# Supplementary material for: Evaluation of the Leishmania Inositol Phosphorylceramide Synthase as a Drug Target Using a Chemical and Genetic Approach
Source: ACS Infect Dis. 2024 Jul 18;10(8):2913–28. doi: 10.1021/acsinfecdis.4c00284 (PMC11320567; doi:10.1021/acsinfecdis.4c00284)
Supplement: Supplementary file 2 — id4c00284_si_002.xlsx [file id4c00284_si_002.xlsx]

## Sheet: (2) LmxM cl-2&4
Sample	CHROM	POS	ID	REF	ALT	QUAL	FILTER	Allele	TPP match	Annotation	Putative_impact	Feature_type	Feature_ID	Transcript_biotype	Rank_total	HGVS.c	HGVS.p	cDNA_position_cDNA_len	CDS_position_CDS_len	Protein_position_Protein_len	Distance_to_feature	Messages	NORMAL.DP	MUTANT.DP	NORMAL.AD	MUTANT.AD	NORMAL.AF	MUTANT.AF	NORMAL.GT	MUTANT.GT	base_number_change	Gene_Name	Key	mutationKey	Clean_Annotation	Variant_Classification
LmxM-cl-2	LmxM.33	1056612		TC	T	0	PASS	T		upstream_gene_variant	MODIFIER	transcript	LmxM.33.2750.1	protein_coding		c.-3785delC					3785		11	14	10,1	0,14	0.0909091	1	0/0	0/1	-1	LmxM.33.2750	methyltransferase-like protein	LmxM-cl-2_LmxM.33_1056612_TC_T	upstream_gene_variant	5'Flank
LmxM-cl-2	LmxM.33	1056612		TC	T	0	PASS	T		intergenic_region	MODIFIER	intergenic_region	LmxM.33.2740-LmxM.33.2750			n.1056613delC							11	14	10,1	0,14	0.0909091	1	0/0	0/1	-1	LmxM.33.2740-LmxM.33.2750		LmxM-cl-2_LmxM.33_1056612_TC_T	intergenic_region	IGR
LmxM-cl-4	LmxM.08	1470601		C	A	0	PASS	A		upstream_gene_variant	MODIFIER	transcript	LmxM.08.0750.1	protein_coding		c.-1340C>A					1340		9	2	9,0	0,2	0	1	0/0	0/1	0	LmxM.08.0750	amastin-like protein, putative	LmxM-cl-4_LmxM.08_1470601_C_A	upstream_gene_variant	5'Flank
LmxM-cl-4	LmxM.08	1470601		C	A	0	PASS	A		downstream_gene_variant	MODIFIER	transcript	LmxM.08.0740.1	protein_coding		c.*3950C>A					3950		9	2	9,0	0,2	0	1	0/0	0/1	0	LmxM.08.0740	amastin-like protein, putative	LmxM-cl-4_LmxM.08_1470601_C_A	downstream_gene_variant	3'Flank
LmxM-cl-4	LmxM.08	1470601		C	A	0	PASS	A		intergenic_region	MODIFIER	intergenic_region	LmxM.08.0740-LmxM.08.0750			n.1470601C>A							9	2	9,0	0,2	0	1	0/0	0/1	0	LmxM.08.0740-LmxM.08.0750	IG	LmxM-cl-4_LmxM.08_1470601_C_A	intergenic_region	IGR
LmxM-cl-4	LmxM.33	1056612		TC	T	0	PASS	T		upstream_gene_variant	MODIFIER	transcript	LmxM.33.2750.1	protein_coding		c.-3785delC					3785		8	15	8,0	0,15	0	1	0/0	0/1	-1	LmxM.33.2750		LmxM-cl-4_LmxM.33_1056612_TC_T	upstream_gene_variant	5'Flank
LmxM-cl-4	LmxM.33	1056612		TC	T	0	PASS	T		intergenic_region	MODIFIER	intergenic_region	LmxM.33.2740-LmxM.33.2750			n.1056613delC							8	15	8,0	0,15	0	1	0/0	0/1	-1	LmxM.33.2740-LmxM.33.2750		LmxM-cl-4_LmxM.33_1056612_TC_T	intergenic_region	IGR
LmxM-cl-2	1036_mexFOS1_13k16.p1kpIBF_35	2272		A	G	0	PASS	G		downstream_gene_variant	MODIFIER	transcript	LmxM.30.0450i.1	protein_coding		c.*1419A>G					1419		9	3	9,0	0,3	0	1	0	0/1	0	LmxM.30.0450i		LmxM-cl-2_1036_mexFOS1_13k16.p1kpIBF_35_2272_A_G	downstream_gene_variant	3'Flank
LmxM-cl-2	1036_mexFOS1_13k16.p1kpIBF_35	2272		A	G	0	PASS	G		intergenic_region	MODIFIER	intergenic_region	LmxM.30.0450i-CHR_END			n.2272A>G							9	3	9,0	0,3	0	1	0	0/1	0	LmxM.30.0450i-CHR_END		LmxM-cl-2_1036_mexFOS1_13k16.p1kpIBF_35_2272_A_G	intergenic_region	IGR
LmxM-cl-2	1036_mexFOS1_13k16.p1kpIBF_35	2275		T	G	0	PASS	G		downstream_gene_variant	MODIFIER	transcript	LmxM.30.0450i.1	protein_coding		c.*1422T>G					1422		8	3	9,0	0,3	0	1	0	0/1	0	LmxM.30.0450i		LmxM-cl-2_1036_mexFOS1_13k16.p1kpIBF_35_2275_T_G	downstream_gene_variant	3'Flank
LmxM-cl-2	1036_mexFOS1_13k16.p1kpIBF_35	2275		T	G	0	PASS	G		intergenic_region	MODIFIER	intergenic_region	LmxM.30.0450i-CHR_END			n.2275T>G							8	3	9,0	0,3	0	1	0	0/1	0	LmxM.30.0450i-CHR_END		LmxM-cl-2_1036_mexFOS1_13k16.p1kpIBF_35_2275_T_G	intergenic_region	IGR
LmxM-cl-2	1036_mexFOS1_13k16.p1kpIBF_20	3303		G	A	0	PASS	A		downstream_gene_variant	MODIFIER	transcript	LmxM.30.0450a.1	protein_coding		c.*619G>A					619		20	44	34,0	7,36	0	0.837209	0	0/1	0	LmxM.30.0450a		LmxM-cl-2_1036_mexFOS1_13k16.p1kpIBF_20_3303_G_A	downstream_gene_variant	3'Flank
LmxM-cl-2	1036_mexFOS1_13k16.p1kpIBF_20	3303		G	A	0	PASS	A		intergenic_region	MODIFIER	intergenic_region	LmxM.30.0450a-LmxM.30.0440a			n.3303G>A							20	44	34,0	7,36	0	0.837209	0	0/1	0	LmxM.30.0450a-LmxM.30.0440a		LmxM-cl-2_1036_mexFOS1_13k16.p1kpIBF_20_3303_G_A	intergenic_region	IGR
LmxM-cl-2	1036_mexFOS1_13k16.p1kpIBF_62	2589		G	A	0	PASS	A		upstream_gene_variant	MODIFIER	transcript	LmxM.30.0450e.1	protein_coding		c.-651C>T					651		17	11	29,0	2,9	0	0.818182	0	0/1	0	LmxM.30.0450e		LmxM-cl-2_1036_mexFOS1_13k16.p1kpIBF_62_2589_G_A	upstream_gene_variant	5'Flank
LmxM-cl-2	1036_mexFOS1_13k16.p1kpIBF_62	2589		G	A	0	PASS	A		downstream_gene_variant	MODIFIER	transcript	LmxM.30.0460e.1	protein_coding		c.*1365C>T					1365		17	11	29,0	2,9	0	0.818182	0	0/1	0	LmxM.30.0460e		LmxM-cl-2_1036_mexFOS1_13k16.p1kpIBF_62_2589_G_A	downstream_gene_variant	3'Flank
LmxM-cl-2	1036_mexFOS1_13k16.p1kpIBF_62	2589		G	A	0	PASS	A		intergenic_region	MODIFIER	intergenic_region	LmxM.30.0450e-LmxM.30.0460e			n.2589G>A							17	11	29,0	2,9	0	0.818182	0	0/1	0	LmxM.30.0450e-LmxM.30.0460e		LmxM-cl-2_1036_mexFOS1_13k16.p1kpIBF_62_2589_G_A	intergenic_region	IGR
LmxM-cl-4	LmxM.30	151662		G	A	0	PASS	A		downstream_gene_variant	MODIFIER	transcript	LmxM.30.0451.1	protein_coding		c.*1490C>T					1490		7	11	10,0	2,9	0	0.818182	0	0/1	0	LmxM.30.0451		LmxM-cl-4_LmxM.30_151662_G_A	downstream_gene_variant	3'Flank
LmxM-cl-4	LmxM.30	151662		G	A	0	PASS	A		intergenic_region	MODIFIER	intergenic_region	LmxM.30.0450-LmxM.30.0451			n.151662G>A							7	11	10,0	2,9	0	0.818182	0	0/1	0	LmxM.30.0450-LmxM.30.0451		LmxM-cl-4_LmxM.30_151662_G_A	intergenic_region	IGR
LmxM-cl-2	LmxM.08	1469919		G	A	0	PASS	A		upstream_gene_variant	MODIFIER	transcript	LmxM.08.0750.1	protein_coding		c.-2022G>A					2022		25	10	25,0	2,8	0	0.8	0|0	0|1	0	LmxM.08.0750	amastin-like protein, putative	LmxM-cl-2_LmxM.08_1469919_G_A	upstream_gene_variant	5'Flank
LmxM-cl-2	LmxM.08	1469919		G	A	0	PASS	A		downstream_gene_variant	MODIFIER	transcript	LmxM.08.0740.1	protein_coding		c.*3268G>A					3268		25	10	25,0	2,8	0	0.8	0|0	0|1	0	LmxM.08.0740	amastin-like protein, putative	LmxM-cl-2_LmxM.08_1469919_G_A	downstream_gene_variant	3'Flank
LmxM-cl-2	LmxM.08	1469919		G	A	0	PASS	A		intergenic_region	MODIFIER	intergenic_region	LmxM.08.0740-LmxM.08.0750			n.1469919G>A							25	10	25,0	2,8	0	0.8	0|0	0|1	0	LmxM.08.0740-LmxM.08.0750	IG	LmxM-cl-2_LmxM.08_1469919_G_A	intergenic_region	IGR
LmxM-cl-2	LmxM.30	204314		G	A	0	PASS	A		upstream_gene_variant	MODIFIER	transcript	LmxM.30.0530.1	protein_coding		c.-2109C>T					2109		51	30	50,0	7,23	0	0.766667	0	0/1	0	LmxM.30.0530		LmxM-cl-2_LmxM.30_204314_G_A	upstream_gene_variant	5'Flank
LmxM-cl-2	LmxM.30	204314		G	A	0	PASS	A		downstream_gene_variant	MODIFIER	transcript	LmxM.30.0540.1	protein_coding		c.*1474C>T					1474		51	30	50,0	7,23	0	0.766667	0	0/1	0	LmxM.30.0540		LmxM-cl-2_LmxM.30_204314_G_A	downstream_gene_variant	3'Flank
LmxM-cl-2	LmxM.30	204314		G	A	0	PASS	A		intergenic_region	MODIFIER	intergenic_region	LmxM.30.0530-LmxM.30.0540			n.204314G>A							51	30	50,0	7,23	0	0.766667	0	0/1	0	LmxM.30.0530-LmxM.30.0540		LmxM-cl-2_LmxM.30_204314_G_A	intergenic_region	IGR
LmxM-cl-2	1036_mexFOS1_13k16.p1kpIBF_35	2193		C	A	0	PASS	A		downstream_gene_variant	MODIFIER	transcript	LmxM.30.0450i.1	protein_coding		c.*1340C>A					1340		18	17	20,0	4,13	0	0.764706	0	0/1	0	LmxM.30.0450i		LmxM-cl-2_1036_mexFOS1_13k16.p1kpIBF_35_2193_C_A	downstream_gene_variant	3'Flank
LmxM-cl-2	1036_mexFOS1_13k16.p1kpIBF_35	2193		C	A	0	PASS	A		intergenic_region	MODIFIER	intergenic_region	LmxM.30.0450i-CHR_END			n.2193C>A							18	17	20,0	4,13	0	0.764706	0	0/1	0	LmxM.30.0450i-CHR_END		LmxM-cl-2_1036_mexFOS1_13k16.p1kpIBF_35_2193_C_A	intergenic_region	IGR
LmxM-cl-2	LmxM.08	1473230		A	AG	0	PASS	AG		downstream_gene_variant	MODIFIER	transcript	LmxM.08.0750.1	protein_coding		c.*702_*703insG					703		21	24	21,0	6,18	0	0.75	0/0	0/1	1	LmxM.08.0750	amastin-like protein, putative	LmxM-cl-2_LmxM.08_1473230_A_AG	downstream_gene_variant	3'Flank
LmxM-cl-2	LmxM.08	1473230		A	AG	0	PASS	AG		intergenic_region	MODIFIER	intergenic_region	LmxM.08.0750-LmxM.08.0760			n.1473230_1473231insG							21	24	21,0	6,18	0	0.75	0/0	0/1	1	LmxM.08.0750-LmxM.08.0760	amastin-like protein, putative	LmxM-cl-2_LmxM.08_1473230_A_AG	intergenic_region	IGR
LmxM-cl-4	1036_mexFOS1_13k16.p1kpIBF_63	5318		G	A	0	PASS	A		downstream_gene_variant	MODIFIER	transcript	LmxM.30.0452c.1	protein_coding		c.*1781C>T					1781		4	4	11,0	1,3	0	0.75	0	0/1	0	LmxM.30.0452c		LmxM-cl-4_1036_mexFOS1_13k16.p1kpIBF_63_5318_G_A	downstream_gene_variant	3'Flank
LmxM-cl-4	1036_mexFOS1_13k16.p1kpIBF_63	5318		G	A	0	PASS	A		downstream_gene_variant	MODIFIER	transcript	LmxM.30.0460c.1	protein_coding		c.*4463C>T					4463		4	4	11,0	1,3	0	0.75	0	0/1	0	LmxM.30.0460c		LmxM-cl-4_1036_mexFOS1_13k16.p1kpIBF_63_5318_G_A	downstream_gene_variant	3'Flank
LmxM-cl-4	1036_mexFOS1_13k16.p1kpIBF_63	5318		G	A	0	PASS	A		intergenic_region	MODIFIER	intergenic_region	CHR_START-LmxM.30.0452c			n.5318G>A							4	4	11,0	1,3	0	0.75	0	0/1	0	CHR_START-LmxM.30.0452c		LmxM-cl-4_1036_mexFOS1_13k16.p1kpIBF_63_5318_G_A	intergenic_region	IGR
LmxM-cl-4	LmxM.14	550591		A	G	0	PASS	G		missense_variant	MODERATE	transcript	LmxM.14.1330.1	protein_coding	1/1	c.140A>G	p.Asp47Gly	140/1710	140/1710	47/569			51	75	51,0	20,55	0	0.733333	0	0/1	0	LmxM.14.1330		LmxM-cl-4_LmxM.14_550591_A_G	missense_variant	Missense_Mutation
LmxM-cl-4	LmxM.14	550591		A	G	0	PASS	G		upstream_gene_variant	MODIFIER	transcript	LmxM.14.1340.1	protein_coding		c.-3662A>G					3662		51	75	51,0	20,55	0	0.733333	0	0/1	0	LmxM.14.1340		LmxM-cl-4_LmxM.14_550591_A_G	upstream_gene_variant	5'Flank
LmxM-cl-4	LmxM.14	550591		A	G	0	PASS	G		downstream_gene_variant	MODIFIER	transcript	LmxM.14.1320.1	protein_coding		c.*2567A>G					2567		51	75	51,0	20,55	0	0.733333	0	0/1	0	LmxM.14.1320		LmxM-cl-4_LmxM.14_550591_A_G	downstream_gene_variant	3'Flank
LmxM-cl-4	1036_mexFOS1_13k16.p1kpIBF_20	3303		G	A	0	PASS	A		downstream_gene_variant	MODIFIER	transcript	LmxM.30.0450a.1	protein_coding		c.*619G>A					619		20	39	34,0	11,28	0	0.717949	0	0/1	0	LmxM.30.0450a		LmxM-cl-4_1036_mexFOS1_13k16.p1kpIBF_20_3303_G_A	downstream_gene_variant	3'Flank
LmxM-cl-4	1036_mexFOS1_13k16.p1kpIBF_20	3303		G	A	0	PASS	A		intergenic_region	MODIFIER	intergenic_region	LmxM.30.0450a-LmxM.30.0440a			n.3303G>A							20	39	34,0	11,28	0	0.717949	0	0/1	0	LmxM.30.0450a-LmxM.30.0440a		LmxM-cl-4_1036_mexFOS1_13k16.p1kpIBF_20_3303_G_A	intergenic_region	IGR
LmxM-cl-2	LmxM.24	118591		A	G	0	PASS	G		upstream_gene_variant	MODIFIER	transcript	LmxM.24.0370.1	protein_coding		c.-1232A>G					1232		51	40	50,0	12,28	0	0.7	0	0/1	0	LmxM.24.0370		LmxM-cl-2_LmxM.24_118591_A_G	upstream_gene_variant	5'Flank
LmxM-cl-2	LmxM.24	118591		A	G	0	PASS	G		upstream_gene_variant	MODIFIER	transcript	LmxM.24.0380.1	protein_coding		c.-4770A>G					4770		51	40	50,0	12,28	0	0.7	0	0/1	0	LmxM.24.0380		LmxM-cl-2_LmxM.24_118591_A_G	upstream_gene_variant	5'Flank
LmxM-cl-2	LmxM.24	118591		A	G	0	PASS	G		downstream_gene_variant	MODIFIER	transcript	LmxM.24.0365.1	protein_coding		c.*3755A>G					3755		51	40	50,0	12,28	0	0.7	0	0/1	0	LmxM.24.0365		LmxM-cl-2_LmxM.24_118591_A_G	downstream_gene_variant	3'Flank
LmxM-cl-2	LmxM.24	118591		A	G	0	PASS	G		intergenic_region	MODIFIER	intergenic_region	LmxM.24.0365-LmxM.24.0370			n.118591A>G							51	40	50,0	12,28	0	0.7	0	0/1	0	LmxM.24.0365-LmxM.24.0370		LmxM-cl-2_LmxM.24_118591_A_G	intergenic_region	IGR
LmxM-cl-2	LmxM.08	1454542		C	T	0	PASS	T		upstream_gene_variant	MODIFIER	transcript	LmxM.08.0730.1	protein_coding		c.-4623C>T					4623		21	16	34,0	5,11	0	0.6875	0	0/1	0	LmxM.08.0730		LmxM-cl-2_LmxM.08_1454542_C_T	upstream_gene_variant	5'Flank
LmxM-cl-2	LmxM.08	1454542		C	T	0	PASS	T		downstream_gene_variant	MODIFIER	transcript	LmxM.08.0720.1	protein_coding		c.*2623C>T					2623	WARNING_TRANSCRIPT_NO_START_CODON	21	16	34,0	5,11	0	0.6875	0	0/1	0	LmxM.08.0720		LmxM-cl-2_LmxM.08_1454542_C_T	downstream_gene_variant	3'Flank
LmxM-cl-2	LmxM.08	1454542		C	T	0	PASS	T		intergenic_region	MODIFIER	intergenic_region	LmxM.08.0720-LmxM.08.0730			n.1454542C>T							21	16	34,0	5,11	0	0.6875	0	0/1	0	LmxM.08.0720-LmxM.08.0730		LmxM-cl-2_LmxM.08_1454542_C_T	intergenic_region	IGR
LmxM-cl-2	LmxM.30	198645		C	T	0	PASS	T		upstream_gene_variant	MODIFIER	transcript	LmxM.30.0520.1	protein_coding		c.-3932G>A					3932		54	41	54,0	13,28	0	0.682927	0	0/1	0	LmxM.30.0520		LmxM-cl-2_LmxM.30_198645_C_T	upstream_gene_variant	5'Flank
LmxM-cl-2	LmxM.30	198645		C	T	0	PASS	T		downstream_gene_variant	MODIFIER	transcript	LmxM.30.0530.1	protein_coding		c.*1527G>A					1527		54	41	54,0	13,28	0	0.682927	0	0/1	0	LmxM.30.0530		LmxM-cl-2_LmxM.30_198645_C_T	downstream_gene_variant	3'Flank
LmxM-cl-2	LmxM.30	198645		C	T	0	PASS	T		intergenic_region	MODIFIER	intergenic_region	LmxM.30.0520-LmxM.30.0530			n.198645C>T							54	41	54,0	13,28	0	0.682927	0	0/1	0	LmxM.30.0520-LmxM.30.0530		LmxM-cl-2_LmxM.30_198645_C_T	intergenic_region	IGR
LmxM-cl-2	LmxM.30	120483		G	C	0	PASS	C		synonymous_variant	LOW	transcript	LmxM.30.0380.1	protein_coding	1/1	c.2139C>G	p.Leu713Leu	2139/4140	2139/4140	713/1379			102	70	100,2	23,47	0.0196078	0.671429	0/0	0/1	0	LmxM.30.0380		LmxM-cl-2_LmxM.30_120483_G_C	synonymous_variant	Silent
LmxM-cl-2	LmxM.30	120483		G	C	0	PASS	C		upstream_gene_variant	MODIFIER	transcript	LmxM.30.0370.1	protein_coding		c.-2645C>G					2645		102	70	100,2	23,47	0.0196078	0.671429	0/0	0/1	0	LmxM.30.0370		LmxM-cl-2_LmxM.30_120483_G_C	upstream_gene_variant	5'Flank
LmxM-cl-2	LmxM.30	120483		G	C	0	PASS	C		downstream_gene_variant	MODIFIER	transcript	LmxM.30.0390.1	protein_coding		c.*4860C>G					4860		102	70	100,2	23,47	0.0196078	0.671429	0/0	0/1	0	LmxM.30.0390		LmxM-cl-2_LmxM.30_120483_G_C	downstream_gene_variant	3'Flank
LmxM-cl-2	LmxM.30	117445		G	A	0	PASS	A		missense_variant	MODERATE	transcript	LmxM.30.0370.1	protein_coding	1/1	c.394C>T	p.Leu132Phe	394/2037	394/2037	132/678			103	79	101,1	26,53	0.00980392	0.670886	0	0/1	0	LmxM.30.0370		LmxM-cl-2_LmxM.30_117445_G_A	missense_variant	Missense_Mutation
LmxM-cl-2	LmxM.30	117445		G	A	0	PASS	A		upstream_gene_variant	MODIFIER	transcript	LmxM.30.0360.1	protein_coding		c.-3261C>T					3261		103	79	101,1	26,53	0.00980392	0.670886	0	0/1	0	LmxM.30.0360		LmxM-cl-2_LmxM.30_117445_G_A	upstream_gene_variant	5'Flank
LmxM-cl-2	LmxM.30	117445		G	A	0	PASS	A		downstream_gene_variant	MODIFIER	transcript	LmxM.30.0380.1	protein_coding		c.*1037C>T					1037		103	79	101,1	26,53	0.00980392	0.670886	0	0/1	0	LmxM.30.0380		LmxM-cl-2_LmxM.30_117445_G_A	downstream_gene_variant	3'Flank
LmxM-cl-2	LmxM.08	1469900		C	CT	0	PASS	CT		upstream_gene_variant	MODIFIER	transcript	LmxM.08.0750.1	protein_coding		c.-2041_-2040insT					2040		23	12	23,0	4,8	0	0.666667	0|0	0|1	1	LmxM.08.0750		LmxM-cl-2_LmxM.08_1469900_C_CT	upstream_gene_variant	5'Flank
LmxM-cl-2	LmxM.08	1469900		C	CT	0	PASS	CT		downstream_gene_variant	MODIFIER	transcript	LmxM.08.0740.1	protein_coding		c.*3249_*3250insT					3250		23	12	23,0	4,8	0	0.666667	0|0	0|1	1	LmxM.08.0740		LmxM-cl-2_LmxM.08_1469900_C_CT	downstream_gene_variant	3'Flank
LmxM-cl-2	LmxM.08	1469900		C	CT	0	PASS	CT		intergenic_region	MODIFIER	intergenic_region	LmxM.08.0740-LmxM.08.0750			n.1469900_1469901insT							23	12	23,0	4,8	0	0.666667	0|0	0|1	1	LmxM.08.0740-LmxM.08.0750		LmxM-cl-2_LmxM.08_1469900_C_CT	intergenic_region	IGR
LmxM-cl-2	1036_mexFOS1_13k16.p1kpIBF_82	9166		C	A	0	PASS	A		upstream_gene_variant	MODIFIER	transcript	LmxM.30.0453.1	protein_coding		c.-4587G>T					4587		7	12	17,0	4,8	0	0.666667	0	0/1	0	LmxM.30.0453		LmxM-cl-2_1036_mexFOS1_13k16.p1kpIBF_82_9166_C_A	upstream_gene_variant	5'Flank
LmxM-cl-2	1036_mexFOS1_13k16.p1kpIBF_82	9166		C	A	0	PASS	A		downstream_gene_variant	MODIFIER	transcript	LmxM.30.0454.1	protein_coding		c.*2669G>T					2669		7	12	17,0	4,8	0	0.666667	0	0/1	0	LmxM.30.0454		LmxM-cl-2_1036_mexFOS1_13k16.p1kpIBF_82_9166_C_A	downstream_gene_variant	3'Flank
LmxM-cl-2	1036_mexFOS1_13k16.p1kpIBF_82	9166		C	A	0	PASS	A		intergenic_region	MODIFIER	intergenic_region	LmxM.30.0453-LmxM.30.0454			n.9166C>A							7	12	17,0	4,8	0	0.666667	0	0/1	0	LmxM.30.0453-LmxM.30.0454		LmxM-cl-2_1036_mexFOS1_13k16.p1kpIBF_82_9166_C_A	intergenic_region	IGR
LmxM-cl-2	LmxM.30	30466		A	G	0	PASS	G		upstream_gene_variant	MODIFIER	transcript	LmxM.30.0100.1	protein_coding		c.-3814T>C					3814		84	73	82,2	25,48	0.0238095	0.657534	0/0	0/1	0	LmxM.30.0100		LmxM-cl-2_LmxM.30_30466_A_G	upstream_gene_variant	5'Flank
LmxM-cl-2	LmxM.30	30466		A	G	0	PASS	G		upstream_gene_variant	MODIFIER	transcript	LmxM.30.0110.1	protein_coding		c.-289T>C					289		84	73	82,2	25,48	0.0238095	0.657534	0/0	0/1	0	LmxM.30.0110		LmxM-cl-2_LmxM.30_30466_A_G	upstream_gene_variant	5'Flank
LmxM-cl-2	LmxM.30	30466		A	G	0	PASS	G		downstream_gene_variant	MODIFIER	transcript	LmxM.30.0120.1	protein_coding		c.*139T>C					139		84	73	82,2	25,48	0.0238095	0.657534	0/0	0/1	0	LmxM.30.0120		LmxM-cl-2_LmxM.30_30466_A_G	downstream_gene_variant	3'Flank
LmxM-cl-2	LmxM.30	30466		A	G	0	PASS	G		downstream_gene_variant	MODIFIER	transcript	LmxM.30.0130.1	protein_coding		c.*1019T>C					1019		84	73	82,2	25,48	0.0238095	0.657534	0/0	0/1	0	LmxM.30.0130		LmxM-cl-2_LmxM.30_30466_A_G	downstream_gene_variant	3'Flank
LmxM-cl-4	LmxM.04	162030		A	C	0	PASS	C	1	intergenic_region	MODIFIER	intergenic_region	LmxM.04.0450-LmxM.04.0460			n.162030A>C							41	33	41,0	31,2	0	0.0606061	0/0	0/1	0	LmxM.04.0450-LmxM.04.0460		LmxM-cl-4_LmxM.04_162030_A_C	intergenic_region	IGR
LmxM-cl-2	LmxM.30	30466		A	G	0	PASS	G		intergenic_region	MODIFIER	intergenic_region	LmxM.30.0110-LmxM.30.0120			n.30466A>G							84	73	82,2	25,48	0.0238095	0.657534	0/0	0/1	0	LmxM.30.0110-LmxM.30.0120		LmxM-cl-2_LmxM.30_30466_A_G	intergenic_region	IGR
LmxM-cl-2	LmxM.30	98118		CTCTTGGCGCACCT	C	0	PASS	C		upstream_gene_variant	MODIFIER	transcript	LmxM.30.0330.1	protein_coding		c.-708_-696delAGGTGCGCCAAGA					696		67	58	67,0	20,38	0	0.655172	0/0	0/1	-13	LmxM.30.0330		LmxM-cl-2_LmxM.30_98118_CTCTTGGCGCACCT_C	upstream_gene_variant	5'Flank
LmxM-cl-2	LmxM.30	98118		CTCTTGGCGCACCT	C	0	PASS	C		intergenic_region	MODIFIER	intergenic_region	LmxM.30.0330-LmxM.30.0340			n.98119_98131delTCTTGGCGCACCT							67	58	67,0	20,38	0	0.655172	0/0	0/1	-13	LmxM.30.0330-LmxM.30.0340		LmxM-cl-2_LmxM.30_98118_CTCTTGGCGCACCT_C	intergenic_region	IGR
LmxM-cl-2	LmxM.14	550591		A	G	0	PASS	G		missense_variant	MODERATE	transcript	LmxM.14.1330.1	protein_coding	1/1	c.140A>G	p.Asp47Gly	140/1710	140/1710	47/569			51	66	51,0	23,43	0	0.651515	0	0/1	0	LmxM.14.1330		LmxM-cl-2_LmxM.14_550591_A_G	missense_variant	Missense_Mutation
LmxM-cl-2	LmxM.14	550591		A	G	0	PASS	G		upstream_gene_variant	MODIFIER	transcript	LmxM.14.1340.1	protein_coding		c.-3662A>G					3662		51	66	51,0	23,43	0	0.651515	0	0/1	0	LmxM.14.1340		LmxM-cl-2_LmxM.14_550591_A_G	upstream_gene_variant	5'Flank
LmxM-cl-2	LmxM.14	550591		A	G	0	PASS	G		downstream_gene_variant	MODIFIER	transcript	LmxM.14.1320.1	protein_coding		c.*2567A>G					2567		51	66	51,0	23,43	0	0.651515	0	0/1	0	LmxM.14.1320		LmxM-cl-2_LmxM.14_550591_A_G	downstream_gene_variant	3'Flank
LmxM-cl-4	1036_mexFOS1_13k16.p1kpIBF_30	1083		C	T	0	PASS	T		downstream_gene_variant	MODIFIER	transcript	LmxM.30.0450c.1	protein_coding		c.*2876G>A					2876		14	17	21,0	6,11	0	0.647059	0	0/1	0	LmxM.30.0450b		LmxM-cl-4_1036_mexFOS1_13k16.p1kpIBF_30_1083_C_T	downstream_gene_variant	3'Flank
LmxM-cl-4	1036_mexFOS1_13k16.p1kpIBF_30	1083		C	T	0	PASS	T		intergenic_region	MODIFIER	intergenic_region	CHR_START-LmxM.30.0450b			n.1083C>T							14	17	21,0	6,11	0	0.647059	0	0/1	0	CHR_START-LmxM.30.0450b		LmxM-cl-4_1036_mexFOS1_13k16.p1kpIBF_30_1083_C_T	intergenic_region	IGR
LmxM-cl-4	1036_mexFOS1_13k16.p1kpIBF_63	4701		C	G	0	PASS	G		downstream_gene_variant	MODIFIER	transcript	LmxM.30.0452c.1	protein_coding		c.*2398G>C					2398		20	64	62,1	23,41	0.015873	0.640625	0	0/1	0	LmxM.30.0452c		LmxM-cl-4_1036_mexFOS1_13k16.p1kpIBF_63_4701_C_G	downstream_gene_variant	3'Flank
LmxM-cl-4	1036_mexFOS1_13k16.p1kpIBF_63	4701		C	G	0	PASS	G		intergenic_region	MODIFIER	intergenic_region	CHR_START-LmxM.30.0452c			n.4701C>G							20	64	62,1	23,41	0.015873	0.640625	0	0/1	0	CHR_START-LmxM.30.0452c		LmxM-cl-4_1036_mexFOS1_13k16.p1kpIBF_63_4701_C_G	intergenic_region	IGR
LmxM-cl-2	1036_mexFOS1_13k16.p1kpIBF_67	9886		G	A	0	PASS	A		upstream_gene_variant	MODIFIER	transcript	LmxM.30.0490b.1	protein_coding		c.-2451C>T					2451		17	19	17,0	7,12	0	0.631579	0/0	0/1	0	LmxM.30.0490b		LmxM-cl-2_1036_mexFOS1_13k16.p1kpIBF_67_9886_G_A	upstream_gene_variant	5'Flank
LmxM-cl-2	1036_mexFOS1_13k16.p1kpIBF_67	9886		G	A	0	PASS	A		intergenic_region	MODIFIER	intergenic_region	LmxM.30.0490b-CHR_END			n.9886G>A							17	19	17,0	7,12	0	0.631579	0/0	0/1	0	LmxM.30.0490b-CHR_END		LmxM-cl-2_1036_mexFOS1_13k16.p1kpIBF_67_9886_G_A	intergenic_region	IGR
LmxM-cl-2	LmxM.30	259783		GGA	G	0	PASS	G		upstream_gene_variant	MODIFIER	transcript	LmxM.30.0670.1	protein_coding		c.-688_-687delTC					687		81	75	78,3	28,47	0.037037	0.626667	0/0	0/1	-2	LmxM.30.0670		LmxM-cl-2_LmxM.30_259783_GGA_G	upstream_gene_variant	5'Flank
LmxM-cl-2	LmxM.30	259783		GGA	G	0	PASS	G		downstream_gene_variant	MODIFIER	transcript	LmxM.30.0680.1	protein_coding		c.*979_*980delTC					980		81	75	78,3	28,47	0.037037	0.626667	0/0	0/1	-2	LmxM.30.0680		LmxM-cl-2_LmxM.30_259783_GGA_G	downstream_gene_variant	3'Flank
LmxM-cl-2	LmxM.30	259783		GGA	G	0	PASS	G		downstream_gene_variant	MODIFIER	transcript	LmxM.30.0690.1	protein_coding		c.*2644_*2645delTC					2645		81	75	78,3	28,47	0.037037	0.626667	0/0	0/1	-2	LmxM.30.0690		LmxM-cl-2_LmxM.30_259783_GGA_G	downstream_gene_variant	3'Flank
LmxM-cl-2	LmxM.30	259783		GGA	G	0	PASS	G		downstream_gene_variant	MODIFIER	transcript	LmxM.30.0700.1	protein_coding		c.*4732_*4733delTC					4733		81	75	78,3	28,47	0.037037	0.626667	0/0	0/1	-2	LmxM.30.0700		LmxM-cl-2_LmxM.30_259783_GGA_G	downstream_gene_variant	3'Flank
LmxM-cl-2	LmxM.30	259783		GGA	G	0	PASS	G		intergenic_region	MODIFIER	intergenic_region	LmxM.30.0670-LmxM.30.0680			n.259784_259785delGA							81	75	78,3	28,47	0.037037	0.626667	0/0	0/1	-2	LmxM.30.0670-LmxM.30.0680		LmxM-cl-2_LmxM.30_259783_GGA_G	intergenic_region	IGR
LmxM-cl-2	1036_mexFOS1_13k16.p1kpIBF_63	5023		A	G	0	PASS	G		downstream_gene_variant	MODIFIER	transcript	LmxM.30.0452c.1	protein_coding		c.*2076T>C					2076		19	24	43,1	9,15	0.0227273	0.625	0	0/1	0	LmxM.30.0452c		LmxM-cl-2_1036_mexFOS1_13k16.p1kpIBF_63_5023_A_G	downstream_gene_variant	3'Flank
LmxM-cl-2	1036_mexFOS1_13k16.p1kpIBF_63	5023		A	G	0	PASS	G		downstream_gene_variant	MODIFIER	transcript	LmxM.30.0460c.1	protein_coding		c.*4758T>C					4758		19	24	43,1	9,15	0.0227273	0.625	0	0/1	0	LmxM.30.0460c		LmxM-cl-2_1036_mexFOS1_13k16.p1kpIBF_63_5023_A_G	downstream_gene_variant	3'Flank
LmxM-cl-2	1036_mexFOS1_13k16.p1kpIBF_63	5023		A	G	0	PASS	G		intergenic_region	MODIFIER	intergenic_region	CHR_START-LmxM.30.0452c			n.5023A>G							19	24	43,1	9,15	0.0227273	0.625	0	0/1	0	CHR_START-LmxM.30.0452c		LmxM-cl-2_1036_mexFOS1_13k16.p1kpIBF_63_5023_A_G	intergenic_region	IGR
LmxM-cl-4	LmxM.26	315495		T	G	0	PASS	G		upstream_gene_variant	MODIFIER	transcript	LmxM.26.1060.1	protein_coding		c.-517T>G					517		15	9	22,1	3,5	0.0434783	0.625	0	0/1	0	LmxM.26.1060		LmxM-cl-4_LmxM.26_315495_T_G	upstream_gene_variant	5'Flank
LmxM-cl-4	LmxM.26	315495		T	G	0	PASS	G		upstream_gene_variant	MODIFIER	transcript	LmxM.26.1070.1	protein_coding		c.-2164T>G					2164		15	9	22,1	3,5	0.0434783	0.625	0	0/1	0	LmxM.26.1070		LmxM-cl-4_LmxM.26_315495_T_G	upstream_gene_variant	5'Flank
LmxM-cl-4	LmxM.26	315495		T	G	0	PASS	G		upstream_gene_variant	MODIFIER	transcript	LmxM.26.1080.1	protein_coding		c.-4991T>G					4991		15	9	22,1	3,5	0.0434783	0.625	0	0/1	0	LmxM.26.1080		LmxM-cl-4_LmxM.26_315495_T_G	upstream_gene_variant	5'Flank
LmxM-cl-4	LmxM.26	315495		T	G	0	PASS	G		downstream_gene_variant	MODIFIER	transcript	LmxM.26.1040.1	protein_coding		c.*3204T>G					3204		15	9	22,1	3,5	0.0434783	0.625	0	0/1	0	LmxM.26.1040		LmxM-cl-4_LmxM.26_315495_T_G	downstream_gene_variant	3'Flank
LmxM-cl-4	LmxM.26	315495		T	G	0	PASS	G		downstream_gene_variant	MODIFIER	transcript	LmxM.26.1050.1	protein_coding		c.*953T>G					953		15	9	22,1	3,5	0.0434783	0.625	0	0/1	0	LmxM.26.1050		LmxM-cl-4_LmxM.26_315495_T_G	downstream_gene_variant	3'Flank
LmxM-cl-4	LmxM.26	315495		T	G	0	PASS	G		intergenic_region	MODIFIER	intergenic_region	LmxM.26.1050-LmxM.26.1060			n.315495T>G							15	9	22,1	3,5	0.0434783	0.625	0	0/1	0	LmxM.26.1050-LmxM.26.1060		LmxM-cl-4_LmxM.26_315495_T_G	intergenic_region	IGR
LmxM-cl-2	1036_mexFOS1_13k16.p1kpIBF_63	6855		G	GT	0	PASS	GT		downstream_gene_variant	MODIFIER	transcript	LmxM.30.0452c.1	protein_coding		c.*243_*244insA					243		11	37	11,0	14,23	0	0.621622	0|0	0|1	1	LmxM.30.0452c		LmxM-cl-2_1036_mexFOS1_13k16.p1kpIBF_63_6855_G_GT	downstream_gene_variant	3'Flank
LmxM-cl-2	1036_mexFOS1_13k16.p1kpIBF_63	6855		G	GT	0	PASS	GT		downstream_gene_variant	MODIFIER	transcript	LmxM.30.0460c.1	protein_coding		c.*2925_*2926insA					2925		11	37	11,0	14,23	0	0.621622	0|0	0|1	1	LmxM.30.0460c		LmxM-cl-2_1036_mexFOS1_13k16.p1kpIBF_63_6855_G_GT	downstream_gene_variant	3'Flank
LmxM-cl-2	1036_mexFOS1_13k16.p1kpIBF_63	6855		G	GT	0	PASS	GT		intergenic_region	MODIFIER	intergenic_region	CHR_START-LmxM.30.0452c			n.6855_6856insT							11	37	11,0	14,23	0	0.621622	0|0	0|1	1	CHR_START-LmxM.30.0452c		LmxM-cl-2_1036_mexFOS1_13k16.p1kpIBF_63_6855_G_GT	intergenic_region	IGR
LmxM-cl-2	1036_mexFOS1_13k16.p1kpIBF_63	6857		G	C	0	PASS	C		downstream_gene_variant	MODIFIER	transcript	LmxM.30.0452c.1	protein_coding		c.*242C>G					242		11	37	11,0	14,23	0	0.621622	0|0	0|1	0	LmxM.30.0452c		LmxM-cl-2_1036_mexFOS1_13k16.p1kpIBF_63_6857_G_C	downstream_gene_variant	3'Flank
LmxM-cl-2	1036_mexFOS1_13k16.p1kpIBF_63	6857		G	C	0	PASS	C		downstream_gene_variant	MODIFIER	transcript	LmxM.30.0460c.1	protein_coding		c.*2924C>G					2924		11	37	11,0	14,23	0	0.621622	0|0	0|1	0	LmxM.30.0460c		LmxM-cl-2_1036_mexFOS1_13k16.p1kpIBF_63_6857_G_C	downstream_gene_variant	3'Flank
LmxM-cl-2	1036_mexFOS1_13k16.p1kpIBF_63	6857		G	C	0	PASS	C		intergenic_region	MODIFIER	intergenic_region	CHR_START-LmxM.30.0452c			n.6857G>C							11	37	11,0	14,23	0	0.621622	0|0	0|1	0	CHR_START-LmxM.30.0452c		LmxM-cl-2_1036_mexFOS1_13k16.p1kpIBF_63_6857_G_C	intergenic_region	IGR
LmxM-cl-2	LmxM.30	76601		C	T	0	PASS	T		missense_variant	MODERATE	transcript	LmxM.30.0280.1	protein_coding	1/1	c.385G>A	p.Ala129Thr	385/1026	385/1026	129/341			99	76	98,1	29,47	0.010101	0.618421	0	0/1	0	LmxM.30.0280		LmxM-cl-2_LmxM.30_76601_C_T	missense_variant	Missense_Mutation
LmxM-cl-2	LmxM.30	76601		C	T	0	PASS	T		upstream_gene_variant	MODIFIER	transcript	LmxM.30.0255.1	protein_coding		c.-4863G>A					4863	WARNING_TRANSCRIPT_NO_START_CODON	99	76	98,1	29,47	0.010101	0.618421	0	0/1	0	LmxM.30.0255		LmxM-cl-2_LmxM.30_76601_C_T	upstream_gene_variant	5'Flank
LmxM-cl-2	LmxM.30	76601		C	T	0	PASS	T		upstream_gene_variant	MODIFIER	transcript	LmxM.30.0260.1	protein_coding		c.-3430G>A					3430		99	76	98,1	29,47	0.010101	0.618421	0	0/1	0	LmxM.30.0260		LmxM-cl-2_LmxM.30_76601_C_T	upstream_gene_variant	5'Flank
LmxM-cl-2	LmxM.30	76601		C	T	0	PASS	T		upstream_gene_variant	MODIFIER	transcript	LmxM.30.0270.1	protein_coding		c.-1778G>A					1778		99	76	98,1	29,47	0.010101	0.618421	0	0/1	0	LmxM.30.0270		LmxM-cl-2_LmxM.30_76601_C_T	upstream_gene_variant	5'Flank
LmxM-cl-2	LmxM.30	76601		C	T	0	PASS	T		downstream_gene_variant	MODIFIER	transcript	LmxM.30.0290.1	protein_coding		c.*1291G>A					1291		99	76	98,1	29,47	0.010101	0.618421	0	0/1	0	LmxM.30.0290		LmxM-cl-2_LmxM.30_76601_C_T	downstream_gene_variant	3'Flank
LmxM-cl-2	LmxM.30	76601		C	T	0	PASS	T		downstream_gene_variant	MODIFIER	transcript	LmxM.30.0300.1	protein_coding		c.*4843G>A					4843		99	76	98,1	29,47	0.010101	0.618421	0	0/1	0	LmxM.30.0300		LmxM-cl-2_LmxM.30_76601_C_T	downstream_gene_variant	3'Flank
LmxM-cl-2	LmxM.30	121050		C	G	0	PASS	G		missense_variant	MODERATE	transcript	LmxM.30.0380.1	protein_coding	1/1	c.1572G>C	p.Gln524His	1572/4140	1572/4140	524/1379			103	73	102,1	28,45	0.00970874	0.616438	0	0/1	0	LmxM.30.0380		LmxM-cl-2_LmxM.30_121050_C_G	missense_variant	Missense_Mutation
LmxM-cl-2	LmxM.30	121050		C	G	0	PASS	G		upstream_gene_variant	MODIFIER	transcript	LmxM.30.0370.1	protein_coding		c.-3212G>C					3212		103	73	102,1	28,45	0.00970874	0.616438	0	0/1	0	LmxM.30.0370		LmxM-cl-2_LmxM.30_121050_C_G	upstream_gene_variant	5'Flank
LmxM-cl-2	LmxM.30	121050		C	G	0	PASS	G		downstream_gene_variant	MODIFIER	transcript	LmxM.30.0390.1	protein_coding		c.*4293G>C					4293		103	73	102,1	28,45	0.00970874	0.616438	0	0/1	0	LmxM.30.0390		LmxM-cl-2_LmxM.30_121050_C_G	downstream_gene_variant	3'Flank
LmxM-cl-2	LmxM.20	2825072		G	A	0	PASS	A		upstream_gene_variant	MODIFIER	transcript	LmxM.20.0520.1	protein_coding		c.-609G>A					609		47	31	47,0	12,19	0	0.612903	0	0/1	0	LmxM.20.0520		LmxM-cl-2_LmxM.20_2825072_G_A	upstream_gene_variant	5'Flank
LmxM-cl-2	LmxM.20	2825072		G	A	0	PASS	A		upstream_gene_variant	MODIFIER	transcript	LmxM.20.0530.1	protein_coding		c.-4305G>A					4305		47	31	47,0	12,19	0	0.612903	0	0/1	0	LmxM.20.0530		LmxM-cl-2_LmxM.20_2825072_G_A	upstream_gene_variant	5'Flank
LmxM-cl-2	LmxM.20	2825072		G	A	0	PASS	A		downstream_gene_variant	MODIFIER	transcript	LmxM.20.0500.1	protein_coding		c.*3059G>A					3059		47	31	47,0	12,19	0	0.612903	0	0/1	0	LmxM.20.0500		LmxM-cl-2_LmxM.20_2825072_G_A	downstream_gene_variant	3'Flank
LmxM-cl-2	LmxM.20	2825072		G	A	0	PASS	A		downstream_gene_variant	MODIFIER	transcript	LmxM.20.0510.1	protein_coding		c.*375G>A					375		47	31	47,0	12,19	0	0.612903	0	0/1	0	LmxM.20.0510		LmxM-cl-2_LmxM.20_2825072_G_A	downstream_gene_variant	3'Flank
LmxM-cl-2	LmxM.20	2825072		G	A	0	PASS	A		downstream_gene_variant	MODIFIER	transcript	LmxM.20:ncRNA:rfamscan:2825208-2825283.1	lincRNA		n.*136C>T					136		47	31	47,0	12,19	0	0.612903	0	0/1	0	LmxM.20:ncRNA:rfamscan:2825208-2825283		LmxM-cl-2_LmxM.20_2825072_G_A	downstream_gene_variant	3'Flank
LmxM-cl-2	LmxM.20	2825072		G	A	0	PASS	A		intergenic_region	MODIFIER	intergenic_region	LmxM.20.0510-LmxM.20:ncRNA:rfamscan:2825208-2825283			n.2825072G>A							47	31	47,0	12,19	0	0.612903	0	0/1	0	LmxM.20.0510-LmxM.20:ncRNA:rfamscan:2825208-2825283		LmxM-cl-2_LmxM.20_2825072_G_A	intergenic_region	IGR
LmxM-cl-2	LmxM.30	202782		C	T	0	PASS	T		upstream_gene_variant	MODIFIER	transcript	LmxM.30.0530.1	protein_coding		c.-577G>A					577		65	49	65,0	19,30	0	0.612245	0	0/1	0	LmxM.30.0530		LmxM-cl-2_LmxM.30_202782_C_T	upstream_gene_variant	5'Flank
LmxM-cl-2	LmxM.30	202782		C	T	0	PASS	T		downstream_gene_variant	MODIFIER	transcript	LmxM.30.0540.1	protein_coding		c.*3006G>A					3006		65	49	65,0	19,30	0	0.612245	0	0/1	0	LmxM.30.0540		LmxM-cl-2_LmxM.30_202782_C_T	downstream_gene_variant	3'Flank
LmxM-cl-2	LmxM.30	202782		C	T	0	PASS	T		intergenic_region	MODIFIER	intergenic_region	LmxM.30.0530-LmxM.30.0540			n.202782C>T							65	49	65,0	19,30	0	0.612245	0	0/1	0	LmxM.30.0530-LmxM.30.0540		LmxM-cl-2_LmxM.30_202782_C_T	intergenic_region	IGR
LmxM-cl-4	LmxM.20	1279668		C	T	0	PASS	T		missense_variant	MODERATE	transcript	LmxM.36.3250.1	protein_coding	1/1	c.680G>A	p.Arg227His	680/1548	680/1548	227/515			58	46	57,0	18,28	0	0.608696	0	0/1	0	LmxM.36.3250		LmxM-cl-4_LmxM.20_1279668_C_T	missense_variant	Missense_Mutation
LmxM-cl-4	LmxM.20	1279668		C	T	0	PASS	T		upstream_gene_variant	MODIFIER	transcript	LmxM.36.3240.1	protein_coding		c.-2536G>A					2536		58	46	57,0	18,28	0	0.608696	0	0/1	0	LmxM.36.3240		LmxM-cl-4_LmxM.20_1279668_C_T	upstream_gene_variant	5'Flank
LmxM-cl-4	LmxM.20	1279668		C	T	0	PASS	T		downstream_gene_variant	MODIFIER	transcript	LmxM.36.3260.1	protein_coding		c.*1405G>A					1405		58	46	57,0	18,28	0	0.608696	0	0/1	0	LmxM.36.3260		LmxM-cl-4_LmxM.20_1279668_C_T	downstream_gene_variant	3'Flank
LmxM-cl-4	LmxM.20	1279668		C	T	0	PASS	T		downstream_gene_variant	MODIFIER	transcript	LmxM.36.3270.1	protein_coding		c.*2882G>A					2882		58	46	57,0	18,28	0	0.608696	0	0/1	0	LmxM.36.3270		LmxM-cl-4_LmxM.20_1279668_C_T	downstream_gene_variant	3'Flank
LmxM-cl-2	LmxM.30	20861		A	G	0	PASS	G		upstream_gene_variant	MODIFIER	transcript	LmxM.30.0050.1	protein_coding		c.-4643T>C					4643		114	76	113,0	30,46	0	0.605263	0	0/1	0	LmxM.30.0050		LmxM-cl-2_LmxM.30_20861_A_G	upstream_gene_variant	5'Flank
LmxM-cl-2	LmxM.30	20861		A	G	0	PASS	G		upstream_gene_variant	MODIFIER	transcript	LmxM.30.0060.1	protein_coding		c.-3666T>C					3666		114	76	113,0	30,46	0	0.605263	0	0/1	0	LmxM.30.0060		LmxM-cl-2_LmxM.30_20861_A_G	upstream_gene_variant	5'Flank
LmxM-cl-2	LmxM.30	20861		A	G	0	PASS	G		upstream_gene_variant	MODIFIER	transcript	LmxM.30.0070.1	protein_coding		c.-463T>C					463		114	76	113,0	30,46	0	0.605263	0	0/1	0	LmxM.30.0070		LmxM-cl-2_LmxM.30_20861_A_G	upstream_gene_variant	5'Flank
LmxM-cl-2	LmxM.30	20861		A	G	0	PASS	G		downstream_gene_variant	MODIFIER	transcript	LmxM.30.0080.1	protein_coding		c.*1257T>C					1257		114	76	113,0	30,46	0	0.605263	0	0/1	0	LmxM.30.0080		LmxM-cl-2_LmxM.30_20861_A_G	downstream_gene_variant	3'Flank
LmxM-cl-2	LmxM.30	20861		A	G	0	PASS	G		downstream_gene_variant	MODIFIER	transcript	LmxM.30.0090.1	protein_coding		c.*2683T>C					2683		114	76	113,0	30,46	0	0.605263	0	0/1	0	LmxM.30.0090		LmxM-cl-2_LmxM.30_20861_A_G	downstream_gene_variant	3'Flank
LmxM-cl-2	LmxM.30	20861		A	G	0	PASS	G		downstream_gene_variant	MODIFIER	transcript	LmxM.30.0100.1	protein_coding		c.*4697T>C					4697		114	76	113,0	30,46	0	0.605263	0	0/1	0	LmxM.30.0100		LmxM-cl-2_LmxM.30_20861_A_G	downstream_gene_variant	3'Flank
LmxM-cl-2	LmxM.30	20861		A	G	0	PASS	G		intergenic_region	MODIFIER	intergenic_region	LmxM.30.0070-LmxM.30.0080			n.20861A>G							114	76	113,0	30,46	0	0.605263	0	0/1	0	LmxM.30.0070-LmxM.30.0080		LmxM-cl-2_LmxM.30_20861_A_G	intergenic_region	IGR
LmxM-cl-4	LmxM.08	257605		C	T	0	PASS	T		upstream_gene_variant	MODIFIER	transcript	LmxM.08_29.2140.1	protein_coding		c.-1537C>T					1537		39	39	39,0	15,23	0	0.605263	0	0/1	0	LmxM.08_29.2140		LmxM-cl-4_LmxM.08_257605_C_T	upstream_gene_variant	5'Flank
LmxM-cl-4	LmxM.08	257605		C	T	0	PASS	T		upstream_gene_variant	MODIFIER	transcript	LmxM.08_29.2130.1	protein_coding		c.-4899C>T					4899		39	39	39,0	15,23	0	0.605263	0	0/1	0	LmxM.08_29.2130		LmxM-cl-4_LmxM.08_257605_C_T	upstream_gene_variant	5'Flank
LmxM-cl-4	LmxM.08	257605		C	T	0	PASS	T		intergenic_region	MODIFIER	intergenic_region	LmxM.08_29.2150-LmxM.08_29.2140			n.257605C>T							39	39	39,0	15,23	0	0.605263	0	0/1	0	LmxM.08_29.2150-LmxM.08_29.2140		LmxM-cl-4_LmxM.08_257605_C_T	intergenic_region	IGR
LmxM-cl-2	LmxM.08	1461517		G	C	0	PASS	C		upstream_gene_variant	MODIFIER	transcript	LmxM.08.0740.1	protein_coding		c.-4547G>C					4547		178	121	194,1	48,73	0.00512821	0.603306	0	0/1	0	LmxM.08.0740		LmxM-cl-2_LmxM.08_1461517_G_C	upstream_gene_variant	5'Flank
LmxM-cl-2	LmxM.08	1461517		G	C	0	PASS	C		downstream_gene_variant	MODIFIER	transcript	LmxM.08.0730.1	protein_coding		c.*1726G>C					1726		178	121	194,1	48,73	0.00512821	0.603306	0	0/1	0	LmxM.08.0730		LmxM-cl-2_LmxM.08_1461517_G_C	downstream_gene_variant	3'Flank
LmxM-cl-2	LmxM.08	1461517		G	C	0	PASS	C		intergenic_region	MODIFIER	intergenic_region	LmxM.08.0730-LmxM.08.0740			n.1461517G>C							178	121	194,1	48,73	0.00512821	0.603306	0	0/1	0	LmxM.08.0730-LmxM.08.0740		LmxM-cl-2_LmxM.08_1461517_G_C	intergenic_region	IGR
LmxM-cl-2	LmxM.08	1477067		G	A	0	PASS	A		upstream_gene_variant	MODIFIER	transcript	LmxM.08.0760.1	protein_coding		c.-3244G>A					3244		9	5	9,0	2,3	0	0.6	0/0	0/1	0	LmxM.08.0760		LmxM-cl-2_LmxM.08_1477067_G_A	upstream_gene_variant	5'Flank
LmxM-cl-2	LmxM.08	1477067		G	A	0	PASS	A		downstream_gene_variant	MODIFIER	transcript	LmxM.08.0750.1	protein_coding		c.*4539G>A					4539		9	5	9,0	2,3	0	0.6	0/0	0/1	0	LmxM.08.0750		LmxM-cl-2_LmxM.08_1477067_G_A	downstream_gene_variant	3'Flank
LmxM-cl-2	LmxM.08	1477067		G	A	0	PASS	A		intergenic_region	MODIFIER	intergenic_region	LmxM.08.0750-LmxM.08.0760			n.1477067G>A							9	5	9,0	2,3	0	0.6	0/0	0/1	0	LmxM.08.0750-LmxM.08.0760		LmxM-cl-2_LmxM.08_1477067_G_A	intergenic_region	IGR
LmxM-cl-4	1036_mexFOS1_13k16.p1kpIBF_20	2641		T	A	0	PASS	A		missense_variant	MODERATE	transcript	LmxM.30.0450a.1	protein_coding	1/1	c.593T>A	p.Met198Lys	593/636	593/636	198/211			25	40	24,1	16,24	0.04	0.6	0/0	0/1	0	LmxM.30.0450a		LmxM-cl-4_1036_mexFOS1_13k16.p1kpIBF_20_2641_T_A	missense_variant	Missense_Mutation
LmxM-cl-2	LmxM.30	65951		A	C	0	PASS	C		missense_variant	MODERATE	transcript	LmxM.30.0240.1	protein_coding	1/1	c.211T>G	p.Trp71Gly	211/1875	211/1875	71/624			91	92	89,2	37,55	0.021978	0.597826	0/0	0/1	0	LmxM.30.0240		LmxM-cl-2_LmxM.30_65951_A_C	missense_variant	Missense_Mutation
LmxM-cl-2	LmxM.30	65951		A	C	0	PASS	C		upstream_gene_variant	MODIFIER	transcript	LmxM.30.0230.1	protein_coding		c.-2557T>G					2557		91	92	89,2	37,55	0.021978	0.597826	0/0	0/1	0	LmxM.30.0230		LmxM-cl-2_LmxM.30_65951_A_C	upstream_gene_variant	5'Flank
LmxM-cl-2	LmxM.30	65951		A	C	0	PASS	C		downstream_gene_variant	MODIFIER	transcript	LmxM.30.0250.1	protein_coding		c.*550T>G					550		91	92	89,2	37,55	0.021978	0.597826	0/0	0/1	0	LmxM.30.0250		LmxM-cl-2_LmxM.30_65951_A_C	downstream_gene_variant	3'Flank
LmxM-cl-4	LmxM.08	1487512		T	G	0	PASS	G		downstream_gene_variant	MODIFIER	transcript	LmxM.08.0770.1	protein_coding		c.*742T>G					742		14	82	16,0	33,49	0	0.597561	0	0/1	0	LmxM.08.0770		LmxM-cl-4_LmxM.08_1487512_T_G	downstream_gene_variant	3'Flank
LmxM-cl-4	LmxM.08	1487512		T	G	0	PASS	G		intergenic_region	MODIFIER	intergenic_region	LmxM.08.0770-LmxM.08.0801			n.1487512T>G							14	82	16,0	33,49	0	0.597561	0	0/1	0	LmxM.08.0770-LmxM.08.0801		LmxM-cl-4_LmxM.08_1487512_T_G	intergenic_region	IGR
LmxM-cl-2	LmxM.30	198177		A	T	0	PASS	T		upstream_gene_variant	MODIFIER	transcript	LmxM.30.0520.1	protein_coding		c.-3464T>A					3464		95	52	95,0	21,31	0	0.596154	0	0/1	0	LmxM.30.0520		LmxM-cl-2_LmxM.30_198177_A_T	upstream_gene_variant	5'Flank
LmxM-cl-2	LmxM.30	198177		A	T	0	PASS	T		downstream_gene_variant	MODIFIER	transcript	LmxM.30.0530.1	protein_coding		c.*1995T>A					1995		95	52	95,0	21,31	0	0.596154	0	0/1	0	LmxM.30.0530		LmxM-cl-2_LmxM.30_198177_A_T	downstream_gene_variant	3'Flank
LmxM-cl-2	LmxM.30	198177		A	T	0	PASS	T		intergenic_region	MODIFIER	intergenic_region	LmxM.30.0520-LmxM.30.0530			n.198177A>T							95	52	95,0	21,31	0	0.596154	0	0/1	0	LmxM.30.0520-LmxM.30.0530		LmxM-cl-2_LmxM.30_198177_A_T	intergenic_region	IGR
LmxM-cl-2	LmxM.30	126321		C	T	0	PASS	T		synonymous_variant	LOW	transcript	LmxM.30.0390.1	protein_coding	1/1	c.1377G>A	p.Glu459Glu	1377/2355	1377/2355	459/784			88	87	88,0	35,51	0	0.593023	0	0/1	0	LmxM.30.0390		LmxM-cl-2_LmxM.30_126321_C_T	synonymous_variant	Silent
LmxM-cl-2	LmxM.30	126321		C	T	0	PASS	T		upstream_gene_variant	MODIFIER	transcript	LmxM.30.0380.1	protein_coding		c.-3700G>A					3700		88	87	88,0	35,51	0	0.593023	0	0/1	0	LmxM.30.0380		LmxM-cl-2_LmxM.30_126321_C_T	upstream_gene_variant	5'Flank
LmxM-cl-2	LmxM.30	126321		C	T	0	PASS	T		downstream_gene_variant	MODIFIER	transcript	LmxM.30.0400.1	protein_coding		c.*2247G>A					2247		88	87	88,0	35,51	0	0.593023	0	0/1	0	LmxM.30.0400		LmxM-cl-2_LmxM.30_126321_C_T	downstream_gene_variant	3'Flank
LmxM-cl-2	LmxM.30	119613		C	T	0	PASS	T		synonymous_variant	LOW	transcript	LmxM.30.0380.1	protein_coding	1/1	c.3009G>A	p.Ala1003Ala	3009/4140	3009/4140	1003/1379			127	103	126,1	42,61	0.00787402	0.592233	0	0/1	0	LmxM.30.0380		LmxM-cl-2_LmxM.30_119613_C_T	synonymous_variant	Silent
LmxM-cl-2	LmxM.30	119613		C	T	0	PASS	T		upstream_gene_variant	MODIFIER	transcript	LmxM.30.0370.1	protein_coding		c.-1775G>A					1775		127	103	126,1	42,61	0.00787402	0.592233	0	0/1	0	LmxM.30.0370		LmxM-cl-2_LmxM.30_119613_C_T	upstream_gene_variant	5'Flank
LmxM-cl-2	LmxM.29	231776		C	A	0	PASS	A		upstream_gene_variant	MODIFIER	transcript	LmxM.29.0740.1	protein_coding		c.-75C>A					75		60	66	60,0	27,39	0	0.590909	0	0/1	0	LmxM.29.0740		LmxM-cl-2_LmxM.29_231776_C_A	upstream_gene_variant	5'Flank
LmxM-cl-2	LmxM.29	231776		C	A	0	PASS	A		upstream_gene_variant	MODIFIER	transcript	LmxM.29.0745.1	protein_coding		c.-881C>A					881		60	66	60,0	27,39	0	0.590909	0	0/1	0	LmxM.29.0745		LmxM-cl-2_LmxM.29_231776_C_A	upstream_gene_variant	5'Flank
LmxM-cl-2	LmxM.29	231776		C	A	0	PASS	A		upstream_gene_variant	MODIFIER	transcript	LmxM.29.0750.1	protein_coding		c.-2067C>A					2067		60	66	60,0	27,39	0	0.590909	0	0/1	0	LmxM.29.0750		LmxM-cl-2_LmxM.29_231776_C_A	upstream_gene_variant	5'Flank
LmxM-cl-2	LmxM.29	231776		C	A	0	PASS	A		upstream_gene_variant	MODIFIER	transcript	LmxM.29.0760.1	protein_coding		c.-3754C>A					3754		60	66	60,0	27,39	0	0.590909	0	0/1	0	LmxM.29.0760		LmxM-cl-2_LmxM.29_231776_C_A	upstream_gene_variant	5'Flank
LmxM-cl-2	LmxM.29	231776		C	A	0	PASS	A		downstream_gene_variant	MODIFIER	transcript	LmxM.29.0720.1	protein_coding		c.*2707C>A					2707		60	66	60,0	27,39	0	0.590909	0	0/1	0	LmxM.29.0720		LmxM-cl-2_LmxM.29_231776_C_A	downstream_gene_variant	3'Flank
LmxM-cl-2	LmxM.29	231776		C	A	0	PASS	A		downstream_gene_variant	MODIFIER	transcript	LmxM.29.0730.1	protein_coding		c.*1662C>A					1662		60	66	60,0	27,39	0	0.590909	0	0/1	0	LmxM.29.0730		LmxM-cl-2_LmxM.29_231776_C_A	downstream_gene_variant	3'Flank
LmxM-cl-2	LmxM.29	231776		C	A	0	PASS	A		downstream_gene_variant	MODIFIER	transcript	LmxM.29.0735.1	protein_coding		c.*230C>A					230		60	66	60,0	27,39	0	0.590909	0	0/1	0	LmxM.29.0735		LmxM-cl-2_LmxM.29_231776_C_A	downstream_gene_variant	3'Flank
LmxM-cl-2	LmxM.29	231776		C	A	0	PASS	A		intergenic_region	MODIFIER	intergenic_region	LmxM.29.0735-LmxM.29.0740			n.231776C>A							60	66	60,0	27,39	0	0.590909	0	0/1	0	LmxM.29.0735-LmxM.29.0740		LmxM-cl-2_LmxM.29_231776_C_A	intergenic_region	IGR
LmxM-cl-4	1036_mexFOS1_13k16.p1kpIBF_82	9166		C	A	0	PASS	A		upstream_gene_variant	MODIFIER	transcript	LmxM.30.0453.1	protein_coding		c.-4587G>T					4587		7	22	17,0	9,13	0	0.590909	0	0/1	0	LmxM.30.0453		LmxM-cl-4_1036_mexFOS1_13k16.p1kpIBF_82_9166_C_A	upstream_gene_variant	5'Flank
LmxM-cl-4	1036_mexFOS1_13k16.p1kpIBF_82	9166		C	A	0	PASS	A		downstream_gene_variant	MODIFIER	transcript	LmxM.30.0454.1	protein_coding		c.*2669G>T					2669		7	22	17,0	9,13	0	0.590909	0	0/1	0	LmxM.30.0454		LmxM-cl-4_1036_mexFOS1_13k16.p1kpIBF_82_9166_C_A	downstream_gene_variant	3'Flank
LmxM-cl-4	1036_mexFOS1_13k16.p1kpIBF_82	9166		C	A	0	PASS	A		intergenic_region	MODIFIER	intergenic_region	LmxM.30.0453-LmxM.30.0454			n.9166C>A							7	22	17,0	9,13	0	0.590909	0	0/1	0	LmxM.30.0453-LmxM.30.0454		LmxM-cl-4_1036_mexFOS1_13k16.p1kpIBF_82_9166_C_A	intergenic_region	IGR
LmxM-cl-4	1036_mexFOS1_13k16.p1kpIBF_62	2589		G	A	0	PASS	A		upstream_gene_variant	MODIFIER	transcript	LmxM.30.0450e.1	protein_coding		c.-651C>T					651		17	18	29,0	7,10	0	0.588235	0	0/1	0	LmxM.30.0450e		LmxM-cl-4_1036_mexFOS1_13k16.p1kpIBF_62_2589_G_A	upstream_gene_variant	5'Flank
LmxM-cl-4	1036_mexFOS1_13k16.p1kpIBF_62	2589		G	A	0	PASS	A		downstream_gene_variant	MODIFIER	transcript	LmxM.30.0460e.1	protein_coding		c.*1365C>T					1365		17	18	29,0	7,10	0	0.588235	0	0/1	0	LmxM.30.0460e		LmxM-cl-4_1036_mexFOS1_13k16.p1kpIBF_62_2589_G_A	downstream_gene_variant	3'Flank
LmxM-cl-4	1036_mexFOS1_13k16.p1kpIBF_62	2589		G	A	0	PASS	A		intergenic_region	MODIFIER	intergenic_region	LmxM.30.0450e-LmxM.30.0460e			n.2589G>A							17	18	29,0	7,10	0	0.588235	0	0/1	0	LmxM.30.0450e-LmxM.30.0460e		LmxM-cl-4_1036_mexFOS1_13k16.p1kpIBF_62_2589_G_A	intergenic_region	IGR
LmxM-cl-2	LmxM.30	41765		G	T	0	PASS	T		synonymous_variant	LOW	transcript	LmxM.30.0160.1	protein_coding	1/1	c.357C>A	p.Gly119Gly	357/3558	357/3558	119/1185			97	75	96,1	31,44	0.0103093	0.586667	0	0/1	0	LmxM.30.0160		LmxM-cl-2_LmxM.30_41765_G_T	synonymous_variant	Silent
LmxM-cl-2	LmxM.30	41765		G	T	0	PASS	T		upstream_gene_variant	MODIFIER	transcript	LmxM.30.0150.1	protein_coding		c.-4119C>A					4119		97	75	96,1	31,44	0.0103093	0.586667	0	0/1	0	LmxM.30.0150		LmxM-cl-2_LmxM.30_41765_G_T	upstream_gene_variant	5'Flank
LmxM-cl-2	LmxM.30	41765		G	T	0	PASS	T		downstream_gene_variant	MODIFIER	transcript	LmxM.30.0170.1	protein_coding		c.*2128C>A					2128		97	75	96,1	31,44	0.0103093	0.586667	0	0/1	0	LmxM.30.0170		LmxM-cl-2_LmxM.30_41765_G_T	downstream_gene_variant	3'Flank
LmxM-cl-2	LmxM.30	41765		G	T	0	PASS	T		downstream_gene_variant	MODIFIER	transcript	LmxM.30.0180.1	protein_coding		c.*4323C>A					4323		97	75	96,1	31,44	0.0103093	0.586667	0	0/1	0	LmxM.30.0180		LmxM-cl-2_LmxM.30_41765_G_T	downstream_gene_variant	3'Flank
LmxM-cl-2	LmxM.08	1487512		T	G	0	PASS	G		downstream_gene_variant	MODIFIER	transcript	LmxM.08.0770.1	protein_coding		c.*742T>G					742		14	77	16,0	32,45	0	0.584416	0	0/1	0	LmxM.08.0770		LmxM-cl-2_LmxM.08_1487512_T_G	downstream_gene_variant	3'Flank
LmxM-cl-2	LmxM.08	1487512		T	G	0	PASS	G		intergenic_region	MODIFIER	intergenic_region	LmxM.08.0770-LmxM.08.0801			n.1487512T>G							14	77	16,0	32,45	0	0.584416	0	0/1	0	LmxM.08.0770-LmxM.08.0801		LmxM-cl-2_LmxM.08_1487512_T_G	intergenic_region	IGR
LmxM-cl-2	LmxM.30	117514		C	T	0	PASS	T		missense_variant	MODERATE	transcript	LmxM.30.0370.1	protein_coding	1/1	c.325G>A	p.Ala109Thr	325/2037	325/2037	109/678			104	84	103,1	35,49	0.00961538	0.583333	0	0/1	0	LmxM.30.0370		LmxM-cl-2_LmxM.30_117514_C_T	missense_variant	Missense_Mutation
LmxM-cl-2	LmxM.30	117514		C	T	0	PASS	T		upstream_gene_variant	MODIFIER	transcript	LmxM.30.0360.1	protein_coding		c.-3330G>A					3330		104	84	103,1	35,49	0.00961538	0.583333	0	0/1	0	LmxM.30.0360		LmxM-cl-2_LmxM.30_117514_C_T	upstream_gene_variant	5'Flank
LmxM-cl-2	LmxM.30	117514		C	T	0	PASS	T		downstream_gene_variant	MODIFIER	transcript	LmxM.30.0380.1	protein_coding		c.*968G>A					968		104	84	103,1	35,49	0.00961538	0.583333	0	0/1	0	LmxM.30.0380		LmxM-cl-2_LmxM.30_117514_C_T	downstream_gene_variant	3'Flank
LmxM-cl-2	LmxM.31	1470924		C	G	0	PASS	G		upstream_gene_variant	MODIFIER	transcript	LmxM.31.3880.1	protein_coding		c.-2171C>G					2171		26	20	26,0	8,11	0	0.578947	0	0/1	0	LmxM.31.3880		LmxM-cl-2_LmxM.31_1470924_C_G	upstream_gene_variant	5'Flank
LmxM-cl-2	LmxM.31	1470924		C	G	0	PASS	G		upstream_gene_variant	MODIFIER	transcript	LmxM.31.3890.1	protein_coding		c.-4807C>G					4807		26	20	26,0	8,11	0	0.578947	0	0/1	0	LmxM.31.3890		LmxM-cl-2_LmxM.31_1470924_C_G	upstream_gene_variant	5'Flank
LmxM-cl-2	LmxM.31	1470924		C	G	0	PASS	G		downstream_gene_variant	MODIFIER	transcript	LmxM.31.3870.1	protein_coding		c.*1351C>G					1351		26	20	26,0	8,11	0	0.578947	0	0/1	0	LmxM.31.3870		LmxM-cl-2_LmxM.31_1470924_C_G	downstream_gene_variant	3'Flank
LmxM-cl-2	LmxM.31	1470924		C	G	0	PASS	G		intergenic_region	MODIFIER	intergenic_region	LmxM.31.3870-LmxM.31.3880			n.1470924C>G							26	20	26,0	8,11	0	0.578947	0	0/1	0	LmxM.31.3870-LmxM.31.3880		LmxM-cl-2_LmxM.31_1470924_C_G	intergenic_region	IGR
LmxM-cl-4	LmxM.08	1454542		C	T	0	PASS	T		upstream_gene_variant	MODIFIER	transcript	LmxM.08.0730.1	protein_coding		c.-4623C>T					4623		21	19	34,0	8,11	0	0.578947	0	0/1	0	LmxM.08.0730		LmxM-cl-4_LmxM.08_1454542_C_T	upstream_gene_variant	5'Flank
LmxM-cl-4	LmxM.08	1454542		C	T	0	PASS	T		downstream_gene_variant	MODIFIER	transcript	LmxM.08.0720.1	protein_coding		c.*2623C>T					2623	WARNING_TRANSCRIPT_NO_START_CODON	21	19	34,0	8,11	0	0.578947	0	0/1	0	LmxM.08.0720		LmxM-cl-4_LmxM.08_1454542_C_T	downstream_gene_variant	3'Flank
LmxM-cl-4	LmxM.08	1454542		C	T	0	PASS	T		intergenic_region	MODIFIER	intergenic_region	LmxM.08.0720-LmxM.08.0730			n.1454542C>T							21	19	34,0	8,11	0	0.578947	0	0/1	0	LmxM.08.0720-LmxM.08.0730		LmxM-cl-4_LmxM.08_1454542_C_T	intergenic_region	IGR
LmxM-cl-2	LmxM.30	100580		A	T	0	PASS	T		upstream_gene_variant	MODIFIER	transcript	LmxM.30.0330.1	protein_coding		c.-3157T>A					3157		88	98	88,0	41,55	0	0.572917	0	0/1	0	LmxM.30.0330		LmxM-cl-2_LmxM.30_100580_A_T	upstream_gene_variant	5'Flank
LmxM-cl-2	LmxM.30	100580		A	T	0	PASS	T		downstream_gene_variant	MODIFIER	transcript	LmxM.30.0340.1	protein_coding		c.*2622T>A					2622		88	98	88,0	41,55	0	0.572917	0	0/1	0	LmxM.30.0340		LmxM-cl-2_LmxM.30_100580_A_T	downstream_gene_variant	3'Flank
LmxM-cl-2	LmxM.30	100580		A	T	0	PASS	T		intergenic_region	MODIFIER	intergenic_region	LmxM.30.0330-LmxM.30.0340			n.100580A>T							88	98	88,0	41,55	0	0.572917	0	0/1	0	LmxM.30.0330-LmxM.30.0340		LmxM-cl-2_LmxM.30_100580_A_T	intergenic_region	IGR
LmxM-cl-2	LmxM.30	151662		G	A	0	PASS	A		downstream_gene_variant	MODIFIER	transcript	LmxM.30.0451.1	protein_coding		c.*1490C>T					1490		7	14	10,0	6,8	0	0.571429	0	0/1	0	LmxM.30.0451		LmxM-cl-2_LmxM.30_151662_G_A	downstream_gene_variant	3'Flank
LmxM-cl-2	LmxM.30	151662		G	A	0	PASS	A		intergenic_region	MODIFIER	intergenic_region	LmxM.30.0450-LmxM.30.0451			n.151662G>A							7	14	10,0	6,8	0	0.571429	0	0/1	0	LmxM.30.0450-LmxM.30.0451		LmxM-cl-2_LmxM.30_151662_G_A	intergenic_region	IGR
LmxM-cl-4	LmxM.33	674289		T	G	0	PASS	G		upstream_gene_variant	MODIFIER	transcript	LmxM.33.1550.1	protein_coding		c.-2424A>C					2424		14	7	12,0	3,4	0	0.571429	0	0/1	0	LmxM.33.1550		LmxM-cl-4_LmxM.33_674289_T_G	upstream_gene_variant	5'Flank
LmxM-cl-4	LmxM.33	674289		T	G	0	PASS	G		upstream_gene_variant	MODIFIER	transcript	LmxM.33.1555.1	protein_coding		c.-830A>C					830		14	7	12,0	3,4	0	0.571429	0	0/1	0	LmxM.33.1555		LmxM-cl-4_LmxM.33_674289_T_G	upstream_gene_variant	5'Flank
LmxM-cl-4	LmxM.33	674289		T	G	0	PASS	G		intergenic_region	MODIFIER	intergenic_region	LmxM.33.1555-LmxM.33.1560			n.674289T>G							14	7	12,0	3,4	0	0.571429	0	0/1	0	LmxM.33.1555-LmxM.33.1560		LmxM-cl-4_LmxM.33_674289_T_G	intergenic_region	IGR
LmxM-cl-4	LmxM.30	21633		C	T	0	PASS	T		upstream_gene_variant	MODIFIER	transcript	LmxM.30.0060.1	protein_coding		c.-4438G>A					4438		107	87	106,1	37,49	0.00934579	0.569767	0	0/1	0	LmxM.30.0060		LmxM-cl-4_LmxM.30_21633_C_T	upstream_gene_variant	5'Flank
LmxM-cl-4	LmxM.30	21633		C	T	0	PASS	T		upstream_gene_variant	MODIFIER	transcript	LmxM.30.0070.1	protein_coding		c.-1235G>A					1235		107	87	106,1	37,49	0.00934579	0.569767	0	0/1	0	LmxM.30.0070		LmxM-cl-4_LmxM.30_21633_C_T	upstream_gene_variant	5'Flank
LmxM-cl-4	LmxM.30	21633		C	T	0	PASS	T		downstream_gene_variant	MODIFIER	transcript	LmxM.30.0080.1	protein_coding		c.*485G>A					485		107	87	106,1	37,49	0.00934579	0.569767	0	0/1	0	LmxM.30.0080		LmxM-cl-4_LmxM.30_21633_C_T	downstream_gene_variant	3'Flank
LmxM-cl-4	LmxM.30	21633		C	T	0	PASS	T		downstream_gene_variant	MODIFIER	transcript	LmxM.30.0090.1	protein_coding		c.*1911G>A					1911		107	87	106,1	37,49	0.00934579	0.569767	0	0/1	0	LmxM.30.0090		LmxM-cl-4_LmxM.30_21633_C_T	downstream_gene_variant	3'Flank
LmxM-cl-4	LmxM.30	21633		C	T	0	PASS	T		downstream_gene_variant	MODIFIER	transcript	LmxM.30.0100.1	protein_coding		c.*3925G>A					3925		107	87	106,1	37,49	0.00934579	0.569767	0	0/1	0	LmxM.30.0100		LmxM-cl-4_LmxM.30_21633_C_T	downstream_gene_variant	3'Flank
LmxM-cl-4	LmxM.30	21633		C	T	0	PASS	T		intergenic_region	MODIFIER	intergenic_region	LmxM.30.0070-LmxM.30.0080			n.21633C>T							107	87	106,1	37,49	0.00934579	0.569767	0	0/1	0	LmxM.30.0070-LmxM.30.0080		LmxM-cl-4_LmxM.30_21633_C_T	intergenic_region	IGR
LmxM-cl-4	LmxM.30	124516		C	T	0	PASS	T		upstream_gene_variant	MODIFIER	transcript	LmxM.30.0380.1	protein_coding		c.-1895G>A					1895		79	65	78,1	28,37	0.0126582	0.569231	0	0/1	0	LmxM.30.0380		LmxM-cl-4_LmxM.30_124516_C_T	upstream_gene_variant	5'Flank
LmxM-cl-4	LmxM.30	124516		C	T	0	PASS	T		downstream_gene_variant	MODIFIER	transcript	LmxM.30.0390.1	protein_coding		c.*827G>A					827		79	65	78,1	28,37	0.0126582	0.569231	0	0/1	0	LmxM.30.0390		LmxM-cl-4_LmxM.30_124516_C_T	downstream_gene_variant	3'Flank
LmxM-cl-4	LmxM.30	124516		C	T	0	PASS	T		downstream_gene_variant	MODIFIER	transcript	LmxM.30.0400.1	protein_coding		c.*4052G>A					4052		79	65	78,1	28,37	0.0126582	0.569231	0	0/1	0	LmxM.30.0400		LmxM-cl-4_LmxM.30_124516_C_T	downstream_gene_variant	3'Flank
LmxM-cl-4	LmxM.30	124516		C	T	0	PASS	T		intergenic_region	MODIFIER	intergenic_region	LmxM.30.0380-LmxM.30.0390			n.124516C>T							79	65	78,1	28,37	0.0126582	0.569231	0	0/1	0	LmxM.30.0380-LmxM.30.0390		LmxM-cl-4_LmxM.30_124516_C_T	intergenic_region	IGR
LmxM-cl-2	LmxM.20	298223		T	G	0	PASS	G		missense_variant	MODERATE	transcript	LmxM.36.0840.1	protein_coding	1/1	c.1391T>G	p.Leu464Arg	1391/2361	1391/2361	464/786			52	58	50,2	25,33	0.0384615	0.568966	0/0	0/1	0	LmxM.36.0840		LmxM-cl-2_LmxM.20_298223_T_G	missense_variant	Missense_Mutation
LmxM-cl-4	LmxM.30	198177		A	T	0	PASS	T		upstream_gene_variant	MODIFIER	transcript	LmxM.30.0520.1	protein_coding		c.-3464T>A					3464		95	83	95,0	36,47	0	0.566265	0	0/1	0	LmxM.30.0520		LmxM-cl-4_LmxM.30_198177_A_T	upstream_gene_variant	5'Flank
LmxM-cl-4	LmxM.30	198177		A	T	0	PASS	T		downstream_gene_variant	MODIFIER	transcript	LmxM.30.0530.1	protein_coding		c.*1995T>A					1995		95	83	95,0	36,47	0	0.566265	0	0/1	0	LmxM.30.0530		LmxM-cl-4_LmxM.30_198177_A_T	downstream_gene_variant	3'Flank
LmxM-cl-4	LmxM.30	198177		A	T	0	PASS	T		intergenic_region	MODIFIER	intergenic_region	LmxM.30.0520-LmxM.30.0530			n.198177A>T							95	83	95,0	36,47	0	0.566265	0	0/1	0	LmxM.30.0520-LmxM.30.0530		LmxM-cl-4_LmxM.30_198177_A_T	intergenic_region	IGR
LmxM-cl-2	LmxM.30	78685		G	C	0	PASS	C		missense_variant	MODERATE	transcript	LmxM.30.0290.1	protein_coding	1/1	c.1730C>G	p.Ala577Gly	1730/2523	1730/2523	577/840			110	85	110,0	37,48	0	0.564706	0	0/1	0	LmxM.30.0290		LmxM-cl-2_LmxM.30_78685_G_C	missense_variant	Missense_Mutation
LmxM-cl-2	LmxM.30	78685		G	C	0	PASS	C		upstream_gene_variant	MODIFIER	transcript	LmxM.30.0270.1	protein_coding		c.-3862C>G					3862		110	85	110,0	37,48	0	0.564706	0	0/1	0	LmxM.30.0270		LmxM-cl-2_LmxM.30_78685_G_C	upstream_gene_variant	5'Flank
LmxM-cl-2	LmxM.30	78685		G	C	0	PASS	C		upstream_gene_variant	MODIFIER	transcript	LmxM.30.0280.1	protein_coding		c.-1700C>G					1700		110	85	110,0	37,48	0	0.564706	0	0/1	0	LmxM.30.0280		LmxM-cl-2_LmxM.30_78685_G_C	upstream_gene_variant	5'Flank
LmxM-cl-2	LmxM.30	78685		G	C	0	PASS	C		downstream_gene_variant	MODIFIER	transcript	LmxM.30.0300.1	protein_coding		c.*2759C>G					2759		110	85	110,0	37,48	0	0.564706	0	0/1	0	LmxM.30.0300		LmxM-cl-2_LmxM.30_78685_G_C	downstream_gene_variant	3'Flank
LmxM-cl-2	LmxM.30	125213		GCA	G	0	PASS	G		upstream_gene_variant	MODIFIER	transcript	LmxM.30.0380.1	protein_coding		c.-2594_-2593delTG					2593		61	62	61,0	27,35	0	0.564516	0/0	0/1	-2	LmxM.30.0380		LmxM-cl-2_LmxM.30_125213_GCA_G	upstream_gene_variant	5'Flank
LmxM-cl-2	LmxM.30	125213		GCA	G	0	PASS	G		downstream_gene_variant	MODIFIER	transcript	LmxM.30.0390.1	protein_coding		c.*128_*129delTG					129		61	62	61,0	27,35	0	0.564516	0/0	0/1	-2	LmxM.30.0390		LmxM-cl-2_LmxM.30_125213_GCA_G	downstream_gene_variant	3'Flank
LmxM-cl-2	LmxM.30	125213		GCA	G	0	PASS	G		downstream_gene_variant	MODIFIER	transcript	LmxM.30.0400.1	protein_coding		c.*3353_*3354delTG					3354		61	62	61,0	27,35	0	0.564516	0/0	0/1	-2	LmxM.30.0400		LmxM-cl-2_LmxM.30_125213_GCA_G	downstream_gene_variant	3'Flank
LmxM-cl-2	LmxM.30	125213		GCA	G	0	PASS	G		intergenic_region	MODIFIER	intergenic_region	LmxM.30.0380-LmxM.30.0390			n.125214_125215delCA							61	62	61,0	27,35	0	0.564516	0/0	0/1	-2	LmxM.30.0380-LmxM.30.0390		LmxM-cl-2_LmxM.30_125213_GCA_G	intergenic_region	IGR
LmxM-cl-4	LmxM.30	259783		GGA	G	0	PASS	G		upstream_gene_variant	MODIFIER	transcript	LmxM.30.0670.1	protein_coding		c.-688_-687delTC					687		81	62	79,2	27,35	0.0246914	0.564516	0/0	0/1	-2	LmxM.30.0670		LmxM-cl-4_LmxM.30_259783_GGA_G	upstream_gene_variant	5'Flank
LmxM-cl-4	LmxM.30	259783		GGA	G	0	PASS	G		downstream_gene_variant	MODIFIER	transcript	LmxM.30.0680.1	protein_coding		c.*979_*980delTC					980		81	62	79,2	27,35	0.0246914	0.564516	0/0	0/1	-2	LmxM.30.0680		LmxM-cl-4_LmxM.30_259783_GGA_G	downstream_gene_variant	3'Flank
LmxM-cl-4	LmxM.30	259783		GGA	G	0	PASS	G		downstream_gene_variant	MODIFIER	transcript	LmxM.30.0690.1	protein_coding		c.*2644_*2645delTC					2645		81	62	79,2	27,35	0.0246914	0.564516	0/0	0/1	-2	LmxM.30.0690		LmxM-cl-4_LmxM.30_259783_GGA_G	downstream_gene_variant	3'Flank
LmxM-cl-4	LmxM.30	259783		GGA	G	0	PASS	G		downstream_gene_variant	MODIFIER	transcript	LmxM.30.0700.1	protein_coding		c.*4732_*4733delTC					4733		81	62	79,2	27,35	0.0246914	0.564516	0/0	0/1	-2	LmxM.30.0700		LmxM-cl-4_LmxM.30_259783_GGA_G	downstream_gene_variant	3'Flank
LmxM-cl-4	LmxM.30	259783		GGA	G	0	PASS	G		intergenic_region	MODIFIER	intergenic_region	LmxM.30.0670-LmxM.30.0680			n.259784_259785delGA							81	62	79,2	27,35	0.0246914	0.564516	0/0	0/1	-2	LmxM.30.0670-LmxM.30.0680		LmxM-cl-4_LmxM.30_259783_GGA_G	intergenic_region	IGR
LmxM-cl-2	LmxM.30	94554		T	C	0	PASS	C		upstream_gene_variant	MODIFIER	transcript	LmxM.30.0310.1	protein_coding		c.-4274A>G					4274		107	78	105,0	34,44	0	0.564103	0	0/1	0	LmxM.30.0310		LmxM-cl-2_LmxM.30_94554_T_C	upstream_gene_variant	5'Flank
LmxM-cl-2	LmxM.30	94554		T	C	0	PASS	C		upstream_gene_variant	MODIFIER	transcript	LmxM.30.0320.1	protein_coding		c.-1551A>G					1551		107	78	105,0	34,44	0	0.564103	0	0/1	0	LmxM.30.0320		LmxM-cl-2_LmxM.30_94554_T_C	upstream_gene_variant	5'Flank
LmxM-cl-2	LmxM.30	94554		T	C	0	PASS	C		downstream_gene_variant	MODIFIER	transcript	LmxM.30.0330.1	protein_coding		c.*1466A>G					1466		107	78	105,0	34,44	0	0.564103	0	0/1	0	LmxM.30.0330		LmxM-cl-2_LmxM.30_94554_T_C	downstream_gene_variant	3'Flank
LmxM-cl-2	LmxM.30	94554		T	C	0	PASS	C		intergenic_region	MODIFIER	intergenic_region	LmxM.30.0320-LmxM.30.0330			n.94554T>C							107	78	105,0	34,44	0	0.564103	0	0/1	0	LmxM.30.0320-LmxM.30.0330		LmxM-cl-2_LmxM.30_94554_T_C	intergenic_region	IGR
LmxM-cl-2	LmxM.20	1279668		C	T	0	PASS	T		missense_variant	MODERATE	transcript	LmxM.36.3250.1	protein_coding	1/1	c.680G>A	p.Arg227His	680/1548	680/1548	227/515			58	55	57,0	24,31	0	0.563636	0	0/1	0	LmxM.36.3250		LmxM-cl-2_LmxM.20_1279668_C_T	missense_variant	Missense_Mutation
LmxM-cl-2	LmxM.20	1279668		C	T	0	PASS	T		upstream_gene_variant	MODIFIER	transcript	LmxM.36.3240.1	protein_coding		c.-2536G>A					2536		58	55	57,0	24,31	0	0.563636	0	0/1	0	LmxM.36.3240		LmxM-cl-2_LmxM.20_1279668_C_T	upstream_gene_variant	5'Flank
LmxM-cl-2	LmxM.20	1279668		C	T	0	PASS	T		downstream_gene_variant	MODIFIER	transcript	LmxM.36.3260.1	protein_coding		c.*1405G>A					1405		58	55	57,0	24,31	0	0.563636	0	0/1	0	LmxM.36.3260		LmxM-cl-2_LmxM.20_1279668_C_T	downstream_gene_variant	3'Flank
LmxM-cl-2	LmxM.20	1279668		C	T	0	PASS	T		downstream_gene_variant	MODIFIER	transcript	LmxM.36.3270.1	protein_coding		c.*2882G>A					2882		58	55	57,0	24,31	0	0.563636	0	0/1	0	LmxM.36.3270		LmxM-cl-2_LmxM.20_1279668_C_T	downstream_gene_variant	3'Flank
LmxM-cl-4	1036_mexFOS1_13k16.p1kpIBF_35	2193		C	A	0	PASS	A		downstream_gene_variant	MODIFIER	transcript	LmxM.30.0450i.1	protein_coding		c.*1340C>A					1340		18	16	20,0	7,9	0	0.5625	0	0/1	0	LmxM.30.0450i		LmxM-cl-4_1036_mexFOS1_13k16.p1kpIBF_35_2193_C_A	downstream_gene_variant	3'Flank
LmxM-cl-4	1036_mexFOS1_13k16.p1kpIBF_35	2193		C	A	0	PASS	A		intergenic_region	MODIFIER	intergenic_region	LmxM.30.0450i-CHR_END			n.2193C>A							18	16	20,0	7,9	0	0.5625	0	0/1	0	LmxM.30.0450i-CHR_END		LmxM-cl-4_1036_mexFOS1_13k16.p1kpIBF_35_2193_C_A	intergenic_region	IGR
LmxM-cl-4	1036_mexFOS1_13k16.p1kpIBF_63	8411		A	G	0	PASS	G		upstream_gene_variant	MODIFIER	transcript	LmxM.30.0452c.1	protein_coding		c.-677T>C					677		13	16	19,0	7,9	0	0.5625	0	0/1	0	LmxM.30.0452c		LmxM-cl-4_1036_mexFOS1_13k16.p1kpIBF_63_8411_A_G	upstream_gene_variant	5'Flank
LmxM-cl-4	1036_mexFOS1_13k16.p1kpIBF_63	8411		A	G	0	PASS	G		downstream_gene_variant	MODIFIER	transcript	LmxM.30.0460c.1	protein_coding		c.*1370T>C					1370		13	16	19,0	7,9	0	0.5625	0	0/1	0	LmxM.30.0460c		LmxM-cl-4_1036_mexFOS1_13k16.p1kpIBF_63_8411_A_G	downstream_gene_variant	3'Flank
LmxM-cl-4	1036_mexFOS1_13k16.p1kpIBF_63	8411		A	G	0	PASS	G		intergenic_region	MODIFIER	intergenic_region	LmxM.30.0452c-LmxM.30.0460c			n.8411A>G							13	16	19,0	7,9	0	0.5625	0	0/1	0	LmxM.30.0452c-LmxM.30.0460c		LmxM-cl-4_1036_mexFOS1_13k16.p1kpIBF_63_8411_A_G	intergenic_region	IGR
LmxM-cl-4	LmxM.29	231776		C	A	0	PASS	A		upstream_gene_variant	MODIFIER	transcript	LmxM.29.0740.1	protein_coding		c.-75C>A					75		60	57	60,0	25,32	0	0.561404	0	0/1	0	LmxM.29.0740		LmxM-cl-4_LmxM.29_231776_C_A	upstream_gene_variant	5'Flank
LmxM-cl-4	LmxM.29	231776		C	A	0	PASS	A		upstream_gene_variant	MODIFIER	transcript	LmxM.29.0745.1	protein_coding		c.-881C>A					881		60	57	60,0	25,32	0	0.561404	0	0/1	0	LmxM.29.0745		LmxM-cl-4_LmxM.29_231776_C_A	upstream_gene_variant	5'Flank
LmxM-cl-4	LmxM.29	231776		C	A	0	PASS	A		upstream_gene_variant	MODIFIER	transcript	LmxM.29.0750.1	protein_coding		c.-2067C>A					2067		60	57	60,0	25,32	0	0.561404	0	0/1	0	LmxM.29.0750		LmxM-cl-4_LmxM.29_231776_C_A	upstream_gene_variant	5'Flank
LmxM-cl-4	LmxM.29	231776		C	A	0	PASS	A		upstream_gene_variant	MODIFIER	transcript	LmxM.29.0760.1	protein_coding		c.-3754C>A					3754		60	57	60,0	25,32	0	0.561404	0	0/1	0	LmxM.29.0760		LmxM-cl-4_LmxM.29_231776_C_A	upstream_gene_variant	5'Flank
LmxM-cl-4	LmxM.29	231776		C	A	0	PASS	A		downstream_gene_variant	MODIFIER	transcript	LmxM.29.0720.1	protein_coding		c.*2707C>A					2707		60	57	60,0	25,32	0	0.561404	0	0/1	0	LmxM.29.0720		LmxM-cl-4_LmxM.29_231776_C_A	downstream_gene_variant	3'Flank
LmxM-cl-4	LmxM.29	231776		C	A	0	PASS	A		downstream_gene_variant	MODIFIER	transcript	LmxM.29.0730.1	protein_coding		c.*1662C>A					1662		60	57	60,0	25,32	0	0.561404	0	0/1	0	LmxM.29.0730		LmxM-cl-4_LmxM.29_231776_C_A	downstream_gene_variant	3'Flank
LmxM-cl-4	LmxM.29	231776		C	A	0	PASS	A		downstream_gene_variant	MODIFIER	transcript	LmxM.29.0735.1	protein_coding		c.*230C>A					230		60	57	60,0	25,32	0	0.561404	0	0/1	0	LmxM.29.0735		LmxM-cl-4_LmxM.29_231776_C_A	downstream_gene_variant	3'Flank
LmxM-cl-4	LmxM.29	231776		C	A	0	PASS	A		intergenic_region	MODIFIER	intergenic_region	LmxM.29.0735-LmxM.29.0740			n.231776C>A							60	57	60,0	25,32	0	0.561404	0	0/1	0	LmxM.29.0735-LmxM.29.0740		LmxM-cl-4_LmxM.29_231776_C_A	intergenic_region	IGR
LmxM-cl-4	LmxM.30	202782		C	T	0	PASS	T		upstream_gene_variant	MODIFIER	transcript	LmxM.30.0530.1	protein_coding		c.-577G>A					577		65	41	65,0	18,23	0	0.560976	0	0/1	0	LmxM.30.0530		LmxM-cl-4_LmxM.30_202782_C_T	upstream_gene_variant	5'Flank
LmxM-cl-4	LmxM.30	202782		C	T	0	PASS	T		downstream_gene_variant	MODIFIER	transcript	LmxM.30.0540.1	protein_coding		c.*3006G>A					3006		65	41	65,0	18,23	0	0.560976	0	0/1	0	LmxM.30.0540		LmxM-cl-4_LmxM.30_202782_C_T	downstream_gene_variant	3'Flank
LmxM-cl-4	LmxM.30	202782		C	T	0	PASS	T		intergenic_region	MODIFIER	intergenic_region	LmxM.30.0530-LmxM.30.0540			n.202782C>T							65	41	65,0	18,23	0	0.560976	0	0/1	0	LmxM.30.0530-LmxM.30.0540		LmxM-cl-4_LmxM.30_202782_C_T	intergenic_region	IGR
LmxM-cl-2	LmxM.08	1476628		G	C	0	PASS	C		upstream_gene_variant	MODIFIER	transcript	LmxM.08.0760.1	protein_coding		c.-3683G>C					3683		31	43	31,0	19,24	0	0.55814	0/0	0/1	0	LmxM.08.0760		LmxM-cl-2_LmxM.08_1476628_G_C	upstream_gene_variant	5'Flank
LmxM-cl-2	LmxM.08	1476628		G	C	0	PASS	C		downstream_gene_variant	MODIFIER	transcript	LmxM.08.0750.1	protein_coding		c.*4100G>C					4100		31	43	31,0	19,24	0	0.55814	0/0	0/1	0	LmxM.08.0750		LmxM-cl-2_LmxM.08_1476628_G_C	downstream_gene_variant	3'Flank
LmxM-cl-2	LmxM.08	1476628		G	C	0	PASS	C		intergenic_region	MODIFIER	intergenic_region	LmxM.08.0750-LmxM.08.0760			n.1476628G>C							31	43	31,0	19,24	0	0.55814	0/0	0/1	0	LmxM.08.0750-LmxM.08.0760		LmxM-cl-2_LmxM.08_1476628_G_C	intergenic_region	IGR
LmxM-cl-4	LmxM.30	199006		G	T	0	PASS	T		upstream_gene_variant	MODIFIER	transcript	LmxM.30.0520.1	protein_coding		c.-4293C>A					4293		66	62	65,1	27,34	0.0151515	0.557377	0	0/1	0	LmxM.30.0520		LmxM-cl-4_LmxM.30_199006_G_T	upstream_gene_variant	5'Flank
LmxM-cl-4	LmxM.30	199006		G	T	0	PASS	T		downstream_gene_variant	MODIFIER	transcript	LmxM.30.0530.1	protein_coding		c.*1166C>A					1166		66	62	65,1	27,34	0.0151515	0.557377	0	0/1	0	LmxM.30.0530		LmxM-cl-4_LmxM.30_199006_G_T	downstream_gene_variant	3'Flank
LmxM-cl-4	LmxM.30	199006		G	T	0	PASS	T		intergenic_region	MODIFIER	intergenic_region	LmxM.30.0520-LmxM.30.0530			n.199006G>T							66	62	65,1	27,34	0.0151515	0.557377	0	0/1	0	LmxM.30.0520-LmxM.30.0530		LmxM-cl-4_LmxM.30_199006_G_T	intergenic_region	IGR
LmxM-cl-2	1036_mexFOS1_13k16.p1kpIBF_63	3220		G	C	0	PASS	C		downstream_gene_variant	MODIFIER	transcript	LmxM.30.0452c.1	protein_coding		c.*3879C>G					3879		14	9	14,0	4,5	0	0.555556	0/0	0/1	0	LmxM.30.0452c		LmxM-cl-2_1036_mexFOS1_13k16.p1kpIBF_63_3220_G_C	downstream_gene_variant	3'Flank
LmxM-cl-2	1036_mexFOS1_13k16.p1kpIBF_63	3220		G	C	0	PASS	C		intergenic_region	MODIFIER	intergenic_region	CHR_START-LmxM.30.0452c			n.3220G>C							14	9	14,0	4,5	0	0.555556	0/0	0/1	0	CHR_START-LmxM.30.0452c		LmxM-cl-2_1036_mexFOS1_13k16.p1kpIBF_63_3220_G_C	intergenic_region	IGR
LmxM-cl-4	LmxM.25	394968		CCT	C	0	PASS	C		upstream_gene_variant	MODIFIER	transcript	LmxM.25.1050.1	protein_coding		c.-275_-274delCT					275		12	9	12,0	4,5	0	0.555556	0/0	0/1	-2	LmxM.25.1050		LmxM-cl-4_LmxM.25_394968_CCT_C	upstream_gene_variant	5'Flank
LmxM-cl-4	LmxM.25	394968		CCT	C	0	PASS	C		upstream_gene_variant	MODIFIER	transcript	LmxM.25.1060.1	protein_coding		c.-2261_-2260delCT					2261		12	9	12,0	4,5	0	0.555556	0/0	0/1	-2	LmxM.25.1060		LmxM-cl-4_LmxM.25_394968_CCT_C	upstream_gene_variant	5'Flank
LmxM-cl-4	LmxM.25	394968		CCT	C	0	PASS	C		downstream_gene_variant	MODIFIER	transcript	LmxM.25.1030.1	protein_coding		c.*4880_*4881delCT					4880		12	9	12,0	4,5	0	0.555556	0/0	0/1	-2	LmxM.25.1030		LmxM-cl-4_LmxM.25_394968_CCT_C	downstream_gene_variant	3'Flank
LmxM-cl-4	LmxM.25	394968		CCT	C	0	PASS	C		downstream_gene_variant	MODIFIER	transcript	LmxM.25.1040.1	protein_coding		c.*673_*674delCT					673		12	9	12,0	4,5	0	0.555556	0/0	0/1	-2	LmxM.25.1040		LmxM-cl-4_LmxM.25_394968_CCT_C	downstream_gene_variant	3'Flank
LmxM-cl-4	LmxM.25	394968		CCT	C	0	PASS	C		intergenic_region	MODIFIER	intergenic_region	LmxM.25.1040-LmxM.25.1050			n.394969_394970delCT							12	9	12,0	4,5	0	0.555556	0/0	0/1	-2	LmxM.25.1040-LmxM.25.1050		LmxM-cl-4_LmxM.25_394968_CCT_C	intergenic_region	IGR
LmxM-cl-4	LmxM.30	220485		T	C	0	PASS	C		upstream_gene_variant	MODIFIER	transcript	LmxM.30.0570.1	protein_coding		c.-2370A>G					2370		16	9	16,0	4,5	0	0.555556	0/0	0/1	0	LmxM.30.0570		LmxM-cl-4_LmxM.30_220485_T_C	upstream_gene_variant	5'Flank
LmxM-cl-4	LmxM.30	220485		T	C	0	PASS	C		upstream_gene_variant	MODIFIER	transcript	LmxM.30:ncRNA:rfamscan:218682-218827.1	lincRNA		n.-1658A>G					1658		16	9	16,0	4,5	0	0.555556	0/0	0/1	0	LmxM.30:ncRNA:rfamscan:218682-218827		LmxM-cl-4_LmxM.30_220485_T_C	upstream_gene_variant	5'Flank
LmxM-cl-4	LmxM.30	220485		T	C	0	PASS	C		downstream_gene_variant	MODIFIER	transcript	LmxM.30:tRNA:rfamscan:219043-219115.1	protein_coding		c.*1370T>C					1370	WARNING_TRANSCRIPT_INCOMPLETE	16	9	16,0	4,5	0	0.555556	0/0	0/1	0	LmxM.30:tRNA:rfamscan:219043-219115		LmxM-cl-4_LmxM.30_220485_T_C	downstream_gene_variant	3'Flank
LmxM-cl-4	LmxM.30	220485		T	C	0	PASS	C		downstream_gene_variant	MODIFIER	transcript	LmxM.30.0571.1	protein_coding		c.*2677A>G					2677		16	9	16,0	4,5	0	0.555556	0/0	0/1	0	LmxM.30.0571		LmxM-cl-4_LmxM.30_220485_T_C	downstream_gene_variant	3'Flank
LmxM-cl-4	LmxM.30	220485		T	C	0	PASS	C		intergenic_region	MODIFIER	intergenic_region	LmxM.30:tRNA:rfamscan:219043-219115-LmxM.30.0571			n.220485T>C							16	9	16,0	4,5	0	0.555556	0/0	0/1	0	LmxM.30:tRNA:rfamscan:219043-219115-LmxM.30.0571		LmxM-cl-4_LmxM.30_220485_T_C	intergenic_region	IGR
LmxM-cl-4	LmxM.31	1470924		C	G	0	PASS	G		upstream_gene_variant	MODIFIER	transcript	LmxM.31.3880.1	protein_coding		c.-2171C>G					2171		26	27	26,0	12,15	0	0.555556	0	0/1	0	LmxM.31.3880		LmxM-cl-4_LmxM.31_1470924_C_G	upstream_gene_variant	5'Flank
LmxM-cl-4	LmxM.31	1470924		C	G	0	PASS	G		upstream_gene_variant	MODIFIER	transcript	LmxM.31.3890.1	protein_coding		c.-4807C>G					4807		26	27	26,0	12,15	0	0.555556	0	0/1	0	LmxM.31.3890		LmxM-cl-4_LmxM.31_1470924_C_G	upstream_gene_variant	5'Flank
LmxM-cl-4	LmxM.31	1470924		C	G	0	PASS	G		downstream_gene_variant	MODIFIER	transcript	LmxM.31.3870.1	protein_coding		c.*1351C>G					1351		26	27	26,0	12,15	0	0.555556	0	0/1	0	LmxM.31.3870		LmxM-cl-4_LmxM.31_1470924_C_G	downstream_gene_variant	3'Flank
LmxM-cl-4	LmxM.31	1470924		C	G	0	PASS	G		intergenic_region	MODIFIER	intergenic_region	LmxM.31.3870-LmxM.31.3880			n.1470924C>G							26	27	26,0	12,15	0	0.555556	0	0/1	0	LmxM.31.3870-LmxM.31.3880		LmxM-cl-4_LmxM.31_1470924_C_G	intergenic_region	IGR
LmxM-cl-4	LmxM.30	15134		T	C	0	PASS	C		upstream_gene_variant	MODIFIER	transcript	LmxM.30.0030.1	protein_coding		c.-3809A>G					3809		55	48	54,0	21,26	0	0.553191	0	0/1	0	LmxM.30.0030		LmxM-cl-4_LmxM.30_15134_T_C	upstream_gene_variant	5'Flank
LmxM-cl-4	LmxM.30	15134		T	C	0	PASS	C		upstream_gene_variant	MODIFIER	transcript	LmxM.30.0040.1	protein_coding		c.-238A>G					238		55	48	54,0	21,26	0	0.553191	0	0/1	0	LmxM.30.0040		LmxM-cl-4_LmxM.30_15134_T_C	upstream_gene_variant	5'Flank
LmxM-cl-4	LmxM.30	15134		T	C	0	PASS	C		downstream_gene_variant	MODIFIER	transcript	LmxM.30.0050.1	protein_coding		c.*395A>G					395		55	48	54,0	21,26	0	0.553191	0	0/1	0	LmxM.30.0050		LmxM-cl-4_LmxM.30_15134_T_C	downstream_gene_variant	3'Flank
LmxM-cl-4	LmxM.30	15134		T	C	0	PASS	C		downstream_gene_variant	MODIFIER	transcript	LmxM.30.0060.1	protein_coding		c.*1660A>G					1660		55	48	54,0	21,26	0	0.553191	0	0/1	0	LmxM.30.0060		LmxM-cl-4_LmxM.30_15134_T_C	downstream_gene_variant	3'Flank
LmxM-cl-4	LmxM.30	15134		T	C	0	PASS	C		downstream_gene_variant	MODIFIER	transcript	LmxM.30.0070.1	protein_coding		c.*2412A>G					2412		55	48	54,0	21,26	0	0.553191	0	0/1	0	LmxM.30.0070		LmxM-cl-4_LmxM.30_15134_T_C	downstream_gene_variant	3'Flank
LmxM-cl-4	LmxM.30	15134		T	C	0	PASS	C		intergenic_region	MODIFIER	intergenic_region	LmxM.30.0040-LmxM.30.0050			n.15134T>C							55	48	54,0	21,26	0	0.553191	0	0/1	0	LmxM.30.0040-LmxM.30.0050		LmxM-cl-4_LmxM.30_15134_T_C	intergenic_region	IGR
LmxM-cl-2	LmxM.30	137734		G	A	0	PASS	A		missense_variant	MODERATE	transcript	LmxM.30.0410.1	protein_coding	1/1	c.491C>T	p.Pro164Leu	491/2265	491/2265	164/754			94	68	94,0	30,37	0	0.552239	0	0/1	0	LmxM.30.0410		LmxM-cl-2_LmxM.30_137734_G_A	missense_variant	Missense_Mutation
LmxM-cl-2	1036_mexFOS1_13k16.p1kpIBF_82	10248		G	C	0	PASS	C		downstream_gene_variant	MODIFIER	transcript	LmxM.30.0454.1	protein_coding		c.*1587C>G					1587		22	20	21,1	9,11	0.0454545	0.55	0/0	0/1	0	LmxM.30.0454		LmxM-cl-2_1036_mexFOS1_13k16.p1kpIBF_82_10248_G_C	downstream_gene_variant	3'Flank
LmxM-cl-2	1036_mexFOS1_13k16.p1kpIBF_82	10248		G	C	0	PASS	C		intergenic_region	MODIFIER	intergenic_region	LmxM.30.0453-LmxM.30.0454			n.10248G>C							22	20	21,1	9,11	0.0454545	0.55	0/0	0/1	0	LmxM.30.0453-LmxM.30.0454		LmxM-cl-2_1036_mexFOS1_13k16.p1kpIBF_82_10248_G_C	intergenic_region	IGR
LmxM-cl-4	1036_mexFOS1_13k16.p1kpIBF_13	2717		T	C	0	PASS	C		upstream_gene_variant	MODIFIER	transcript	LmxM.30.0460b.1	protein_coding		c.-1262T>C					1262		22	40	22,0	18,22	0	0.55	0/0	0/1	0	LmxM.30.0460b		LmxM-cl-4_1036_mexFOS1_13k16.p1kpIBF_13_2717_T_C	upstream_gene_variant	5'Flank
LmxM-cl-4	1036_mexFOS1_13k16.p1kpIBF_13	2717		T	C	0	PASS	C		downstream_gene_variant	MODIFIER	transcript	LmxM.30.0470b.1	protein_coding		c.*1147T>C					1147		22	40	22,0	18,22	0	0.55	0/0	0/1	0	LmxM.30.0470b		LmxM-cl-4_1036_mexFOS1_13k16.p1kpIBF_13_2717_T_C	downstream_gene_variant	3'Flank
LmxM-cl-4	1036_mexFOS1_13k16.p1kpIBF_13	2717		T	C	0	PASS	C		intergenic_region	MODIFIER	intergenic_region	LmxM.30.0470b-LmxM.30.0460b			n.2717T>C							22	40	22,0	18,22	0	0.55	0/0	0/1	0	LmxM.30.0470b-LmxM.30.0460b		LmxM-cl-4_1036_mexFOS1_13k16.p1kpIBF_13_2717_T_C	intergenic_region	IGR
LmxM-cl-2	LmxM.08	257605		C	T	0	PASS	T		upstream_gene_variant	MODIFIER	transcript	LmxM.08_29.2140.1	protein_coding		c.-1537C>T					1537		39	31	39,0	14,17	0	0.548387	0	0/1	0	LmxM.08_29.2140		LmxM-cl-2_LmxM.08_257605_C_T	upstream_gene_variant	5'Flank
LmxM-cl-2	LmxM.08	257605		C	T	0	PASS	T		upstream_gene_variant	MODIFIER	transcript	LmxM.08_29.2130.1	protein_coding		c.-4899C>T					4899		39	31	39,0	14,17	0	0.548387	0	0/1	0	LmxM.08_29.2130		LmxM-cl-2_LmxM.08_257605_C_T	upstream_gene_variant	5'Flank
LmxM-cl-2	LmxM.08	257605		C	T	0	PASS	T		intergenic_region	MODIFIER	intergenic_region	LmxM.08_29.2150-LmxM.08_29.2140			n.257605C>T							39	31	39,0	14,17	0	0.548387	0	0/1	0	LmxM.08_29.2150-LmxM.08_29.2140		LmxM-cl-2_LmxM.08_257605_C_T	intergenic_region	IGR
LmxM-cl-2	LmxM.25	394968		CCT	C	0	PASS	C		upstream_gene_variant	MODIFIER	transcript	LmxM.25.1050.1	protein_coding		c.-275_-274delCT					275		12	11	12,0	5,6	0	0.545455	0/0	0/1	-2	LmxM.25.1050		LmxM-cl-2_LmxM.25_394968_CCT_C	upstream_gene_variant	5'Flank
LmxM-cl-2	LmxM.25	394968		CCT	C	0	PASS	C		upstream_gene_variant	MODIFIER	transcript	LmxM.25.1060.1	protein_coding		c.-2261_-2260delCT					2261		12	11	12,0	5,6	0	0.545455	0/0	0/1	-2	LmxM.25.1060		LmxM-cl-2_LmxM.25_394968_CCT_C	upstream_gene_variant	5'Flank
LmxM-cl-2	LmxM.25	394968		CCT	C	0	PASS	C		downstream_gene_variant	MODIFIER	transcript	LmxM.25.1030.1	protein_coding		c.*4880_*4881delCT					4880		12	11	12,0	5,6	0	0.545455	0/0	0/1	-2	LmxM.25.1030		LmxM-cl-2_LmxM.25_394968_CCT_C	downstream_gene_variant	3'Flank
LmxM-cl-2	LmxM.25	394968		CCT	C	0	PASS	C		downstream_gene_variant	MODIFIER	transcript	LmxM.25.1040.1	protein_coding		c.*673_*674delCT					673		12	11	12,0	5,6	0	0.545455	0/0	0/1	-2	LmxM.25.1040		LmxM-cl-2_LmxM.25_394968_CCT_C	downstream_gene_variant	3'Flank
LmxM-cl-2	LmxM.25	394968		CCT	C	0	PASS	C		intergenic_region	MODIFIER	intergenic_region	LmxM.25.1040-LmxM.25.1050			n.394969_394970delCT							12	11	12,0	5,6	0	0.545455	0/0	0/1	-2	LmxM.25.1040-LmxM.25.1050		LmxM-cl-2_LmxM.25_394968_CCT_C	intergenic_region	IGR
LmxM-cl-2	LmxM.08	1476970		T	C	0	PASS	C		upstream_gene_variant	MODIFIER	transcript	LmxM.08.0760.1	protein_coding		c.-3341T>C					3341		11	35	11,0	16,19	0	0.542857	0/0	0/1	0	LmxM.08.0760		LmxM-cl-2_LmxM.08_1476970_T_C	upstream_gene_variant	5'Flank
LmxM-cl-2	LmxM.08	1476970		T	C	0	PASS	C		downstream_gene_variant	MODIFIER	transcript	LmxM.08.0750.1	protein_coding		c.*4442T>C					4442		11	35	11,0	16,19	0	0.542857	0/0	0/1	0	LmxM.08.0750		LmxM-cl-2_LmxM.08_1476970_T_C	downstream_gene_variant	3'Flank
LmxM-cl-2	LmxM.08	1476970		T	C	0	PASS	C		intergenic_region	MODIFIER	intergenic_region	LmxM.08.0750-LmxM.08.0760			n.1476970T>C							11	35	11,0	16,19	0	0.542857	0/0	0/1	0	LmxM.08.0750-LmxM.08.0760		LmxM-cl-2_LmxM.08_1476970_T_C	intergenic_region	IGR
LmxM-cl-2	LmxM.30	131043		T	C	0	PASS	C		synonymous_variant	LOW	transcript	LmxM.30.0400.1	protein_coding	1/1	c.336A>G	p.Lys112Lys	336/2811	336/2811	112/936			89	73	87,1	33,39	0.0113636	0.541667	0	0/1	0	LmxM.30.0400		LmxM-cl-2_LmxM.30_131043_T_C	synonymous_variant	Silent
LmxM-cl-2	LmxM.30	131043		T	C	0	PASS	C		upstream_gene_variant	MODIFIER	transcript	LmxM.30.0390.1	protein_coding		c.-3346A>G					3346		89	73	87,1	33,39	0.0113636	0.541667	0	0/1	0	LmxM.30.0390		LmxM-cl-2_LmxM.30_131043_T_C	upstream_gene_variant	5'Flank
LmxM-cl-2	LmxM.30	131043		T	C	0	PASS	C		downstream_gene_variant	MODIFIER	transcript	LmxM.30.0410.1	protein_coding		c.*4917A>G					4917		89	73	87,1	33,39	0.0113636	0.541667	0	0/1	0	LmxM.30.0410		LmxM-cl-2_LmxM.30_131043_T_C	downstream_gene_variant	3'Flank
LmxM-cl-4	LmxM.28	1033936		C	T	0	PASS	T		missense_variant	MODERATE	transcript	LmxM.28.2730.1	protein_coding	1/1	c.1279G>A	p.Ala427Thr	1279/1812	1279/1812	427/603			49	62	49,0	28,33	0	0.540984	0	0/1	0	LmxM.28.2730		LmxM-cl-4_LmxM.28_1033936_C_T	missense_variant	Missense_Mutation
LmxM-cl-4	LmxM.28	1033936		C	T	0	PASS	T		upstream_gene_variant	MODIFIER	transcript	LmxM.28.2700.1	protein_coding		c.-3787G>A					3787		49	62	49,0	28,33	0	0.540984	0	0/1	0	LmxM.28.2700		LmxM-cl-4_LmxM.28_1033936_C_T	upstream_gene_variant	5'Flank
LmxM-cl-4	LmxM.28	1033936		C	T	0	PASS	T		upstream_gene_variant	MODIFIER	transcript	LmxM.28.2710.1	protein_coding		c.-2248G>A					2248		49	62	49,0	28,33	0	0.540984	0	0/1	0	LmxM.28.2710		LmxM-cl-4_LmxM.28_1033936_C_T	upstream_gene_variant	5'Flank
LmxM-cl-4	LmxM.28	1033936		C	T	0	PASS	T		upstream_gene_variant	MODIFIER	transcript	LmxM.28.2720.1	protein_coding		c.-1166G>A					1166		49	62	49,0	28,33	0	0.540984	0	0/1	0	LmxM.28.2720		LmxM-cl-4_LmxM.28_1033936_C_T	upstream_gene_variant	5'Flank
LmxM-cl-4	LmxM.28	1033936		C	T	0	PASS	T		downstream_gene_variant	MODIFIER	transcript	LmxM.28.2740.1	protein_coding		c.*2411G>A					2411		49	62	49,0	28,33	0	0.540984	0	0/1	0	LmxM.28.2740		LmxM-cl-4_LmxM.28_1033936_C_T	downstream_gene_variant	3'Flank
LmxM-cl-4	LmxM.28	1033936		C	T	0	PASS	T		downstream_gene_variant	MODIFIER	transcript	LmxM.28.2760.1	protein_coding		c.*4048G>A					4048		49	62	49,0	28,33	0	0.540984	0	0/1	0	LmxM.28.2760		LmxM-cl-4_LmxM.28_1033936_C_T	downstream_gene_variant	3'Flank
LmxM-cl-2	LmxM.32	1042454		G	A	0	PASS	A		upstream_gene_variant	MODIFIER	transcript	LmxM.32.2610.1	protein_coding		c.-450G>A					450		31	37	31,0	17,20	0	0.540541	0	0/1	0	LmxM.32.2610		LmxM-cl-2_LmxM.32_1042454_G_A	upstream_gene_variant	5'Flank
LmxM-cl-2	LmxM.32	1042454		G	A	0	PASS	A		upstream_gene_variant	MODIFIER	transcript	LmxM.32.2620.1	protein_coding		c.-2772G>A					2772		31	37	31,0	17,20	0	0.540541	0	0/1	0	LmxM.32.2620		LmxM-cl-2_LmxM.32_1042454_G_A	upstream_gene_variant	5'Flank
LmxM-cl-2	LmxM.32	1042454		G	A	0	PASS	A		downstream_gene_variant	MODIFIER	transcript	LmxM.32.2590.1	protein_coding		c.*4677G>A					4677		31	37	31,0	17,20	0	0.540541	0	0/1	0	LmxM.32.2590		LmxM-cl-2_LmxM.32_1042454_G_A	downstream_gene_variant	3'Flank
LmxM-cl-2	LmxM.32	1042454		G	A	0	PASS	A		downstream_gene_variant	MODIFIER	transcript	LmxM.32.2600.1	protein_coding		c.*777G>A					777		31	37	31,0	17,20	0	0.540541	0	0/1	0	LmxM.32.2600		LmxM-cl-2_LmxM.32_1042454_G_A	downstream_gene_variant	3'Flank
LmxM-cl-2	LmxM.32	1042454		G	A	0	PASS	A		intergenic_region	MODIFIER	intergenic_region	LmxM.32.2600-LmxM.32.2610			n.1042454G>A							31	37	31,0	17,20	0	0.540541	0	0/1	0	LmxM.32.2600-LmxM.32.2610		LmxM-cl-2_LmxM.32_1042454_G_A	intergenic_region	IGR
LmxM-cl-2	LmxM.30	15134		T	C	0	PASS	C		upstream_gene_variant	MODIFIER	transcript	LmxM.30.0030.1	protein_coding		c.-3809A>G					3809		55	39	54,0	18,21	0	0.538462	0	0/1	0	LmxM.30.0030		LmxM-cl-2_LmxM.30_15134_T_C	upstream_gene_variant	5'Flank
LmxM-cl-2	LmxM.30	15134		T	C	0	PASS	C		upstream_gene_variant	MODIFIER	transcript	LmxM.30.0040.1	protein_coding		c.-238A>G					238		55	39	54,0	18,21	0	0.538462	0	0/1	0	LmxM.30.0040		LmxM-cl-2_LmxM.30_15134_T_C	upstream_gene_variant	5'Flank
LmxM-cl-2	LmxM.30	15134		T	C	0	PASS	C		downstream_gene_variant	MODIFIER	transcript	LmxM.30.0050.1	protein_coding		c.*395A>G					395		55	39	54,0	18,21	0	0.538462	0	0/1	0	LmxM.30.0050		LmxM-cl-2_LmxM.30_15134_T_C	downstream_gene_variant	3'Flank
LmxM-cl-2	LmxM.30	15134		T	C	0	PASS	C		downstream_gene_variant	MODIFIER	transcript	LmxM.30.0060.1	protein_coding		c.*1660A>G					1660		55	39	54,0	18,21	0	0.538462	0	0/1	0	LmxM.30.0060		LmxM-cl-2_LmxM.30_15134_T_C	downstream_gene_variant	3'Flank
LmxM-cl-2	LmxM.30	15134		T	C	0	PASS	C		downstream_gene_variant	MODIFIER	transcript	LmxM.30.0070.1	protein_coding		c.*2412A>G					2412		55	39	54,0	18,21	0	0.538462	0	0/1	0	LmxM.30.0070		LmxM-cl-2_LmxM.30_15134_T_C	downstream_gene_variant	3'Flank
LmxM-cl-2	LmxM.30	15134		T	C	0	PASS	C		intergenic_region	MODIFIER	intergenic_region	LmxM.30.0040-LmxM.30.0050			n.15134T>C							55	39	54,0	18,21	0	0.538462	0	0/1	0	LmxM.30.0040-LmxM.30.0050		LmxM-cl-2_LmxM.30_15134_T_C	intergenic_region	IGR
LmxM-cl-4	LmxM.25	626376		C	A	0	PASS	A		missense_variant	MODERATE	transcript	LmxM.25.1590.1	protein_coding	1/1	c.1628G>T	p.Arg543Leu	1628/3447	1628/3447	543/1148			52	52	52,0	24,28	0	0.538462	0	0/1	0	LmxM.25.1590		LmxM-cl-4_LmxM.25_626376_C_A	missense_variant	Missense_Mutation
LmxM-cl-4	LmxM.25	626376		C	A	0	PASS	A		upstream_gene_variant	MODIFIER	transcript	LmxM.25.1580.1	protein_coding		c.-2472G>T					2472		52	52	52,0	24,28	0	0.538462	0	0/1	0	LmxM.25.1580		LmxM-cl-4_LmxM.25_626376_C_A	upstream_gene_variant	5'Flank
LmxM-cl-4	LmxM.25	626376		C	A	0	PASS	A		downstream_gene_variant	MODIFIER	transcript	LmxM.25.1600.1	protein_coding		c.*3078G>T					3078		52	52	52,0	24,28	0	0.538462	0	0/1	0	LmxM.25.1600		LmxM-cl-4_LmxM.25_626376_C_A	downstream_gene_variant	3'Flank
LmxM-cl-4	LmxM.18	33721		G	A	0	PASS	A		synonymous_variant	LOW	transcript	LmxM.18.0110.1	protein_coding	1/1	c.438C>T	p.Ile146Ile	438/4473	438/4473	146/1490			51	50	49,1	23,26	0.02	0.530612	0	0/1	0	LmxM.18.0110		LmxM-cl-4_LmxM.18_33721_G_A	synonymous_variant	Silent
LmxM-cl-4	LmxM.18	33721		G	A	0	PASS	A		upstream_gene_variant	MODIFIER	transcript	LmxM.18.0100.1	protein_coding		c.-4538C>T					4538		51	50	49,1	23,26	0.02	0.530612	0	0/1	0	LmxM.18.0100		LmxM-cl-4_LmxM.18_33721_G_A	upstream_gene_variant	5'Flank
LmxM-cl-4	LmxM.18	33721		G	A	0	PASS	A		downstream_gene_variant	MODIFIER	transcript	LmxM.18.0120.1	protein_coding		c.*1932C>T					1932		51	50	49,1	23,26	0.02	0.530612	0	0/1	0	LmxM.18.0120		LmxM-cl-4_LmxM.18_33721_G_A	downstream_gene_variant	3'Flank
LmxM-cl-4	LmxM.18	33721		G	A	0	PASS	A		downstream_gene_variant	MODIFIER	transcript	LmxM.18.0130.1	protein_coding		c.*3314C>T					3314		51	50	49,1	23,26	0.02	0.530612	0	0/1	0	LmxM.18.0130		LmxM-cl-4_LmxM.18_33721_G_A	downstream_gene_variant	3'Flank
LmxM-cl-2	LmxM.30	158061		C	T	0	PASS	T		upstream_gene_variant	MODIFIER	transcript	LmxM.30.0451.1	protein_coding		c.-4283G>A					4283		194	84	198,1	39,44	0.00502513	0.53012	0	0/1	0	LmxM.30.0451		LmxM-cl-2_LmxM.30_158061_C_T	upstream_gene_variant	5'Flank
LmxM-cl-2	LmxM.30	158061		C	T	0	PASS	T		downstream_gene_variant	MODIFIER	transcript	LmxM.30.0452.1	protein_coding		c.*779G>A					779		194	84	198,1	39,44	0.00502513	0.53012	0	0/1	0	LmxM.30.0452		LmxM-cl-2_LmxM.30_158061_C_T	downstream_gene_variant	3'Flank
LmxM-cl-2	LmxM.30	158061		C	T	0	PASS	T		downstream_gene_variant	MODIFIER	transcript	LmxM.30.0460.1	protein_coding		c.*3455G>A					3455		194	84	198,1	39,44	0.00502513	0.53012	0	0/1	0	LmxM.30.0460		LmxM-cl-2_LmxM.30_158061_C_T	downstream_gene_variant	3'Flank
LmxM-cl-2	LmxM.30	158061		C	T	0	PASS	T		intergenic_region	MODIFIER	intergenic_region	LmxM.30.0451-LmxM.30.0452			n.158061C>T							194	84	198,1	39,44	0.00502513	0.53012	0	0/1	0	LmxM.30.0451-LmxM.30.0452		LmxM-cl-2_LmxM.30_158061_C_T	intergenic_region	IGR
LmxM-cl-2	LmxM.30	85492		A	T	0	PASS	T		upstream_gene_variant	MODIFIER	transcript	LmxM.30.0300.1	protein_coding		c.-629T>A					629		53	56	52,1	26,29	0.0188679	0.527273	0	0/1	0	LmxM.30.0300		LmxM-cl-2_LmxM.30_85492_A_T	upstream_gene_variant	5'Flank
LmxM-cl-2	LmxM.30	85492		A	T	0	PASS	T		downstream_gene_variant	MODIFIER	transcript	LmxM.30.0310.1	protein_coding		c.*922T>A					922		53	56	52,1	26,29	0.0188679	0.527273	0	0/1	0	LmxM.30.0310		LmxM-cl-2_LmxM.30_85492_A_T	downstream_gene_variant	3'Flank
LmxM-cl-2	LmxM.30	85492		A	T	0	PASS	T		intergenic_region	MODIFIER	intergenic_region	LmxM.30.0300-LmxM.30.0310			n.85492A>T							53	56	52,1	26,29	0.0188679	0.527273	0	0/1	0	LmxM.30.0300-LmxM.30.0310		LmxM-cl-2_LmxM.30_85492_A_T	intergenic_region	IGR
LmxM-cl-4	LmxM.30	121050		C	G	0	PASS	G		missense_variant	MODERATE	transcript	LmxM.30.0380.1	protein_coding	1/1	c.1572G>C	p.Gln524His	1572/4140	1572/4140	524/1379			103	97	102,1	46,51	0.00970874	0.525773	0	0/1	0	LmxM.30.0380		LmxM-cl-4_LmxM.30_121050_C_G	missense_variant	Missense_Mutation
LmxM-cl-4	LmxM.30	121050		C	G	0	PASS	G		upstream_gene_variant	MODIFIER	transcript	LmxM.30.0370.1	protein_coding		c.-3212G>C					3212		103	97	102,1	46,51	0.00970874	0.525773	0	0/1	0	LmxM.30.0370		LmxM-cl-4_LmxM.30_121050_C_G	upstream_gene_variant	5'Flank
LmxM-cl-4	LmxM.30	121050		C	G	0	PASS	G		downstream_gene_variant	MODIFIER	transcript	LmxM.30.0390.1	protein_coding		c.*4293G>C					4293		103	97	102,1	46,51	0.00970874	0.525773	0	0/1	0	LmxM.30.0390		LmxM-cl-4_LmxM.30_121050_C_G	downstream_gene_variant	3'Flank
LmxM-cl-4	LmxM.30	120483		G	C	0	PASS	C		synonymous_variant	LOW	transcript	LmxM.30.0380.1	protein_coding	1/1	c.2139C>G	p.Leu713Leu	2139/4140	2139/4140	713/1379			103	103	101,2	49,54	0.0194175	0.524272	0/0	0/1	0	LmxM.30.0380		LmxM-cl-4_LmxM.30_120483_G_C	synonymous_variant	Silent
LmxM-cl-4	LmxM.30	120483		G	C	0	PASS	C		upstream_gene_variant	MODIFIER	transcript	LmxM.30.0370.1	protein_coding		c.-2645C>G					2645		103	103	101,2	49,54	0.0194175	0.524272	0/0	0/1	0	LmxM.30.0370		LmxM-cl-4_LmxM.30_120483_G_C	upstream_gene_variant	5'Flank
LmxM-cl-4	LmxM.30	120483		G	C	0	PASS	C		downstream_gene_variant	MODIFIER	transcript	LmxM.30.0390.1	protein_coding		c.*4860C>G					4860		103	103	101,2	49,54	0.0194175	0.524272	0/0	0/1	0	LmxM.30.0390		LmxM-cl-4_LmxM.30_120483_G_C	downstream_gene_variant	3'Flank
LmxM-cl-4	1036_mexFOS1_13k16.p1kpIBF_20	2501		T	G	0	PASS	G		synonymous_variant	LOW	transcript	LmxM.30.0450a.1	protein_coding	1/1	c.453T>G	p.Thr151Thr	453/636	453/636	151/211			33	42	33,0	20,22	0	0.52381	0/0	0/1	0	LmxM.30.0450a		LmxM-cl-4_1036_mexFOS1_13k16.p1kpIBF_20_2501_T_G	synonymous_variant	Silent
LmxM-cl-2	LmxM.18	33721		G	A	0	PASS	A		synonymous_variant	LOW	transcript	LmxM.18.0110.1	protein_coding	1/1	c.438C>T	p.Ile146Ile	438/4473	438/4473	146/1490			51	44	49,1	21,23	0.02	0.522727	0	0/1	0	LmxM.18.0110		LmxM-cl-2_LmxM.18_33721_G_A	synonymous_variant	Silent
LmxM-cl-2	LmxM.18	33721		G	A	0	PASS	A		upstream_gene_variant	MODIFIER	transcript	LmxM.18.0100.1	protein_coding		c.-4538C>T					4538		51	44	49,1	21,23	0.02	0.522727	0	0/1	0	LmxM.18.0100		LmxM-cl-2_LmxM.18_33721_G_A	upstream_gene_variant	5'Flank
LmxM-cl-2	LmxM.18	33721		G	A	0	PASS	A		downstream_gene_variant	MODIFIER	transcript	LmxM.18.0120.1	protein_coding		c.*1932C>T					1932		51	44	49,1	21,23	0.02	0.522727	0	0/1	0	LmxM.18.0120		LmxM-cl-2_LmxM.18_33721_G_A	downstream_gene_variant	3'Flank
LmxM-cl-2	LmxM.18	33721		G	A	0	PASS	A		downstream_gene_variant	MODIFIER	transcript	LmxM.18.0130.1	protein_coding		c.*3314C>T					3314		51	44	49,1	21,23	0.02	0.522727	0	0/1	0	LmxM.18.0130		LmxM-cl-2_LmxM.18_33721_G_A	downstream_gene_variant	3'Flank
LmxM-cl-2	LmxM.30	124516		C	T	0	PASS	T		upstream_gene_variant	MODIFIER	transcript	LmxM.30.0380.1	protein_coding		c.-1895G>A					1895		79	54	78,1	26,28	0.0126582	0.518519	0	0/1	0	LmxM.30.0380		LmxM-cl-2_LmxM.30_124516_C_T	upstream_gene_variant	5'Flank
LmxM-cl-2	LmxM.30	124516		C	T	0	PASS	T		downstream_gene_variant	MODIFIER	transcript	LmxM.30.0390.1	protein_coding		c.*827G>A					827		79	54	78,1	26,28	0.0126582	0.518519	0	0/1	0	LmxM.30.0390		LmxM-cl-2_LmxM.30_124516_C_T	downstream_gene_variant	3'Flank
LmxM-cl-2	LmxM.30	124516		C	T	0	PASS	T		downstream_gene_variant	MODIFIER	transcript	LmxM.30.0400.1	protein_coding		c.*4052G>A					4052		79	54	78,1	26,28	0.0126582	0.518519	0	0/1	0	LmxM.30.0400		LmxM-cl-2_LmxM.30_124516_C_T	downstream_gene_variant	3'Flank
LmxM-cl-2	LmxM.30	124516		C	T	0	PASS	T		intergenic_region	MODIFIER	intergenic_region	LmxM.30.0380-LmxM.30.0390			n.124516C>T							79	54	78,1	26,28	0.0126582	0.518519	0	0/1	0	LmxM.30.0380-LmxM.30.0390		LmxM-cl-2_LmxM.30_124516_C_T	intergenic_region	IGR
LmxM-cl-2	1036_mexFOS1_13k16.p1kpIBF_20	7516		C	A	0	PASS	A		upstream_gene_variant	MODIFIER	transcript	LmxM.30.0440a.1	protein_coding		c.-1182C>A					1182	WARNING_TRANSCRIPT_NO_STOP_CODON	25	29	25,0	14,15	0	0.517241	0/0	0/1	0	LmxM.30.0440a		LmxM-cl-2_1036_mexFOS1_13k16.p1kpIBF_20_7516_C_A	upstream_gene_variant	5'Flank
LmxM-cl-2	1036_mexFOS1_13k16.p1kpIBF_20	7516		C	A	0	PASS	A		downstream_gene_variant	MODIFIER	transcript	LmxM.30.0450a.1	protein_coding		c.*4832C>A					4832		25	29	25,0	14,15	0	0.517241	0/0	0/1	0	LmxM.30.0450a		LmxM-cl-2_1036_mexFOS1_13k16.p1kpIBF_20_7516_C_A	downstream_gene_variant	3'Flank
LmxM-cl-2	1036_mexFOS1_13k16.p1kpIBF_20	7516		C	A	0	PASS	A		intergenic_region	MODIFIER	intergenic_region	LmxM.30.0450a-LmxM.30.0440a			n.7516C>A							25	29	25,0	14,15	0	0.517241	0/0	0/1	0	LmxM.30.0450a-LmxM.30.0440a		LmxM-cl-2_1036_mexFOS1_13k16.p1kpIBF_20_7516_C_A	intergenic_region	IGR
LmxM-cl-2	LmxM.30	252248		G	A	0	PASS	A		missense_variant	MODERATE	transcript	LmxM.30.0660.1	protein_coding	1/1	c.943C>T	p.Arg315Cys	943/5715	943/5715	315/1904			100	65	100,0	31,33	0	0.515625	0	0/1	0	LmxM.30.0660		LmxM-cl-2_LmxM.30_252248_G_A	missense_variant	Missense_Mutation
LmxM-cl-2	LmxM.30	252248		G	A	0	PASS	A		downstream_gene_variant	MODIFIER	transcript	LmxM.30.0670.1	protein_coding		c.*3253C>T					3253		100	65	100,0	31,33	0	0.515625	0	0/1	0	LmxM.30.0670		LmxM-cl-2_LmxM.30_252248_G_A	downstream_gene_variant	3'Flank
LmxM-cl-2	LmxM.30	11853		C	CGA	0	PASS	CGA		upstream_gene_variant	MODIFIER	transcript	LmxM.30.0020.1	protein_coding		c.-4606_-4605insTC					4606		100	70	100,0	34,36	0	0.514286	0/0	0/1	2	LmxM.30.0020		LmxM-cl-2_LmxM.30_11853_C_CGA	upstream_gene_variant	5'Flank
LmxM-cl-2	LmxM.30	11853		C	CGA	0	PASS	CGA		upstream_gene_variant	MODIFIER	transcript	LmxM.30.0030.1	protein_coding		c.-529_-528insTC					529		100	70	100,0	34,36	0	0.514286	0/0	0/1	2	LmxM.30.0030		LmxM-cl-2_LmxM.30_11853_C_CGA	upstream_gene_variant	5'Flank
LmxM-cl-2	LmxM.30	11853		C	CGA	0	PASS	CGA		downstream_gene_variant	MODIFIER	transcript	LmxM.30.0040.1	protein_coding		c.*1402_*1403insTC					1402		100	70	100,0	34,36	0	0.514286	0/0	0/1	2	LmxM.30.0040		LmxM-cl-2_LmxM.30_11853_C_CGA	downstream_gene_variant	3'Flank
LmxM-cl-2	LmxM.30	11853		C	CGA	0	PASS	CGA		downstream_gene_variant	MODIFIER	transcript	LmxM.30.0050.1	protein_coding		c.*3675_*3676insTC					3675		100	70	100,0	34,36	0	0.514286	0/0	0/1	2	LmxM.30.0050		LmxM-cl-2_LmxM.30_11853_C_CGA	downstream_gene_variant	3'Flank
LmxM-cl-2	LmxM.30	11853		C	CGA	0	PASS	CGA		downstream_gene_variant	MODIFIER	transcript	LmxM.30.0060.1	protein_coding		c.*4940_*4941insTC					4940		100	70	100,0	34,36	0	0.514286	0/0	0/1	2	LmxM.30.0060		LmxM-cl-2_LmxM.30_11853_C_CGA	downstream_gene_variant	3'Flank
LmxM-cl-2	LmxM.30	11853		C	CGA	0	PASS	CGA		intergenic_region	MODIFIER	intergenic_region	LmxM.30.0030-LmxM.30.0040			n.11853_11854insGA							100	70	100,0	34,36	0	0.514286	0/0	0/1	2	LmxM.30.0030-LmxM.30.0040		LmxM-cl-2_LmxM.30_11853_C_CGA	intergenic_region	IGR
LmxM-cl-2	LmxM.18	38062		C	T	0	PASS	T		missense_variant	MODERATE	transcript	LmxM.18.0130.1	protein_coding	1/1	c.1094G>A	p.Arg365Gln	1094/2121	1094/2121	365/706			60	35	60,0	17,18	0	0.514286	0	0/1	0	LmxM.18.0130		LmxM-cl-2_LmxM.18_38062_C_T	missense_variant	Missense_Mutation
LmxM-cl-2	LmxM.18	38062		C	T	0	PASS	T		upstream_gene_variant	MODIFIER	transcript	LmxM.18.0110.1	protein_coding		c.-3904G>A					3904		60	35	60,0	17,18	0	0.514286	0	0/1	0	LmxM.18.0110		LmxM-cl-2_LmxM.18_38062_C_T	upstream_gene_variant	5'Flank
LmxM-cl-2	LmxM.18	38062		C	T	0	PASS	T		upstream_gene_variant	MODIFIER	transcript	LmxM.18.0120.1	protein_coding		c.-2026G>A					2026		60	35	60,0	17,18	0	0.514286	0	0/1	0	LmxM.18.0120		LmxM-cl-2_LmxM.18_38062_C_T	upstream_gene_variant	5'Flank
LmxM-cl-2	LmxM.18	38062		C	T	0	PASS	T		downstream_gene_variant	MODIFIER	transcript	LmxM.18.0140.1	protein_coding		c.*3234G>A					3234		60	35	60,0	17,18	0	0.514286	0	0/1	0	LmxM.18.0140		LmxM-cl-2_LmxM.18_38062_C_T	downstream_gene_variant	3'Flank
LmxM-cl-2	LmxM.30	199006		G	T	0	PASS	T		upstream_gene_variant	MODIFIER	transcript	LmxM.30.0520.1	protein_coding		c.-4293C>A					4293		66	61	65,1	30,31	0.0151515	0.508197	0	0/1	0	LmxM.30.0520		LmxM-cl-2_LmxM.30_199006_G_T	upstream_gene_variant	5'Flank
LmxM-cl-2	LmxM.30	199006		G	T	0	PASS	T		downstream_gene_variant	MODIFIER	transcript	LmxM.30.0530.1	protein_coding		c.*1166C>A					1166		66	61	65,1	30,31	0.0151515	0.508197	0	0/1	0	LmxM.30.0530		LmxM-cl-2_LmxM.30_199006_G_T	downstream_gene_variant	3'Flank
LmxM-cl-2	LmxM.30	199006		G	T	0	PASS	T		intergenic_region	MODIFIER	intergenic_region	LmxM.30.0520-LmxM.30.0530			n.199006G>T							66	61	65,1	30,31	0.0151515	0.508197	0	0/1	0	LmxM.30.0520-LmxM.30.0530		LmxM-cl-2_LmxM.30_199006_G_T	intergenic_region	IGR
LmxM-cl-2	LmxM.30	21633		C	T	0	PASS	T		upstream_gene_variant	MODIFIER	transcript	LmxM.30.0060.1	protein_coding		c.-4438G>A					4438		107	71	106,1	35,36	0.00934579	0.507042	0	0/1	0	LmxM.30.0060		LmxM-cl-2_LmxM.30_21633_C_T	upstream_gene_variant	5'Flank
LmxM-cl-2	LmxM.30	21633		C	T	0	PASS	T		upstream_gene_variant	MODIFIER	transcript	LmxM.30.0070.1	protein_coding		c.-1235G>A					1235		107	71	106,1	35,36	0.00934579	0.507042	0	0/1	0	LmxM.30.0070		LmxM-cl-2_LmxM.30_21633_C_T	upstream_gene_variant	5'Flank
LmxM-cl-2	LmxM.30	21633		C	T	0	PASS	T		downstream_gene_variant	MODIFIER	transcript	LmxM.30.0080.1	protein_coding		c.*485G>A					485		107	71	106,1	35,36	0.00934579	0.507042	0	0/1	0	LmxM.30.0080		LmxM-cl-2_LmxM.30_21633_C_T	downstream_gene_variant	3'Flank
LmxM-cl-2	LmxM.30	21633		C	T	0	PASS	T		downstream_gene_variant	MODIFIER	transcript	LmxM.30.0090.1	protein_coding		c.*1911G>A					1911		107	71	106,1	35,36	0.00934579	0.507042	0	0/1	0	LmxM.30.0090		LmxM-cl-2_LmxM.30_21633_C_T	downstream_gene_variant	3'Flank
LmxM-cl-2	LmxM.30	21633		C	T	0	PASS	T		downstream_gene_variant	MODIFIER	transcript	LmxM.30.0100.1	protein_coding		c.*3925G>A					3925		107	71	106,1	35,36	0.00934579	0.507042	0	0/1	0	LmxM.30.0100		LmxM-cl-2_LmxM.30_21633_C_T	downstream_gene_variant	3'Flank
LmxM-cl-2	LmxM.30	21633		C	T	0	PASS	T		intergenic_region	MODIFIER	intergenic_region	LmxM.30.0070-LmxM.30.0080			n.21633C>T							107	71	106,1	35,36	0.00934579	0.507042	0	0/1	0	LmxM.30.0070-LmxM.30.0080		LmxM-cl-2_LmxM.30_21633_C_T	intergenic_region	IGR
LmxM-cl-4	LmxM.30	80855		T	TGG	0	PASS	TGG		upstream_gene_variant	MODIFIER	transcript	LmxM.30.0280.1	protein_coding		c.-3871_-3870insCC					3871		74	75	73,1	37,38	0.0135135	0.506667	0/0	0/1	2	LmxM.30.0280		LmxM-cl-4_LmxM.30_80855_T_TGG	upstream_gene_variant	5'Flank
LmxM-cl-4	LmxM.30	80855		T	TGG	0	PASS	TGG		upstream_gene_variant	MODIFIER	transcript	LmxM.30.0290.1	protein_coding		c.-442_-441insCC					442		74	75	73,1	37,38	0.0135135	0.506667	0/0	0/1	2	LmxM.30.0290		LmxM-cl-4_LmxM.30_80855_T_TGG	upstream_gene_variant	5'Flank
LmxM-cl-4	LmxM.30	80855		T	TGG	0	PASS	TGG		downstream_gene_variant	MODIFIER	transcript	LmxM.30.0300.1	protein_coding		c.*588_*589insCC					588		74	75	73,1	37,38	0.0135135	0.506667	0/0	0/1	2	LmxM.30.0300		LmxM-cl-4_LmxM.30_80855_T_TGG	downstream_gene_variant	3'Flank
LmxM-cl-4	LmxM.30	80855		T	TGG	0	PASS	TGG		intergenic_region	MODIFIER	intergenic_region	LmxM.30.0290-LmxM.30.0300			n.80855_80856insGG							74	75	73,1	37,38	0.0135135	0.506667	0/0	0/1	2	LmxM.30.0290-LmxM.30.0300		LmxM-cl-4_LmxM.30_80855_T_TGG	intergenic_region	IGR
LmxM-cl-4	LmxM.30	94554		T	C	0	PASS	C		upstream_gene_variant	MODIFIER	transcript	LmxM.30.0310.1	protein_coding		c.-4274A>G					4274		107	76	105,0	37,38	0	0.506667	0	0/1	0	LmxM.30.0310		LmxM-cl-4_LmxM.30_94554_T_C	upstream_gene_variant	5'Flank
LmxM-cl-4	LmxM.30	94554		T	C	0	PASS	C		upstream_gene_variant	MODIFIER	transcript	LmxM.30.0320.1	protein_coding		c.-1551A>G					1551		107	76	105,0	37,38	0	0.506667	0	0/1	0	LmxM.30.0320		LmxM-cl-4_LmxM.30_94554_T_C	upstream_gene_variant	5'Flank
LmxM-cl-4	LmxM.30	94554		T	C	0	PASS	C		downstream_gene_variant	MODIFIER	transcript	LmxM.30.0330.1	protein_coding		c.*1466A>G					1466		107	76	105,0	37,38	0	0.506667	0	0/1	0	LmxM.30.0330		LmxM-cl-4_LmxM.30_94554_T_C	downstream_gene_variant	3'Flank
LmxM-cl-4	LmxM.30	94554		T	C	0	PASS	C		intergenic_region	MODIFIER	intergenic_region	LmxM.30.0320-LmxM.30.0330			n.94554T>C							107	76	105,0	37,38	0	0.506667	0	0/1	0	LmxM.30.0320-LmxM.30.0330		LmxM-cl-4_LmxM.30_94554_T_C	intergenic_region	IGR
LmxM-cl-4	LmxM.30	78685		G	C	0	PASS	C		missense_variant	MODERATE	transcript	LmxM.30.0290.1	protein_coding	1/1	c.1730C>G	p.Ala577Gly	1730/2523	1730/2523	577/840			110	91	110,0	45,46	0	0.505495	0	0/1	0	LmxM.30.0290		LmxM-cl-4_LmxM.30_78685_G_C	missense_variant	Missense_Mutation
LmxM-cl-4	LmxM.30	78685		G	C	0	PASS	C		upstream_gene_variant	MODIFIER	transcript	LmxM.30.0270.1	protein_coding		c.-3862C>G					3862		110	91	110,0	45,46	0	0.505495	0	0/1	0	LmxM.30.0270		LmxM-cl-4_LmxM.30_78685_G_C	upstream_gene_variant	5'Flank
LmxM-cl-4	LmxM.30	78685		G	C	0	PASS	C		upstream_gene_variant	MODIFIER	transcript	LmxM.30.0280.1	protein_coding		c.-1700C>G					1700		110	91	110,0	45,46	0	0.505495	0	0/1	0	LmxM.30.0280		LmxM-cl-4_LmxM.30_78685_G_C	upstream_gene_variant	5'Flank
LmxM-cl-4	LmxM.30	78685		G	C	0	PASS	C		downstream_gene_variant	MODIFIER	transcript	LmxM.30.0300.1	protein_coding		c.*2759C>G					2759		110	91	110,0	45,46	0	0.505495	0	0/1	0	LmxM.30.0300		LmxM-cl-4_LmxM.30_78685_G_C	downstream_gene_variant	3'Flank
LmxM-cl-2	1036_mexFOS1_13k16.p1kpIBF_20	2641		T	A	0	PASS	A		missense_variant	MODERATE	transcript	LmxM.30.0450a.1	protein_coding	1/1	c.593T>A	p.Met198Lys	593/636	593/636	198/211			25	38	24,1	19,19	0.04	0.5	0/0	0/1	0	LmxM.30.0450a		LmxM-cl-2_1036_mexFOS1_13k16.p1kpIBF_20_2641_T_A	missense_variant	Missense_Mutation
LmxM-cl-2	1036_mexFOS1_13k16.p1kpIBF_62	2407		T	A	0	PASS	A		upstream_gene_variant	MODIFIER	transcript	LmxM.30.0450e.1	protein_coding		c.-469A>T					469		9	10	9,0	5,5	0	0.5	0/0	0/1	0	LmxM.30.0450e		LmxM-cl-2_1036_mexFOS1_13k16.p1kpIBF_62_2407_T_A	upstream_gene_variant	5'Flank
LmxM-cl-2	1036_mexFOS1_13k16.p1kpIBF_62	2407		T	A	0	PASS	A		downstream_gene_variant	MODIFIER	transcript	LmxM.30.0460e.1	protein_coding		c.*1547A>T					1547		9	10	9,0	5,5	0	0.5	0/0	0/1	0	LmxM.30.0460e		LmxM-cl-2_1036_mexFOS1_13k16.p1kpIBF_62_2407_T_A	downstream_gene_variant	3'Flank
LmxM-cl-2	1036_mexFOS1_13k16.p1kpIBF_62	2407		T	A	0	PASS	A		intergenic_region	MODIFIER	intergenic_region	LmxM.30.0450e-LmxM.30.0460e			n.2407T>A							9	10	9,0	5,5	0	0.5	0/0	0/1	0	LmxM.30.0450e-LmxM.30.0460e		LmxM-cl-2_1036_mexFOS1_13k16.p1kpIBF_62_2407_T_A	intergenic_region	IGR
LmxM-cl-2	1036_mexFOS1_13k16.p1kpIBF_67	9918		C	T	0	PASS	T		upstream_gene_variant	MODIFIER	transcript	LmxM.30.0490b.1	protein_coding		c.-2483G>A					2483		24	12	24,0	6,6	0	0.5	0/0	0/1	0	LmxM.30.0490b		LmxM-cl-2_1036_mexFOS1_13k16.p1kpIBF_67_9918_C_T	upstream_gene_variant	5'Flank
LmxM-cl-2	1036_mexFOS1_13k16.p1kpIBF_67	9918		C	T	0	PASS	T		intergenic_region	MODIFIER	intergenic_region	LmxM.30.0490b-CHR_END			n.9918C>T							24	12	24,0	6,6	0	0.5	0/0	0/1	0	LmxM.30.0490b-CHR_END		LmxM-cl-2_1036_mexFOS1_13k16.p1kpIBF_67_9918_C_T	intergenic_region	IGR
LmxM-cl-4	LmxM.08	1476970		T	C	0	PASS	C		upstream_gene_variant	MODIFIER	transcript	LmxM.08.0760.1	protein_coding		c.-3341T>C					3341		12	38	12,0	19,19	0	0.5	0/0	0/1	0	LmxM.08.0760		LmxM-cl-4_LmxM.08_1476970_T_C	upstream_gene_variant	5'Flank
LmxM-cl-4	LmxM.08	1476970		T	C	0	PASS	C		downstream_gene_variant	MODIFIER	transcript	LmxM.08.0750.1	protein_coding		c.*4442T>C					4442		12	38	12,0	19,19	0	0.5	0/0	0/1	0	LmxM.08.0750		LmxM-cl-4_LmxM.08_1476970_T_C	downstream_gene_variant	3'Flank
LmxM-cl-4	LmxM.08	1476970		T	C	0	PASS	C		intergenic_region	MODIFIER	intergenic_region	LmxM.08.0750-LmxM.08.0760			n.1476970T>C							12	38	12,0	19,19	0	0.5	0/0	0/1	0	LmxM.08.0750-LmxM.08.0760		LmxM-cl-4_LmxM.08_1476970_T_C	intergenic_region	IGR
LmxM-cl-2	LmxM.10	139819		T	C	0	PASS	C		upstream_gene_variant	MODIFIER	transcript	LmxM.10.0360.1	protein_coding		c.-4176T>C					4176		8	4	8,0	2,2	0	0.5	0	0/1	0	LmxM.10.0360		LmxM-cl-2_LmxM.10_139819_T_C	upstream_gene_variant	5'Flank
LmxM-cl-2	LmxM.10	139819		T	C	0	PASS	C		downstream_gene_variant	MODIFIER	transcript	LmxM.10.0330.1	protein_coding		c.*4125T>C					4125		8	4	8,0	2,2	0	0.5	0	0/1	0	LmxM.10.0330		LmxM-cl-2_LmxM.10_139819_T_C	downstream_gene_variant	3'Flank
LmxM-cl-2	LmxM.10	139819		T	C	0	PASS	C		downstream_gene_variant	MODIFIER	transcript	LmxM.10.0350.1	protein_coding		c.*413T>C					413		8	4	8,0	2,2	0	0.5	0	0/1	0	LmxM.10.0350		LmxM-cl-2_LmxM.10_139819_T_C	downstream_gene_variant	3'Flank
LmxM-cl-2	LmxM.10	139819		T	C	0	PASS	C		intergenic_region	MODIFIER	intergenic_region	LmxM.10.0350-LmxM.10.0360			n.139819T>C							8	4	8,0	2,2	0	0.5	0	0/1	0	LmxM.10.0350-LmxM.10.0360		LmxM-cl-2_LmxM.10_139819_T_C	intergenic_region	IGR
LmxM-cl-2	LmxM.28	1033936		C	T	0	PASS	T		missense_variant	MODERATE	transcript	LmxM.28.2730.1	protein_coding	1/1	c.1279G>A	p.Ala427Thr	1279/1812	1279/1812	427/603			49	51	49,0	25,25	0	0.5	0	0/1	0	LmxM.28.2730		LmxM-cl-2_LmxM.28_1033936_C_T	missense_variant	Missense_Mutation
LmxM-cl-2	LmxM.28	1033936		C	T	0	PASS	T		upstream_gene_variant	MODIFIER	transcript	LmxM.28.2700.1	protein_coding		c.-3787G>A					3787		49	51	49,0	25,25	0	0.5	0	0/1	0	LmxM.28.2700		LmxM-cl-2_LmxM.28_1033936_C_T	upstream_gene_variant	5'Flank
LmxM-cl-2	LmxM.28	1033936		C	T	0	PASS	T		upstream_gene_variant	MODIFIER	transcript	LmxM.28.2710.1	protein_coding		c.-2248G>A					2248		49	51	49,0	25,25	0	0.5	0	0/1	0	LmxM.28.2710		LmxM-cl-2_LmxM.28_1033936_C_T	upstream_gene_variant	5'Flank
LmxM-cl-2	LmxM.28	1033936		C	T	0	PASS	T		upstream_gene_variant	MODIFIER	transcript	LmxM.28.2720.1	protein_coding		c.-1166G>A					1166		49	51	49,0	25,25	0	0.5	0	0/1	0	LmxM.28.2720		LmxM-cl-2_LmxM.28_1033936_C_T	upstream_gene_variant	5'Flank
LmxM-cl-2	LmxM.28	1033936		C	T	0	PASS	T		downstream_gene_variant	MODIFIER	transcript	LmxM.28.2740.1	protein_coding		c.*2411G>A					2411		49	51	49,0	25,25	0	0.5	0	0/1	0	LmxM.28.2740		LmxM-cl-2_LmxM.28_1033936_C_T	downstream_gene_variant	3'Flank
LmxM-cl-2	LmxM.28	1033936		C	T	0	PASS	T		downstream_gene_variant	MODIFIER	transcript	LmxM.28.2760.1	protein_coding		c.*4048G>A					4048		49	51	49,0	25,25	0	0.5	0	0/1	0	LmxM.28.2760		LmxM-cl-2_LmxM.28_1033936_C_T	downstream_gene_variant	3'Flank
LmxM-cl-2	1036_mexFOS1_13k16.p1kpIBF_62	1623		C	T	0	PASS	T		missense_variant	MODERATE	transcript	LmxM.30.0450e.1	protein_coding	1/1	c.316G>A	p.Asp106Asn	316/588	316/588	106/195			31	16	47,0	8,8	0	0.5	0	0/1	0	LmxM.30.0450e		LmxM-cl-2_1036_mexFOS1_13k16.p1kpIBF_62_1623_C_T	missense_variant	Missense_Mutation
LmxM-cl-2	1036_mexFOS1_13k16.p1kpIBF_62	1623		C	T	0	PASS	T		downstream_gene_variant	MODIFIER	transcript	LmxM.30.0460e.1	protein_coding		c.*2331G>A					2331		31	16	47,0	8,8	0	0.5	0	0/1	0	LmxM.30.0460e		LmxM-cl-2_1036_mexFOS1_13k16.p1kpIBF_62_1623_C_T	downstream_gene_variant	3'Flank
LmxM-cl-4	LmxM.20	2133905		T	C	0	PASS	C		upstream_gene_variant	MODIFIER	transcript	LmxM.36.5600.1	protein_coding		c.-3966A>G					3966		42	48	42,0	24,24	0	0.5	0	0/1	0	LmxM.36.5600		LmxM-cl-4_LmxM.20_2133905_T_C	upstream_gene_variant	5'Flank
LmxM-cl-4	LmxM.20	2133905		T	C	0	PASS	C		upstream_gene_variant	MODIFIER	transcript	LmxM.36.5610.1	protein_coding		c.-1718A>G					1718		42	48	42,0	24,24	0	0.5	0	0/1	0	LmxM.36.5610		LmxM-cl-4_LmxM.20_2133905_T_C	upstream_gene_variant	5'Flank
LmxM-cl-4	LmxM.20	2133905		T	C	0	PASS	C		downstream_gene_variant	MODIFIER	transcript	LmxM.36.5620.1	protein_coding		c.*468A>G					468		42	48	42,0	24,24	0	0.5	0	0/1	0	LmxM.36.5620		LmxM-cl-4_LmxM.20_2133905_T_C	downstream_gene_variant	3'Flank
LmxM-cl-4	LmxM.20	2133905		T	C	0	PASS	C		intergenic_region	MODIFIER	intergenic_region	LmxM.36.5610-LmxM.36.5620			n.2133905T>C							42	48	42,0	24,24	0	0.5	0	0/1	0	LmxM.36.5610-LmxM.36.5620		LmxM-cl-4_LmxM.20_2133905_T_C	intergenic_region	IGR
LmxM-cl-4	LmxM.30	117445		G	A	0	PASS	A		missense_variant	MODERATE	transcript	LmxM.30.0370.1	protein_coding	1/1	c.394C>T	p.Leu132Phe	394/2037	394/2037	132/678			103	96	101,1	48,48	0.00980392	0.5	0	0/1	0	LmxM.30.0370		LmxM-cl-4_LmxM.30_117445_G_A	missense_variant	Missense_Mutation
LmxM-cl-4	LmxM.30	117445		G	A	0	PASS	A		upstream_gene_variant	MODIFIER	transcript	LmxM.30.0360.1	protein_coding		c.-3261C>T					3261		103	96	101,1	48,48	0.00980392	0.5	0	0/1	0	LmxM.30.0360		LmxM-cl-4_LmxM.30_117445_G_A	upstream_gene_variant	5'Flank
LmxM-cl-4	LmxM.30	117445		G	A	0	PASS	A		downstream_gene_variant	MODIFIER	transcript	LmxM.30.0380.1	protein_coding		c.*1037C>T					1037		103	96	101,1	48,48	0.00980392	0.5	0	0/1	0	LmxM.30.0380		LmxM-cl-4_LmxM.30_117445_G_A	downstream_gene_variant	3'Flank
LmxM-cl-4	LmxM.30	117514		C	T	0	PASS	T		missense_variant	MODERATE	transcript	LmxM.30.0370.1	protein_coding	1/1	c.325G>A	p.Ala109Thr	325/2037	325/2037	109/678			104	117	103,1	58,58	0.00961538	0.5	0	0/1	0	LmxM.30.0370		LmxM-cl-4_LmxM.30_117514_C_T	missense_variant	Missense_Mutation
LmxM-cl-4	LmxM.30	117514		C	T	0	PASS	T		upstream_gene_variant	MODIFIER	transcript	LmxM.30.0360.1	protein_coding		c.-3330G>A					3330		104	117	103,1	58,58	0.00961538	0.5	0	0/1	0	LmxM.30.0360		LmxM-cl-4_LmxM.30_117514_C_T	upstream_gene_variant	5'Flank
LmxM-cl-4	LmxM.30	117514		C	T	0	PASS	T		downstream_gene_variant	MODIFIER	transcript	LmxM.30.0380.1	protein_coding		c.*968G>A					968		104	117	103,1	58,58	0.00961538	0.5	0	0/1	0	LmxM.30.0380		LmxM-cl-4_LmxM.30_117514_C_T	downstream_gene_variant	3'Flank
LmxM-cl-4	LmxM.30	131043		T	C	0	PASS	C		synonymous_variant	LOW	transcript	LmxM.30.0400.1	protein_coding	1/1	c.336A>G	p.Lys112Lys	336/2811	336/2811	112/936			89	108	87,1	54,54	0.0113636	0.5	0	0/1	0	LmxM.30.0400		LmxM-cl-4_LmxM.30_131043_T_C	synonymous_variant	Silent
LmxM-cl-4	LmxM.30	131043		T	C	0	PASS	C		upstream_gene_variant	MODIFIER	transcript	LmxM.30.0390.1	protein_coding		c.-3346A>G					3346		89	108	87,1	54,54	0.0113636	0.5	0	0/1	0	LmxM.30.0390		LmxM-cl-4_LmxM.30_131043_T_C	upstream_gene_variant	5'Flank
LmxM-cl-4	LmxM.30	131043		T	C	0	PASS	C		downstream_gene_variant	MODIFIER	transcript	LmxM.30.0410.1	protein_coding		c.*4917A>G					4917		89	108	87,1	54,54	0.0113636	0.5	0	0/1	0	LmxM.30.0410		LmxM-cl-4_LmxM.30_131043_T_C	downstream_gene_variant	3'Flank
LmxM-cl-4	1036_mexFOS1_13k16.p1kpIBF_35	2272		A	G	0	PASS	G		downstream_gene_variant	MODIFIER	transcript	LmxM.30.0450i.1	protein_coding		c.*1419A>G					1419		9	6	9,0	3,3	0	0.5	0	0/1	0	LmxM.30.0450i		LmxM-cl-4_1036_mexFOS1_13k16.p1kpIBF_35_2272_A_G	downstream_gene_variant	3'Flank
LmxM-cl-4	1036_mexFOS1_13k16.p1kpIBF_35	2272		A	G	0	PASS	G		intergenic_region	MODIFIER	intergenic_region	LmxM.30.0450i-CHR_END			n.2272A>G							9	6	9,0	3,3	0	0.5	0	0/1	0	LmxM.30.0450i-CHR_END		LmxM-cl-4_1036_mexFOS1_13k16.p1kpIBF_35_2272_A_G	intergenic_region	IGR
LmxM-cl-4	1036_mexFOS1_13k16.p1kpIBF_62	1623		C	T	0	PASS	T		missense_variant	MODERATE	transcript	LmxM.30.0450e.1	protein_coding	1/1	c.316G>A	p.Asp106Asn	316/588	316/588	106/195			31	28	47,0	14,14	0	0.5	0	0/1	0	LmxM.30.0450e		LmxM-cl-4_1036_mexFOS1_13k16.p1kpIBF_62_1623_C_T	missense_variant	Missense_Mutation
LmxM-cl-4	1036_mexFOS1_13k16.p1kpIBF_62	1623		C	T	0	PASS	T		downstream_gene_variant	MODIFIER	transcript	LmxM.30.0460e.1	protein_coding		c.*2331G>A					2331		31	28	47,0	14,14	0	0.5	0	0/1	0	LmxM.30.0460e		LmxM-cl-4_1036_mexFOS1_13k16.p1kpIBF_62_1623_C_T	downstream_gene_variant	3'Flank
LmxM-cl-2	LmxM.30	244194		C	T	0	PASS	T		missense_variant	MODERATE	transcript	LmxM.30.0640.1	protein_coding	1/1	c.394G>A	p.Ala132Thr	394/2775	394/2775	132/924			86	107	85,0	54,53	0	0.495327	0	0/1	0	LmxM.30.0640		LmxM-cl-2_LmxM.30_244194_C_T	missense_variant	Missense_Mutation
LmxM-cl-2	LmxM.30	244194		C	T	0	PASS	T		upstream_gene_variant	MODIFIER	transcript	LmxM.30.0630.1	protein_coding		c.-2935G>A					2935		86	107	85,0	54,53	0	0.495327	0	0/1	0	LmxM.30.0630		LmxM-cl-2_LmxM.30_244194_C_T	upstream_gene_variant	5'Flank
LmxM-cl-2	LmxM.30	244194		C	T	0	PASS	T		downstream_gene_variant	MODIFIER	transcript	LmxM.30.0650.1	protein_coding		c.*1036G>A					1036		86	107	85,0	54,53	0	0.495327	0	0/1	0	LmxM.30.0650		LmxM-cl-2_LmxM.30_244194_C_T	downstream_gene_variant	3'Flank
LmxM-cl-2	LmxM.30	244194		C	T	0	PASS	T		downstream_gene_variant	MODIFIER	transcript	LmxM.30.0660.1	protein_coding		c.*3282G>A					3282		86	107	85,0	54,53	0	0.495327	0	0/1	0	LmxM.30.0660		LmxM-cl-2_LmxM.30_244194_C_T	downstream_gene_variant	3'Flank
LmxM-cl-2	LmxM.30	80855		T	TGG	0	PASS	TGG		upstream_gene_variant	MODIFIER	transcript	LmxM.30.0280.1	protein_coding		c.-3871_-3870insCC					3871		73	49	73,0	25,24	0	0.489796	0/0	0/1	2	LmxM.30.0280		LmxM-cl-2_LmxM.30_80855_T_TGG	upstream_gene_variant	5'Flank
LmxM-cl-2	LmxM.30	80855		T	TGG	0	PASS	TGG		upstream_gene_variant	MODIFIER	transcript	LmxM.30.0290.1	protein_coding		c.-442_-441insCC					442		73	49	73,0	25,24	0	0.489796	0/0	0/1	2	LmxM.30.0290		LmxM-cl-2_LmxM.30_80855_T_TGG	upstream_gene_variant	5'Flank
LmxM-cl-2	LmxM.30	80855		T	TGG	0	PASS	TGG		downstream_gene_variant	MODIFIER	transcript	LmxM.30.0300.1	protein_coding		c.*588_*589insCC					588		73	49	73,0	25,24	0	0.489796	0/0	0/1	2	LmxM.30.0300		LmxM-cl-2_LmxM.30_80855_T_TGG	downstream_gene_variant	3'Flank
LmxM-cl-2	LmxM.30	80855		T	TGG	0	PASS	TGG		intergenic_region	MODIFIER	intergenic_region	LmxM.30.0290-LmxM.30.0300			n.80855_80856insGG							73	49	73,0	25,24	0	0.489796	0/0	0/1	2	LmxM.30.0290-LmxM.30.0300		LmxM-cl-2_LmxM.30_80855_T_TGG	intergenic_region	IGR
LmxM-cl-4	LmxM.30	161227		G	A	0	PASS	A		upstream_gene_variant	MODIFIER	transcript	LmxM.30.0452.1	protein_coding		c.-1752C>T					1752		64	50	95,1	25,24	0.0104167	0.489796	0	0/1	0	LmxM.30.0452		LmxM-cl-4_LmxM.30_161227_G_A	upstream_gene_variant	5'Flank
LmxM-cl-4	LmxM.30	161227		G	A	0	PASS	A		downstream_gene_variant	MODIFIER	transcript	LmxM.30.0460.1	protein_coding		c.*289C>T					289		64	50	95,1	25,24	0.0104167	0.489796	0	0/1	0	LmxM.30.0460		LmxM-cl-4_LmxM.30_161227_G_A	downstream_gene_variant	3'Flank
LmxM-cl-4	LmxM.30	161227		G	A	0	PASS	A		downstream_gene_variant	MODIFIER	transcript	LmxM.30.0470.1	protein_coding		c.*4227C>T					4227		64	50	95,1	25,24	0.0104167	0.489796	0	0/1	0	LmxM.30.0470		LmxM-cl-4_LmxM.30_161227_G_A	downstream_gene_variant	3'Flank
LmxM-cl-4	LmxM.30	161227		G	A	0	PASS	A		intergenic_region	MODIFIER	intergenic_region	LmxM.30.0452-LmxM.30.0460			n.161227G>A							64	50	95,1	25,24	0.0104167	0.489796	0	0/1	0	LmxM.30.0452-LmxM.30.0460		LmxM-cl-4_LmxM.30_161227_G_A	intergenic_region	IGR
LmxM-cl-2	LmxM.30	12892		A	C	0	PASS	C		upstream_gene_variant	MODIFIER	transcript	LmxM.30.0030.1	protein_coding		c.-1567T>G					1567		103	88	101,2	45,43	0.0194175	0.488636	0/0	0/1	0	LmxM.30.0030		LmxM-cl-2_LmxM.30_12892_A_C	upstream_gene_variant	5'Flank
LmxM-cl-2	LmxM.30	12892		A	C	0	PASS	C		downstream_gene_variant	MODIFIER	transcript	LmxM.30.0040.1	protein_coding		c.*364T>G					364		103	88	101,2	45,43	0.0194175	0.488636	0/0	0/1	0	LmxM.30.0040		LmxM-cl-2_LmxM.30_12892_A_C	downstream_gene_variant	3'Flank
LmxM-cl-2	LmxM.30	12892		A	C	0	PASS	C		downstream_gene_variant	MODIFIER	transcript	LmxM.30.0050.1	protein_coding		c.*2637T>G					2637		103	88	101,2	45,43	0.0194175	0.488636	0/0	0/1	0	LmxM.30.0050		LmxM-cl-2_LmxM.30_12892_A_C	downstream_gene_variant	3'Flank
LmxM-cl-2	LmxM.30	12892		A	C	0	PASS	C		downstream_gene_variant	MODIFIER	transcript	LmxM.30.0060.1	protein_coding		c.*3902T>G					3902		103	88	101,2	45,43	0.0194175	0.488636	0/0	0/1	0	LmxM.30.0060		LmxM-cl-2_LmxM.30_12892_A_C	downstream_gene_variant	3'Flank
LmxM-cl-2	LmxM.30	12892		A	C	0	PASS	C		downstream_gene_variant	MODIFIER	transcript	LmxM.30.0070.1	protein_coding		c.*4654T>G					4654		103	88	101,2	45,43	0.0194175	0.488636	0/0	0/1	0	LmxM.30.0070		LmxM-cl-2_LmxM.30_12892_A_C	downstream_gene_variant	3'Flank
LmxM-cl-2	LmxM.30	12892		A	C	0	PASS	C		intergenic_region	MODIFIER	intergenic_region	LmxM.30.0030-LmxM.30.0040			n.12892A>C							103	88	101,2	45,43	0.0194175	0.488636	0/0	0/1	0	LmxM.30.0030-LmxM.30.0040		LmxM-cl-2_LmxM.30_12892_A_C	intergenic_region	IGR
LmxM-cl-4	LmxM.30	244194		C	T	0	PASS	T		missense_variant	MODERATE	transcript	LmxM.30.0640.1	protein_coding	1/1	c.394G>A	p.Ala132Thr	394/2775	394/2775	132/924			86	107	85,0	55,52	0	0.485981	0	0/1	0	LmxM.30.0640		LmxM-cl-4_LmxM.30_244194_C_T	missense_variant	Missense_Mutation
LmxM-cl-4	LmxM.30	244194		C	T	0	PASS	T		upstream_gene_variant	MODIFIER	transcript	LmxM.30.0630.1	protein_coding		c.-2935G>A					2935		86	107	85,0	55,52	0	0.485981	0	0/1	0	LmxM.30.0630		LmxM-cl-4_LmxM.30_244194_C_T	upstream_gene_variant	5'Flank
LmxM-cl-4	LmxM.30	244194		C	T	0	PASS	T		downstream_gene_variant	MODIFIER	transcript	LmxM.30.0650.1	protein_coding		c.*1036G>A					1036		86	107	85,0	55,52	0	0.485981	0	0/1	0	LmxM.30.0650		LmxM-cl-4_LmxM.30_244194_C_T	downstream_gene_variant	3'Flank
LmxM-cl-4	LmxM.30	244194		C	T	0	PASS	T		downstream_gene_variant	MODIFIER	transcript	LmxM.30.0660.1	protein_coding		c.*3282G>A					3282		86	107	85,0	55,52	0	0.485981	0	0/1	0	LmxM.30.0660		LmxM-cl-4_LmxM.30_244194_C_T	downstream_gene_variant	3'Flank
LmxM-cl-2	LmxM.18	37752		C	A	0	PASS	A		synonymous_variant	LOW	transcript	LmxM.18.0130.1	protein_coding	1/1	c.1404G>T	p.Ala468Ala	1404/2121	1404/2121	468/706			55	27	55,0	14,13	0	0.481481	0	0/1	0	LmxM.18.0130		LmxM-cl-2_LmxM.18_37752_C_A	synonymous_variant	Silent
LmxM-cl-2	LmxM.18	37752		C	A	0	PASS	A		upstream_gene_variant	MODIFIER	transcript	LmxM.18.0110.1	protein_coding		c.-3594G>T					3594		55	27	55,0	14,13	0	0.481481	0	0/1	0	LmxM.18.0110		LmxM-cl-2_LmxM.18_37752_C_A	upstream_gene_variant	5'Flank
LmxM-cl-2	LmxM.18	37752		C	A	0	PASS	A		upstream_gene_variant	MODIFIER	transcript	LmxM.18.0120.1	protein_coding		c.-1716G>T					1716		55	27	55,0	14,13	0	0.481481	0	0/1	0	LmxM.18.0120		LmxM-cl-2_LmxM.18_37752_C_A	upstream_gene_variant	5'Flank
LmxM-cl-2	LmxM.18	37752		C	A	0	PASS	A		downstream_gene_variant	MODIFIER	transcript	LmxM.18.0140.1	protein_coding		c.*3544G>T					3544		55	27	55,0	14,13	0	0.481481	0	0/1	0	LmxM.18.0140		LmxM-cl-2_LmxM.18_37752_C_A	downstream_gene_variant	3'Flank
LmxM-cl-2	LmxM.30	256978		C	T	0	PASS	T		missense_variant	MODERATE	transcript	LmxM.30.0670.1	protein_coding	1/1	c.2120G>A	p.Arg707Gln	2120/3597	2120/3597	707/1198			74	73	73,0	38,35	0	0.479452	0	0/1	0	LmxM.30.0670		LmxM-cl-2_LmxM.30_256978_C_T	missense_variant	Missense_Mutation
LmxM-cl-2	LmxM.30	256978		C	T	0	PASS	T		upstream_gene_variant	MODIFIER	transcript	LmxM.30.0660.1	protein_coding		c.-3788G>A					3788		74	73	73,0	38,35	0	0.479452	0	0/1	0	LmxM.30.0660		LmxM-cl-2_LmxM.30_256978_C_T	upstream_gene_variant	5'Flank
LmxM-cl-2	LmxM.30	256978		C	T	0	PASS	T		downstream_gene_variant	MODIFIER	transcript	LmxM.30.0680.1	protein_coding		c.*3786G>A					3786		74	73	73,0	38,35	0	0.479452	0	0/1	0	LmxM.30.0680		LmxM-cl-2_LmxM.30_256978_C_T	downstream_gene_variant	3'Flank
LmxM-cl-2	1036_mexFOS1_13k16.p1kpIBF_20	4686		G	A	0	PASS	A		upstream_gene_variant	MODIFIER	transcript	LmxM.30.0440a.1	protein_coding		c.-4012G>A					4012	WARNING_TRANSCRIPT_NO_STOP_CODON	101	63	98,3	33,30	0.029703	0.47619	0/0	0/1	0	LmxM.30.0440a		LmxM-cl-2_1036_mexFOS1_13k16.p1kpIBF_20_4686_G_A	upstream_gene_variant	5'Flank
LmxM-cl-2	1036_mexFOS1_13k16.p1kpIBF_20	4686		G	A	0	PASS	A		downstream_gene_variant	MODIFIER	transcript	LmxM.30.0450a.1	protein_coding		c.*2002G>A					2002		101	63	98,3	33,30	0.029703	0.47619	0/0	0/1	0	LmxM.30.0450a		LmxM-cl-2_1036_mexFOS1_13k16.p1kpIBF_20_4686_G_A	downstream_gene_variant	3'Flank
LmxM-cl-2	1036_mexFOS1_13k16.p1kpIBF_20	4686		G	A	0	PASS	A		intergenic_region	MODIFIER	intergenic_region	LmxM.30.0450a-LmxM.30.0440a			n.4686G>A							101	63	98,3	33,30	0.029703	0.47619	0/0	0/1	0	LmxM.30.0450a-LmxM.30.0440a		LmxM-cl-2_1036_mexFOS1_13k16.p1kpIBF_20_4686_G_A	intergenic_region	IGR
LmxM-cl-4	LmxM.30	100580		A	T	0	PASS	T		upstream_gene_variant	MODIFIER	transcript	LmxM.30.0330.1	protein_coding		c.-3157T>A					3157		88	84	88,0	44,40	0	0.47619	0	0/1	0	LmxM.30.0330		LmxM-cl-4_LmxM.30_100580_A_T	upstream_gene_variant	5'Flank
LmxM-cl-4	LmxM.30	100580		A	T	0	PASS	T		downstream_gene_variant	MODIFIER	transcript	LmxM.30.0340.1	protein_coding		c.*2622T>A					2622		88	84	88,0	44,40	0	0.47619	0	0/1	0	LmxM.30.0340		LmxM-cl-4_LmxM.30_100580_A_T	downstream_gene_variant	3'Flank
LmxM-cl-4	LmxM.30	100580		A	T	0	PASS	T		intergenic_region	MODIFIER	intergenic_region	LmxM.30.0330-LmxM.30.0340			n.100580A>T							88	84	88,0	44,40	0	0.47619	0	0/1	0	LmxM.30.0330-LmxM.30.0340		LmxM-cl-4_LmxM.30_100580_A_T	intergenic_region	IGR
LmxM-cl-4	LmxM.30	101951		T	TA	0	PASS	TA		upstream_gene_variant	MODIFIER	transcript	LmxM.30.0330.1	protein_coding		c.-4529_-4528insT					4529		74	82	71,3	43,39	0.0405405	0.47561	0/0	0/1	1	LmxM.30.0330		LmxM-cl-4_LmxM.30_101951_T_TA	upstream_gene_variant	5'Flank
LmxM-cl-4	LmxM.30	101951		T	TA	0	PASS	TA		downstream_gene_variant	MODIFIER	transcript	LmxM.30.0340.1	protein_coding		c.*1250_*1251insT					1250		74	82	71,3	43,39	0.0405405	0.47561	0/0	0/1	1	LmxM.30.0340		LmxM-cl-4_LmxM.30_101951_T_TA	downstream_gene_variant	3'Flank
LmxM-cl-4	LmxM.30	101951		T	TA	0	PASS	TA		intergenic_region	MODIFIER	intergenic_region	LmxM.30.0330-LmxM.30.0340			n.101951_101952insA							74	82	71,3	43,39	0.0405405	0.47561	0/0	0/1	1	LmxM.30.0330-LmxM.30.0340		LmxM-cl-4_LmxM.30_101951_T_TA	intergenic_region	IGR
LmxM-cl-4	LmxM.30	20861		A	G	0	PASS	G		upstream_gene_variant	MODIFIER	transcript	LmxM.30.0050.1	protein_coding		c.-4643T>C					4643		114	78	113,0	41,37	0	0.474359	0	0/1	0	LmxM.30.0050		LmxM-cl-4_LmxM.30_20861_A_G	upstream_gene_variant	5'Flank
LmxM-cl-4	LmxM.30	20861		A	G	0	PASS	G		upstream_gene_variant	MODIFIER	transcript	LmxM.30.0060.1	protein_coding		c.-3666T>C					3666		114	78	113,0	41,37	0	0.474359	0	0/1	0	LmxM.30.0060		LmxM-cl-4_LmxM.30_20861_A_G	upstream_gene_variant	5'Flank
LmxM-cl-4	LmxM.30	20861		A	G	0	PASS	G		upstream_gene_variant	MODIFIER	transcript	LmxM.30.0070.1	protein_coding		c.-463T>C					463		114	78	113,0	41,37	0	0.474359	0	0/1	0	LmxM.30.0070		LmxM-cl-4_LmxM.30_20861_A_G	upstream_gene_variant	5'Flank
LmxM-cl-4	LmxM.30	20861		A	G	0	PASS	G		downstream_gene_variant	MODIFIER	transcript	LmxM.30.0080.1	protein_coding		c.*1257T>C					1257		114	78	113,0	41,37	0	0.474359	0	0/1	0	LmxM.30.0080		LmxM-cl-4_LmxM.30_20861_A_G	downstream_gene_variant	3'Flank
LmxM-cl-4	LmxM.30	20861		A	G	0	PASS	G		downstream_gene_variant	MODIFIER	transcript	LmxM.30.0090.1	protein_coding		c.*2683T>C					2683		114	78	113,0	41,37	0	0.474359	0	0/1	0	LmxM.30.0090		LmxM-cl-4_LmxM.30_20861_A_G	downstream_gene_variant	3'Flank
LmxM-cl-4	LmxM.30	20861		A	G	0	PASS	G		downstream_gene_variant	MODIFIER	transcript	LmxM.30.0100.1	protein_coding		c.*4697T>C					4697		114	78	113,0	41,37	0	0.474359	0	0/1	0	LmxM.30.0100		LmxM-cl-4_LmxM.30_20861_A_G	downstream_gene_variant	3'Flank
LmxM-cl-4	LmxM.30	20861		A	G	0	PASS	G		intergenic_region	MODIFIER	intergenic_region	LmxM.30.0070-LmxM.30.0080			n.20861A>G							114	78	113,0	41,37	0	0.474359	0	0/1	0	LmxM.30.0070-LmxM.30.0080		LmxM-cl-4_LmxM.30_20861_A_G	intergenic_region	IGR
LmxM-cl-4	LmxM.24	118591		A	G	0	PASS	G		upstream_gene_variant	MODIFIER	transcript	LmxM.24.0370.1	protein_coding		c.-1232A>G					1232		51	36	50,0	19,17	0	0.472222	0	0/1	0	LmxM.24.0370		LmxM-cl-4_LmxM.24_118591_A_G	upstream_gene_variant	5'Flank
LmxM-cl-4	LmxM.24	118591		A	G	0	PASS	G		upstream_gene_variant	MODIFIER	transcript	LmxM.24.0380.1	protein_coding		c.-4770A>G					4770		51	36	50,0	19,17	0	0.472222	0	0/1	0	LmxM.24.0380		LmxM-cl-4_LmxM.24_118591_A_G	upstream_gene_variant	5'Flank
LmxM-cl-4	LmxM.24	118591		A	G	0	PASS	G		downstream_gene_variant	MODIFIER	transcript	LmxM.24.0365.1	protein_coding		c.*3755A>G					3755		51	36	50,0	19,17	0	0.472222	0	0/1	0	LmxM.24.0365		LmxM-cl-4_LmxM.24_118591_A_G	downstream_gene_variant	3'Flank
LmxM-cl-4	LmxM.24	118591		A	G	0	PASS	G		intergenic_region	MODIFIER	intergenic_region	LmxM.24.0365-LmxM.24.0370			n.118591A>G							51	36	50,0	19,17	0	0.472222	0	0/1	0	LmxM.24.0365-LmxM.24.0370		LmxM-cl-4_LmxM.24_118591_A_G	intergenic_region	IGR
LmxM-cl-2	LmxM.30	203343		C	T	0	PASS	T		upstream_gene_variant	MODIFIER	transcript	LmxM.30.0530.1	protein_coding		c.-1138G>A					1138		72	55	71,0	28,25	0	0.471698	0	0/1	0	LmxM.30.0530		LmxM-cl-2_LmxM.30_203343_C_T	upstream_gene_variant	5'Flank
LmxM-cl-2	LmxM.30	203343		C	T	0	PASS	T		downstream_gene_variant	MODIFIER	transcript	LmxM.30.0540.1	protein_coding		c.*2445G>A					2445		72	55	71,0	28,25	0	0.471698	0	0/1	0	LmxM.30.0540		LmxM-cl-2_LmxM.30_203343_C_T	downstream_gene_variant	3'Flank
LmxM-cl-2	LmxM.30	203343		C	T	0	PASS	T		intergenic_region	MODIFIER	intergenic_region	LmxM.30.0530-LmxM.30.0540			n.203343C>T							72	55	71,0	28,25	0	0.471698	0	0/1	0	LmxM.30.0530-LmxM.30.0540		LmxM-cl-2_LmxM.30_203343_C_T	intergenic_region	IGR
LmxM-cl-2	LmxM.25	626376		C	A	0	PASS	A		missense_variant	MODERATE	transcript	LmxM.25.1590.1	protein_coding	1/1	c.1628G>T	p.Arg543Leu	1628/3447	1628/3447	543/1148			52	51	52,0	27,24	0	0.470588	0	0/1	0	LmxM.25.1590		LmxM-cl-2_LmxM.25_626376_C_A	missense_variant	Missense_Mutation
LmxM-cl-2	LmxM.25	626376		C	A	0	PASS	A		upstream_gene_variant	MODIFIER	transcript	LmxM.25.1580.1	protein_coding		c.-2472G>T					2472		52	51	52,0	27,24	0	0.470588	0	0/1	0	LmxM.25.1580		LmxM-cl-2_LmxM.25_626376_C_A	upstream_gene_variant	5'Flank
LmxM-cl-2	LmxM.25	626376		C	A	0	PASS	A		downstream_gene_variant	MODIFIER	transcript	LmxM.25.1600.1	protein_coding		c.*3078G>T					3078		52	51	52,0	27,24	0	0.470588	0	0/1	0	LmxM.25.1600		LmxM-cl-2_LmxM.25_626376_C_A	downstream_gene_variant	3'Flank
LmxM-cl-4	LmxM.12	67406		A	T	0	PASS	T		upstream_gene_variant	MODIFIER	transcript	LmxM.12.0200.1	protein_coding		c.-75A>T					75		55	51	54,0	27,24	0	0.470588	0	0/1	0	LmxM.12.0200		LmxM-cl-4_LmxM.12_67406_A_T	upstream_gene_variant	5'Flank
LmxM-cl-4	LmxM.12	67406		A	T	0	PASS	T		upstream_gene_variant	MODIFIER	transcript	LmxM.12.0210.1	protein_coding		c.-4731A>T					4731		55	51	54,0	27,24	0	0.470588	0	0/1	0	LmxM.12.0210		LmxM-cl-4_LmxM.12_67406_A_T	upstream_gene_variant	5'Flank
LmxM-cl-4	LmxM.12	67406		A	T	0	PASS	T		downstream_gene_variant	MODIFIER	transcript	LmxM.12.0190.1	protein_coding		c.*2591A>T					2591		55	51	54,0	27,24	0	0.470588	0	0/1	0	LmxM.12.0190		LmxM-cl-4_LmxM.12_67406_A_T	downstream_gene_variant	3'Flank
LmxM-cl-4	LmxM.12	67406		A	T	0	PASS	T		intergenic_region	MODIFIER	intergenic_region	LmxM.12.0190-LmxM.12.0200			n.67406A>T							55	51	54,0	27,24	0	0.470588	0	0/1	0	LmxM.12.0190-LmxM.12.0200		LmxM-cl-4_LmxM.12_67406_A_T	intergenic_region	IGR
LmxM-cl-4	LmxM.08	1487544		C	T	0	PASS	T		downstream_gene_variant	MODIFIER	transcript	LmxM.08.0770.1	protein_coding		c.*774C>T					774		14	100	19,0	53,47	0	0.47	0	0/1	0	LmxM.08.0770		LmxM-cl-4_LmxM.08_1487544_C_T	downstream_gene_variant	3'Flank
LmxM-cl-4	LmxM.08	1487544		C	T	0	PASS	T		intergenic_region	MODIFIER	intergenic_region	LmxM.08.0770-LmxM.08.0801			n.1487544C>T							14	100	19,0	53,47	0	0.47	0	0/1	0	LmxM.08.0770-LmxM.08.0801		LmxM-cl-4_LmxM.08_1487544_C_T	intergenic_region	IGR
LmxM-cl-4	LmxM.30	11853		C	CGA	0	PASS	CGA		upstream_gene_variant	MODIFIER	transcript	LmxM.30.0020.1	protein_coding		c.-4606_-4605insTC					4606		101	81	101,0	43,38	0	0.469136	0/0	0/1	2	LmxM.30.0020		LmxM-cl-4_LmxM.30_11853_C_CGA	upstream_gene_variant	5'Flank
LmxM-cl-4	LmxM.30	11853		C	CGA	0	PASS	CGA		upstream_gene_variant	MODIFIER	transcript	LmxM.30.0030.1	protein_coding		c.-529_-528insTC					529		101	81	101,0	43,38	0	0.469136	0/0	0/1	2	LmxM.30.0030		LmxM-cl-4_LmxM.30_11853_C_CGA	upstream_gene_variant	5'Flank
LmxM-cl-4	LmxM.30	11853		C	CGA	0	PASS	CGA		downstream_gene_variant	MODIFIER	transcript	LmxM.30.0040.1	protein_coding		c.*1402_*1403insTC					1402		101	81	101,0	43,38	0	0.469136	0/0	0/1	2	LmxM.30.0040		LmxM-cl-4_LmxM.30_11853_C_CGA	downstream_gene_variant	3'Flank
LmxM-cl-4	LmxM.30	11853		C	CGA	0	PASS	CGA		downstream_gene_variant	MODIFIER	transcript	LmxM.30.0050.1	protein_coding		c.*3675_*3676insTC					3675		101	81	101,0	43,38	0	0.469136	0/0	0/1	2	LmxM.30.0050		LmxM-cl-4_LmxM.30_11853_C_CGA	downstream_gene_variant	3'Flank
LmxM-cl-4	LmxM.30	11853		C	CGA	0	PASS	CGA		downstream_gene_variant	MODIFIER	transcript	LmxM.30.0060.1	protein_coding		c.*4940_*4941insTC					4940		101	81	101,0	43,38	0	0.469136	0/0	0/1	2	LmxM.30.0060		LmxM-cl-4_LmxM.30_11853_C_CGA	downstream_gene_variant	3'Flank
LmxM-cl-4	LmxM.30	11853		C	CGA	0	PASS	CGA		intergenic_region	MODIFIER	intergenic_region	LmxM.30.0030-LmxM.30.0040			n.11853_11854insGA							101	81	101,0	43,38	0	0.469136	0/0	0/1	2	LmxM.30.0030-LmxM.30.0040		LmxM-cl-4_LmxM.30_11853_C_CGA	intergenic_region	IGR
LmxM-cl-4	LmxM.30	41765		G	T	0	PASS	T		synonymous_variant	LOW	transcript	LmxM.30.0160.1	protein_coding	1/1	c.357C>A	p.Gly119Gly	357/3558	357/3558	119/1185			97	79	96,1	41,36	0.0103093	0.467532	0	0/1	0	LmxM.30.0160		LmxM-cl-4_LmxM.30_41765_G_T	synonymous_variant	Silent
LmxM-cl-4	LmxM.30	41765		G	T	0	PASS	T		upstream_gene_variant	MODIFIER	transcript	LmxM.30.0150.1	protein_coding		c.-4119C>A					4119		97	79	96,1	41,36	0.0103093	0.467532	0	0/1	0	LmxM.30.0150		LmxM-cl-4_LmxM.30_41765_G_T	upstream_gene_variant	5'Flank
LmxM-cl-4	LmxM.30	41765		G	T	0	PASS	T		downstream_gene_variant	MODIFIER	transcript	LmxM.30.0170.1	protein_coding		c.*2128C>A					2128		97	79	96,1	41,36	0.0103093	0.467532	0	0/1	0	LmxM.30.0170		LmxM-cl-4_LmxM.30_41765_G_T	downstream_gene_variant	3'Flank
LmxM-cl-4	LmxM.30	41765		G	T	0	PASS	T		downstream_gene_variant	MODIFIER	transcript	LmxM.30.0180.1	protein_coding		c.*4323C>A					4323		97	79	96,1	41,36	0.0103093	0.467532	0	0/1	0	LmxM.30.0180		LmxM-cl-4_LmxM.30_41765_G_T	downstream_gene_variant	3'Flank
LmxM-cl-2	LmxM.30	43008		T	C	0	PASS	C		upstream_gene_variant	MODIFIER	transcript	LmxM.30.0160.1	protein_coding		c.-887A>G					887		113	92	111,0	49,43	0	0.467391	0	0/1	0	LmxM.30.0160		LmxM-cl-2_LmxM.30_43008_T_C	upstream_gene_variant	5'Flank
LmxM-cl-2	LmxM.30	43008		T	C	0	PASS	C		downstream_gene_variant	MODIFIER	transcript	LmxM.30.0170.1	protein_coding		c.*885A>G					885		113	92	111,0	49,43	0	0.467391	0	0/1	0	LmxM.30.0170		LmxM-cl-2_LmxM.30_43008_T_C	downstream_gene_variant	3'Flank
LmxM-cl-2	LmxM.30	43008		T	C	0	PASS	C		downstream_gene_variant	MODIFIER	transcript	LmxM.30.0180.1	protein_coding		c.*3080A>G					3080		113	92	111,0	49,43	0	0.467391	0	0/1	0	LmxM.30.0180		LmxM-cl-2_LmxM.30_43008_T_C	downstream_gene_variant	3'Flank
LmxM-cl-2	LmxM.30	43008		T	C	0	PASS	C		downstream_gene_variant	MODIFIER	transcript	LmxM.30.0190.1	protein_coding		c.*4156A>G					4156		113	92	111,0	49,43	0	0.467391	0	0/1	0	LmxM.30.0190		LmxM-cl-2_LmxM.30_43008_T_C	downstream_gene_variant	3'Flank
LmxM-cl-2	LmxM.30	43008		T	C	0	PASS	C		intergenic_region	MODIFIER	intergenic_region	LmxM.30.0160-LmxM.30.0170			n.43008T>C							113	92	111,0	49,43	0	0.467391	0	0/1	0	LmxM.30.0160-LmxM.30.0170		LmxM-cl-2_LmxM.30_43008_T_C	intergenic_region	IGR
LmxM-cl-4	LmxM.18	33436		C	T	0	PASS	T		synonymous_variant	LOW	transcript	LmxM.18.0110.1	protein_coding	1/1	c.723G>A	p.Ala241Ala	723/4473	723/4473	241/1490			40	45	40,0	24,21	0	0.466667	0	0/1	0	LmxM.18.0110		LmxM-cl-4_LmxM.18_33436_C_T	synonymous_variant	Silent
LmxM-cl-4	LmxM.18	33436		C	T	0	PASS	T		upstream_gene_variant	MODIFIER	transcript	LmxM.18.0100.1	protein_coding		c.-4253G>A					4253		40	45	40,0	24,21	0	0.466667	0	0/1	0	LmxM.18.0100		LmxM-cl-4_LmxM.18_33436_C_T	upstream_gene_variant	5'Flank
LmxM-cl-4	LmxM.18	33436		C	T	0	PASS	T		downstream_gene_variant	MODIFIER	transcript	LmxM.18.0120.1	protein_coding		c.*2217G>A					2217		40	45	40,0	24,21	0	0.466667	0	0/1	0	LmxM.18.0120		LmxM-cl-4_LmxM.18_33436_C_T	downstream_gene_variant	3'Flank
LmxM-cl-4	LmxM.18	33436		C	T	0	PASS	T		downstream_gene_variant	MODIFIER	transcript	LmxM.18.0130.1	protein_coding		c.*3599G>A					3599		40	45	40,0	24,21	0	0.466667	0	0/1	0	LmxM.18.0130		LmxM-cl-4_LmxM.18_33436_C_T	downstream_gene_variant	3'Flank
LmxM-cl-4	LmxM.08	1476628		G	C	0	PASS	C		upstream_gene_variant	MODIFIER	transcript	LmxM.08.0760.1	protein_coding		c.-3683G>C					3683		30	43	30,0	23,20	0	0.465116	0/0	0/1	0	LmxM.08.0760		LmxM-cl-4_LmxM.08_1476628_G_C	upstream_gene_variant	5'Flank
LmxM-cl-4	LmxM.08	1476628		G	C	0	PASS	C		downstream_gene_variant	MODIFIER	transcript	LmxM.08.0750.1	protein_coding		c.*4100G>C					4100		30	43	30,0	23,20	0	0.465116	0/0	0/1	0	LmxM.08.0750		LmxM-cl-4_LmxM.08_1476628_G_C	downstream_gene_variant	3'Flank
LmxM-cl-4	LmxM.08	1476628		G	C	0	PASS	C		intergenic_region	MODIFIER	intergenic_region	LmxM.08.0750-LmxM.08.0760			n.1476628G>C							30	43	30,0	23,20	0	0.465116	0/0	0/1	0	LmxM.08.0750-LmxM.08.0760		LmxM-cl-4_LmxM.08_1476628_G_C	intergenic_region	IGR
LmxM-cl-2	LmxM.30	257122		T	C	0	PASS	C		missense_variant	MODERATE	transcript	LmxM.30.0670.1	protein_coding	1/1	c.1976A>G	p.Asn659Ser	1976/3597	1976/3597	659/1198			94	69	93,1	37,32	0.0106383	0.463768	0	0/1	0	LmxM.30.0670		LmxM-cl-2_LmxM.30_257122_T_C	missense_variant	Missense_Mutation
LmxM-cl-2	LmxM.30	257122		T	C	0	PASS	C		upstream_gene_variant	MODIFIER	transcript	LmxM.30.0660.1	protein_coding		c.-3932A>G					3932		94	69	93,1	37,32	0.0106383	0.463768	0	0/1	0	LmxM.30.0660		LmxM-cl-2_LmxM.30_257122_T_C	upstream_gene_variant	5'Flank
LmxM-cl-2	LmxM.30	257122		T	C	0	PASS	C		downstream_gene_variant	MODIFIER	transcript	LmxM.30.0680.1	protein_coding		c.*3642A>G					3642		94	69	93,1	37,32	0.0106383	0.463768	0	0/1	0	LmxM.30.0680		LmxM-cl-2_LmxM.30_257122_T_C	downstream_gene_variant	3'Flank
LmxM-cl-4	LmxM.30	43008		T	C	0	PASS	C		upstream_gene_variant	MODIFIER	transcript	LmxM.30.0160.1	protein_coding		c.-887A>G					887		113	96	111,0	51,44	0	0.463158	0	0/1	0	LmxM.30.0160		LmxM-cl-4_LmxM.30_43008_T_C	upstream_gene_variant	5'Flank
LmxM-cl-4	LmxM.30	43008		T	C	0	PASS	C		downstream_gene_variant	MODIFIER	transcript	LmxM.30.0170.1	protein_coding		c.*885A>G					885		113	96	111,0	51,44	0	0.463158	0	0/1	0	LmxM.30.0170		LmxM-cl-4_LmxM.30_43008_T_C	downstream_gene_variant	3'Flank
LmxM-cl-4	LmxM.30	43008		T	C	0	PASS	C		downstream_gene_variant	MODIFIER	transcript	LmxM.30.0180.1	protein_coding		c.*3080A>G					3080		113	96	111,0	51,44	0	0.463158	0	0/1	0	LmxM.30.0180		LmxM-cl-4_LmxM.30_43008_T_C	downstream_gene_variant	3'Flank
LmxM-cl-4	LmxM.30	43008		T	C	0	PASS	C		downstream_gene_variant	MODIFIER	transcript	LmxM.30.0190.1	protein_coding		c.*4156A>G					4156		113	96	111,0	51,44	0	0.463158	0	0/1	0	LmxM.30.0190		LmxM-cl-4_LmxM.30_43008_T_C	downstream_gene_variant	3'Flank
LmxM-cl-4	LmxM.30	43008		T	C	0	PASS	C		intergenic_region	MODIFIER	intergenic_region	LmxM.30.0160-LmxM.30.0170			n.43008T>C							113	96	111,0	51,44	0	0.463158	0	0/1	0	LmxM.30.0160-LmxM.30.0170		LmxM-cl-4_LmxM.30_43008_T_C	intergenic_region	IGR
LmxM-cl-4	LmxM.30	198645		C	T	0	PASS	T		upstream_gene_variant	MODIFIER	transcript	LmxM.30.0520.1	protein_coding		c.-3932G>A					3932		54	54	54,0	29,25	0	0.462963	0	0/1	0	LmxM.30.0520		LmxM-cl-4_LmxM.30_198645_C_T	upstream_gene_variant	5'Flank
LmxM-cl-4	LmxM.30	198645		C	T	0	PASS	T		downstream_gene_variant	MODIFIER	transcript	LmxM.30.0530.1	protein_coding		c.*1527G>A					1527		54	54	54,0	29,25	0	0.462963	0	0/1	0	LmxM.30.0530		LmxM-cl-4_LmxM.30_198645_C_T	downstream_gene_variant	3'Flank
LmxM-cl-4	LmxM.30	198645		C	T	0	PASS	T		intergenic_region	MODIFIER	intergenic_region	LmxM.30.0520-LmxM.30.0530			n.198645C>T							54	54	54,0	29,25	0	0.462963	0	0/1	0	LmxM.30.0520-LmxM.30.0530		LmxM-cl-4_LmxM.30_198645_C_T	intergenic_region	IGR
LmxM-cl-2	LmxM.30	158540		G	C	0	PASS	C		upstream_gene_variant	MODIFIER	transcript	LmxM.30.0451.1	protein_coding		c.-4762C>G					4762		120	78	131,0	42,36	0	0.461538	0	0/1	0	LmxM.30.0451		LmxM-cl-2_LmxM.30_158540_G_C	upstream_gene_variant	5'Flank
LmxM-cl-2	LmxM.30	158540		G	C	0	PASS	C		downstream_gene_variant	MODIFIER	transcript	LmxM.30.0452.1	protein_coding		c.*300C>G					300		120	78	131,0	42,36	0	0.461538	0	0/1	0	LmxM.30.0452		LmxM-cl-2_LmxM.30_158540_G_C	downstream_gene_variant	3'Flank
LmxM-cl-2	LmxM.30	158540		G	C	0	PASS	C		downstream_gene_variant	MODIFIER	transcript	LmxM.30.0460.1	protein_coding		c.*2976C>G					2976		120	78	131,0	42,36	0	0.461538	0	0/1	0	LmxM.30.0460		LmxM-cl-2_LmxM.30_158540_G_C	downstream_gene_variant	3'Flank
LmxM-cl-2	LmxM.30	158540		G	C	0	PASS	C		intergenic_region	MODIFIER	intergenic_region	LmxM.30.0451-LmxM.30.0452			n.158540G>C							120	78	131,0	42,36	0	0.461538	0	0/1	0	LmxM.30.0451-LmxM.30.0452		LmxM-cl-2_LmxM.30_158540_G_C	intergenic_region	IGR
LmxM-cl-2	1036_mexFOS1_13k16.p1kpIBF_30	1083		C	T	0	PASS	T		downstream_gene_variant	MODIFIER	transcript	LmxM.30.0450c.1	protein_coding		c.*2876G>A					2876		14	13	21,0	7,6	0	0.461538	0	0/1	0	LmxM.30.0450b		LmxM-cl-2_1036_mexFOS1_13k16.p1kpIBF_30_1083_C_T	downstream_gene_variant	3'Flank
LmxM-cl-2	1036_mexFOS1_13k16.p1kpIBF_30	1083		C	T	0	PASS	T		intergenic_region	MODIFIER	intergenic_region	CHR_START-LmxM.30.0450b			n.1083C>T							14	13	21,0	7,6	0	0.461538	0	0/1	0	CHR_START-LmxM.30.0450b		LmxM-cl-2_1036_mexFOS1_13k16.p1kpIBF_30_1083_C_T	intergenic_region	IGR
LmxM-cl-4	LmxM.30	137734		G	A	0	PASS	A		missense_variant	MODERATE	transcript	LmxM.30.0410.1	protein_coding	1/1	c.491C>T	p.Pro164Leu	491/2265	491/2265	164/754			94	92	94,0	49,42	0	0.461538	0	0/1	0	LmxM.30.0410		LmxM-cl-4_LmxM.30_137734_G_A	missense_variant	Missense_Mutation
LmxM-cl-4	LmxM.30	126321		C	T	0	PASS	T		synonymous_variant	LOW	transcript	LmxM.30.0390.1	protein_coding	1/1	c.1377G>A	p.Glu459Glu	1377/2355	1377/2355	459/784			88	100	88,0	54,46	0	0.46	0	0/1	0	LmxM.30.0390		LmxM-cl-4_LmxM.30_126321_C_T	synonymous_variant	Silent
LmxM-cl-4	LmxM.30	126321		C	T	0	PASS	T		upstream_gene_variant	MODIFIER	transcript	LmxM.30.0380.1	protein_coding		c.-3700G>A					3700		88	100	88,0	54,46	0	0.46	0	0/1	0	LmxM.30.0380		LmxM-cl-4_LmxM.30_126321_C_T	upstream_gene_variant	5'Flank
LmxM-cl-4	LmxM.30	126321		C	T	0	PASS	T		downstream_gene_variant	MODIFIER	transcript	LmxM.30.0400.1	protein_coding		c.*2247G>A					2247		88	100	88,0	54,46	0	0.46	0	0/1	0	LmxM.30.0400		LmxM-cl-4_LmxM.30_126321_C_T	downstream_gene_variant	3'Flank
LmxM-cl-2	LmxM.30	158544		G	A	0	PASS	A		upstream_gene_variant	MODIFIER	transcript	LmxM.30.0451.1	protein_coding		c.-4766C>T					4766		116	83	125,0	45,38	0	0.457831	0	0/1	0	LmxM.30.0451		LmxM-cl-2_LmxM.30_158544_G_A	upstream_gene_variant	5'Flank
LmxM-cl-2	LmxM.30	158544		G	A	0	PASS	A		downstream_gene_variant	MODIFIER	transcript	LmxM.30.0452.1	protein_coding		c.*296C>T					296		116	83	125,0	45,38	0	0.457831	0	0/1	0	LmxM.30.0452		LmxM-cl-2_LmxM.30_158544_G_A	downstream_gene_variant	3'Flank
LmxM-cl-2	LmxM.30	158544		G	A	0	PASS	A		downstream_gene_variant	MODIFIER	transcript	LmxM.30.0460.1	protein_coding		c.*2972C>T					2972		116	83	125,0	45,38	0	0.457831	0	0/1	0	LmxM.30.0460		LmxM-cl-2_LmxM.30_158544_G_A	downstream_gene_variant	3'Flank
LmxM-cl-2	LmxM.30	158544		G	A	0	PASS	A		intergenic_region	MODIFIER	intergenic_region	LmxM.30.0451-LmxM.30.0452			n.158544G>A							116	83	125,0	45,38	0	0.457831	0	0/1	0	LmxM.30.0451-LmxM.30.0452		LmxM-cl-2_LmxM.30_158544_G_A	intergenic_region	IGR
LmxM-cl-4	LmxM.30	252248		G	A	0	PASS	A		missense_variant	MODERATE	transcript	LmxM.30.0660.1	protein_coding	1/1	c.943C>T	p.Arg315Cys	943/5715	943/5715	315/1904			100	94	100,0	51,43	0	0.457447	0	0/1	0	LmxM.30.0660		LmxM-cl-4_LmxM.30_252248_G_A	missense_variant	Missense_Mutation
LmxM-cl-4	LmxM.30	252248		G	A	0	PASS	A		downstream_gene_variant	MODIFIER	transcript	LmxM.30.0670.1	protein_coding		c.*3253C>T					3253		100	94	100,0	51,43	0	0.457447	0	0/1	0	LmxM.30.0670		LmxM-cl-4_LmxM.30_252248_G_A	downstream_gene_variant	3'Flank
LmxM-cl-4	LmxM.08	1477218		G	C	0	PASS	C		upstream_gene_variant	MODIFIER	transcript	LmxM.08.0760.1	protein_coding		c.-3093G>C					3093		37	33	47,0	18,15	0	0.454545	0	0/1	0	LmxM.08.0760		LmxM-cl-4_LmxM.08_1477218_G_C	upstream_gene_variant	5'Flank
LmxM-cl-4	LmxM.08	1477218		G	C	0	PASS	C		downstream_gene_variant	MODIFIER	transcript	LmxM.08.0750.1	protein_coding		c.*4690G>C					4690		37	33	47,0	18,15	0	0.454545	0	0/1	0	LmxM.08.0750		LmxM-cl-4_LmxM.08_1477218_G_C	downstream_gene_variant	3'Flank
LmxM-cl-4	LmxM.08	1477218		G	C	0	PASS	C		intergenic_region	MODIFIER	intergenic_region	LmxM.08.0750-LmxM.08.0760			n.1477218G>C							37	33	47,0	18,15	0	0.454545	0	0/1	0	LmxM.08.0750-LmxM.08.0760		LmxM-cl-4_LmxM.08_1477218_G_C	intergenic_region	IGR
LmxM-cl-4	LmxM.18	37752		C	A	0	PASS	A		synonymous_variant	LOW	transcript	LmxM.18.0130.1	protein_coding	1/1	c.1404G>T	p.Ala468Ala	1404/2121	1404/2121	468/706			55	51	55,0	28,23	0	0.45098	0	0/1	0	LmxM.18.0130		LmxM-cl-4_LmxM.18_37752_C_A	synonymous_variant	Silent
LmxM-cl-4	LmxM.18	37752		C	A	0	PASS	A		upstream_gene_variant	MODIFIER	transcript	LmxM.18.0110.1	protein_coding		c.-3594G>T					3594		55	51	55,0	28,23	0	0.45098	0	0/1	0	LmxM.18.0110		LmxM-cl-4_LmxM.18_37752_C_A	upstream_gene_variant	5'Flank
LmxM-cl-4	LmxM.18	37752		C	A	0	PASS	A		upstream_gene_variant	MODIFIER	transcript	LmxM.18.0120.1	protein_coding		c.-1716G>T					1716		55	51	55,0	28,23	0	0.45098	0	0/1	0	LmxM.18.0120		LmxM-cl-4_LmxM.18_37752_C_A	upstream_gene_variant	5'Flank
LmxM-cl-4	LmxM.18	37752		C	A	0	PASS	A		downstream_gene_variant	MODIFIER	transcript	LmxM.18.0140.1	protein_coding		c.*3544G>T					3544		55	51	55,0	28,23	0	0.45098	0	0/1	0	LmxM.18.0140		LmxM-cl-4_LmxM.18_37752_C_A	downstream_gene_variant	3'Flank
LmxM-cl-4	LmxM.30	119613		C	T	0	PASS	T		synonymous_variant	LOW	transcript	LmxM.30.0380.1	protein_coding	1/1	c.3009G>A	p.Ala1003Ala	3009/4140	3009/4140	1003/1379			127	101	126,1	55,45	0.00787402	0.45	0	0/1	0	LmxM.30.0380		LmxM-cl-4_LmxM.30_119613_C_T	synonymous_variant	Silent
LmxM-cl-4	LmxM.30	119613		C	T	0	PASS	T		upstream_gene_variant	MODIFIER	transcript	LmxM.30.0370.1	protein_coding		c.-1775G>A					1775		127	101	126,1	55,45	0.00787402	0.45	0	0/1	0	LmxM.30.0370		LmxM-cl-4_LmxM.30_119613_C_T	upstream_gene_variant	5'Flank
LmxM-cl-4	LmxM.30	256978		C	T	0	PASS	T		missense_variant	MODERATE	transcript	LmxM.30.0670.1	protein_coding	1/1	c.2120G>A	p.Arg707Gln	2120/3597	2120/3597	707/1198			74	69	73,0	38,31	0	0.449275	0	0/1	0	LmxM.30.0670		LmxM-cl-4_LmxM.30_256978_C_T	missense_variant	Missense_Mutation
LmxM-cl-4	LmxM.30	256978		C	T	0	PASS	T		upstream_gene_variant	MODIFIER	transcript	LmxM.30.0660.1	protein_coding		c.-3788G>A					3788		74	69	73,0	38,31	0	0.449275	0	0/1	0	LmxM.30.0660		LmxM-cl-4_LmxM.30_256978_C_T	upstream_gene_variant	5'Flank
LmxM-cl-4	LmxM.30	256978		C	T	0	PASS	T		downstream_gene_variant	MODIFIER	transcript	LmxM.30.0680.1	protein_coding		c.*3786G>A					3786		74	69	73,0	38,31	0	0.449275	0	0/1	0	LmxM.30.0680		LmxM-cl-4_LmxM.30_256978_C_T	downstream_gene_variant	3'Flank
LmxM-cl-2	LmxM.08	1487544		C	T	0	PASS	T		downstream_gene_variant	MODIFIER	transcript	LmxM.08.0770.1	protein_coding		c.*774C>T					774		14	78	19,0	43,35	0	0.448718	0	0/1	0	LmxM.08.0770		LmxM-cl-2_LmxM.08_1487544_C_T	downstream_gene_variant	3'Flank
LmxM-cl-2	LmxM.08	1487544		C	T	0	PASS	T		intergenic_region	MODIFIER	intergenic_region	LmxM.08.0770-LmxM.08.0801			n.1487544C>T							14	78	19,0	43,35	0	0.448718	0	0/1	0	LmxM.08.0770-LmxM.08.0801		LmxM-cl-2_LmxM.08_1487544_C_T	intergenic_region	IGR
LmxM-cl-4	LmxM.30	79967		G	T	0	PASS	T		missense_variant	MODERATE	transcript	LmxM.30.0290.1	protein_coding	1/1	c.448C>A	p.Pro150Thr	448/2523	448/2523	150/840			85	87	85,0	48,39	0	0.448276	0	0/1	0	LmxM.30.0290		LmxM-cl-4_LmxM.30_79967_G_T	missense_variant	Missense_Mutation
LmxM-cl-4	LmxM.30	79967		G	T	0	PASS	T		upstream_gene_variant	MODIFIER	transcript	LmxM.30.0280.1	protein_coding		c.-2982C>A					2982		85	87	85,0	48,39	0	0.448276	0	0/1	0	LmxM.30.0280		LmxM-cl-4_LmxM.30_79967_G_T	upstream_gene_variant	5'Flank
LmxM-cl-4	LmxM.30	79967		G	T	0	PASS	T		downstream_gene_variant	MODIFIER	transcript	LmxM.30.0300.1	protein_coding		c.*1477C>A					1477		85	87	85,0	48,39	0	0.448276	0	0/1	0	LmxM.30.0300		LmxM-cl-4_LmxM.30_79967_G_T	downstream_gene_variant	3'Flank
LmxM-cl-4	LmxM.30	12892		A	C	0	PASS	C		upstream_gene_variant	MODIFIER	transcript	LmxM.30.0030.1	protein_coding		c.-1567T>G					1567		103	85	101,2	47,38	0.0194175	0.447059	0/0	0/1	0	LmxM.30.0030		LmxM-cl-4_LmxM.30_12892_A_C	upstream_gene_variant	5'Flank
LmxM-cl-4	LmxM.30	12892		A	C	0	PASS	C		downstream_gene_variant	MODIFIER	transcript	LmxM.30.0040.1	protein_coding		c.*364T>G					364		103	85	101,2	47,38	0.0194175	0.447059	0/0	0/1	0	LmxM.30.0040		LmxM-cl-4_LmxM.30_12892_A_C	downstream_gene_variant	3'Flank
LmxM-cl-4	LmxM.30	12892		A	C	0	PASS	C		downstream_gene_variant	MODIFIER	transcript	LmxM.30.0050.1	protein_coding		c.*2637T>G					2637		103	85	101,2	47,38	0.0194175	0.447059	0/0	0/1	0	LmxM.30.0050		LmxM-cl-4_LmxM.30_12892_A_C	downstream_gene_variant	3'Flank
LmxM-cl-4	LmxM.30	12892		A	C	0	PASS	C		downstream_gene_variant	MODIFIER	transcript	LmxM.30.0060.1	protein_coding		c.*3902T>G					3902		103	85	101,2	47,38	0.0194175	0.447059	0/0	0/1	0	LmxM.30.0060		LmxM-cl-4_LmxM.30_12892_A_C	downstream_gene_variant	3'Flank
LmxM-cl-4	LmxM.30	12892		A	C	0	PASS	C		downstream_gene_variant	MODIFIER	transcript	LmxM.30.0070.1	protein_coding		c.*4654T>G					4654		103	85	101,2	47,38	0.0194175	0.447059	0/0	0/1	0	LmxM.30.0070		LmxM-cl-4_LmxM.30_12892_A_C	downstream_gene_variant	3'Flank
LmxM-cl-4	LmxM.30	12892		A	C	0	PASS	C		intergenic_region	MODIFIER	intergenic_region	LmxM.30.0030-LmxM.30.0040			n.12892A>C							103	85	101,2	47,38	0.0194175	0.447059	0/0	0/1	0	LmxM.30.0030-LmxM.30.0040		LmxM-cl-4_LmxM.30_12892_A_C	intergenic_region	IGR
LmxM-cl-2	LmxM.30	158136		G	A	0	PASS	A		upstream_gene_variant	MODIFIER	transcript	LmxM.30.0451.1	protein_coding		c.-4358C>T					4358		138	103	136,2	57,46	0.0144928	0.446602	0/0	0/1	0	LmxM.30.0451		LmxM-cl-2_LmxM.30_158136_G_A	upstream_gene_variant	5'Flank
LmxM-cl-2	LmxM.30	158136		G	A	0	PASS	A		downstream_gene_variant	MODIFIER	transcript	LmxM.30.0452.1	protein_coding		c.*704C>T					704		138	103	136,2	57,46	0.0144928	0.446602	0/0	0/1	0	LmxM.30.0452		LmxM-cl-2_LmxM.30_158136_G_A	downstream_gene_variant	3'Flank
LmxM-cl-2	LmxM.30	158136		G	A	0	PASS	A		downstream_gene_variant	MODIFIER	transcript	LmxM.30.0460.1	protein_coding		c.*3380C>T					3380		138	103	136,2	57,46	0.0144928	0.446602	0/0	0/1	0	LmxM.30.0460		LmxM-cl-2_LmxM.30_158136_G_A	downstream_gene_variant	3'Flank
LmxM-cl-2	LmxM.30	158136		G	A	0	PASS	A		intergenic_region	MODIFIER	intergenic_region	LmxM.30.0451-LmxM.30.0452			n.158136G>A							138	103	136,2	57,46	0.0144928	0.446602	0/0	0/1	0	LmxM.30.0451-LmxM.30.0452		LmxM-cl-2_LmxM.30_158136_G_A	intergenic_region	IGR
LmxM-cl-4	1036_mexFOS1_13k16.p1kpIBF_82	12537		CG	C	0	PASS	C		upstream_gene_variant	MODIFIER	transcript	LmxM.30.0454.1	protein_coding		c.-116delC					116		11	18	11,0	10,8	0	0.444444	0/0	0/1	-1	LmxM.30.0454		LmxM-cl-4_1036_mexFOS1_13k16.p1kpIBF_82_12537_CG_C	upstream_gene_variant	5'Flank
LmxM-cl-4	1036_mexFOS1_13k16.p1kpIBF_82	12537		CG	C	0	PASS	C		intergenic_region	MODIFIER	intergenic_region	LmxM.30.0454-CHR_END			n.12538delG							11	18	11,0	10,8	0	0.444444	0/0	0/1	-1	LmxM.30.0454-CHR_END		LmxM-cl-4_1036_mexFOS1_13k16.p1kpIBF_82_12537_CG_C	intergenic_region	IGR
LmxM-cl-4	LmxM.20	673693		T	G	0	PASS	G		upstream_gene_variant	MODIFIER	transcript	LmxM.36.1720.1	protein_coding		c.-435A>C					435		15	9	14,1	5,4	0.0666667	0.444444	0	0/1	0	LmxM.36.1720		LmxM-cl-4_LmxM.20_673693_T_G	upstream_gene_variant	5'Flank
LmxM-cl-4	LmxM.20	673693		T	G	0	PASS	G		downstream_gene_variant	MODIFIER	transcript	LmxM.36.1730.1	protein_coding		c.*1706A>C					1706		15	9	14,1	5,4	0.0666667	0.444444	0	0/1	0	LmxM.36.1730		LmxM-cl-4_LmxM.20_673693_T_G	downstream_gene_variant	3'Flank
LmxM-cl-4	LmxM.20	673693		T	G	0	PASS	G		intergenic_region	MODIFIER	intergenic_region	LmxM.36.1720-LmxM.36.1730			n.673693T>G							15	9	14,1	5,4	0.0666667	0.444444	0	0/1	0	LmxM.36.1720-LmxM.36.1730		LmxM-cl-4_LmxM.20_673693_T_G	intergenic_region	IGR
LmxM-cl-2	LmxM.30	79967		G	T	0	PASS	T		missense_variant	MODERATE	transcript	LmxM.30.0290.1	protein_coding	1/1	c.448C>A	p.Pro150Thr	448/2523	448/2523	150/840			85	79	85,0	44,35	0	0.443038	0	0/1	0	LmxM.30.0290		LmxM-cl-2_LmxM.30_79967_G_T	missense_variant	Missense_Mutation
LmxM-cl-2	LmxM.30	79967		G	T	0	PASS	T		upstream_gene_variant	MODIFIER	transcript	LmxM.30.0280.1	protein_coding		c.-2982C>A					2982		85	79	85,0	44,35	0	0.443038	0	0/1	0	LmxM.30.0280		LmxM-cl-2_LmxM.30_79967_G_T	upstream_gene_variant	5'Flank
LmxM-cl-2	LmxM.30	79967		G	T	0	PASS	T		downstream_gene_variant	MODIFIER	transcript	LmxM.30.0300.1	protein_coding		c.*1477C>A					1477		85	79	85,0	44,35	0	0.443038	0	0/1	0	LmxM.30.0300		LmxM-cl-2_LmxM.30_79967_G_T	downstream_gene_variant	3'Flank
LmxM-cl-4	LmxM.30	204314		G	A	0	PASS	A		upstream_gene_variant	MODIFIER	transcript	LmxM.30.0530.1	protein_coding		c.-2109C>T					2109		51	43	50,0	24,19	0	0.44186	0	0/1	0	LmxM.30.0530		LmxM-cl-4_LmxM.30_204314_G_A	upstream_gene_variant	5'Flank
LmxM-cl-4	LmxM.30	204314		G	A	0	PASS	A		downstream_gene_variant	MODIFIER	transcript	LmxM.30.0540.1	protein_coding		c.*1474C>T					1474		51	43	50,0	24,19	0	0.44186	0	0/1	0	LmxM.30.0540		LmxM-cl-4_LmxM.30_204314_G_A	downstream_gene_variant	3'Flank
LmxM-cl-4	LmxM.30	204314		G	A	0	PASS	A		intergenic_region	MODIFIER	intergenic_region	LmxM.30.0530-LmxM.30.0540			n.204314G>A							51	43	50,0	24,19	0	0.44186	0	0/1	0	LmxM.30.0530-LmxM.30.0540		LmxM-cl-4_LmxM.30_204314_G_A	intergenic_region	IGR
LmxM-cl-4	LmxM.30	159679		T	G	0	PASS	G		upstream_gene_variant	MODIFIER	transcript	LmxM.30.0452.1	protein_coding		c.-204A>C					204		30	26	35,0	14,11	0	0.44	0	0/1	0	LmxM.30.0452		LmxM-cl-4_LmxM.30_159679_T_G	upstream_gene_variant	5'Flank
LmxM-cl-4	LmxM.30	159679		T	G	0	PASS	G		downstream_gene_variant	MODIFIER	transcript	LmxM.30.0460.1	protein_coding		c.*1837A>C					1837		30	26	35,0	14,11	0	0.44	0	0/1	0	LmxM.30.0460		LmxM-cl-4_LmxM.30_159679_T_G	downstream_gene_variant	3'Flank
LmxM-cl-4	LmxM.30	159679		T	G	0	PASS	G		intergenic_region	MODIFIER	intergenic_region	LmxM.30.0452-LmxM.30.0460			n.159679T>G							30	26	35,0	14,11	0	0.44	0	0/1	0	LmxM.30.0452-LmxM.30.0460		LmxM-cl-4_LmxM.30_159679_T_G	intergenic_region	IGR
LmxM-cl-2	1036_mexFOS1_13k16.p1kpIBF_63	6549		T	A	0	PASS	A		downstream_gene_variant	MODIFIER	transcript	LmxM.30.0452c.1	protein_coding		c.*550A>T					550		63	107	62,1	60,47	0.015873	0.439252	0/0	0/1	0	LmxM.30.0452c		LmxM-cl-2_1036_mexFOS1_13k16.p1kpIBF_63_6549_T_A	downstream_gene_variant	3'Flank
LmxM-cl-2	1036_mexFOS1_13k16.p1kpIBF_63	6549		T	A	0	PASS	A		downstream_gene_variant	MODIFIER	transcript	LmxM.30.0460c.1	protein_coding		c.*3232A>T					3232		63	107	62,1	60,47	0.015873	0.439252	0/0	0/1	0	LmxM.30.0460c		LmxM-cl-2_1036_mexFOS1_13k16.p1kpIBF_63_6549_T_A	downstream_gene_variant	3'Flank
LmxM-cl-2	1036_mexFOS1_13k16.p1kpIBF_63	6549		T	A	0	PASS	A		intergenic_region	MODIFIER	intergenic_region	CHR_START-LmxM.30.0452c			n.6549T>A							63	107	62,1	60,47	0.015873	0.439252	0/0	0/1	0	CHR_START-LmxM.30.0452c		LmxM-cl-2_1036_mexFOS1_13k16.p1kpIBF_63_6549_T_A	intergenic_region	IGR
LmxM-cl-4	LmxM.30	120913		T	C	0	PASS	C		missense_variant	MODERATE	transcript	LmxM.30.0380.1	protein_coding	1/1	c.1709A>G	p.Asp570Gly	1709/4140	1709/4140	570/1379			107	81	106,0	45,35	0	0.4375	0	0/1	0	LmxM.30.0380		LmxM-cl-4_LmxM.30_120913_T_C	missense_variant	Missense_Mutation
LmxM-cl-4	LmxM.30	120913		T	C	0	PASS	C		upstream_gene_variant	MODIFIER	transcript	LmxM.30.0370.1	protein_coding		c.-3075A>G					3075		107	81	106,0	45,35	0	0.4375	0	0/1	0	LmxM.30.0370		LmxM-cl-4_LmxM.30_120913_T_C	upstream_gene_variant	5'Flank
LmxM-cl-4	LmxM.30	120913		T	C	0	PASS	C		downstream_gene_variant	MODIFIER	transcript	LmxM.30.0390.1	protein_coding		c.*4430A>G					4430		107	81	106,0	45,35	0	0.4375	0	0/1	0	LmxM.30.0390		LmxM-cl-4_LmxM.30_120913_T_C	downstream_gene_variant	3'Flank
LmxM-cl-4	LmxM.08	1461517		G	C	0	PASS	C		upstream_gene_variant	MODIFIER	transcript	LmxM.08.0740.1	protein_coding		c.-4547G>C					4547		178	177	194,1	99,76	0.00512821	0.434286	0	0/1	0	LmxM.08.0740		LmxM-cl-4_LmxM.08_1461517_G_C	upstream_gene_variant	5'Flank
LmxM-cl-4	LmxM.08	1461517		G	C	0	PASS	C		downstream_gene_variant	MODIFIER	transcript	LmxM.08.0730.1	protein_coding		c.*1726G>C					1726		178	177	194,1	99,76	0.00512821	0.434286	0	0/1	0	LmxM.08.0730		LmxM-cl-4_LmxM.08_1461517_G_C	downstream_gene_variant	3'Flank
LmxM-cl-4	LmxM.08	1461517		G	C	0	PASS	C		intergenic_region	MODIFIER	intergenic_region	LmxM.08.0730-LmxM.08.0740			n.1461517G>C							178	177	194,1	99,76	0.00512821	0.434286	0	0/1	0	LmxM.08.0730-LmxM.08.0740		LmxM-cl-4_LmxM.08_1461517_G_C	intergenic_region	IGR
LmxM-cl-4	LmxM.32	436973		G	GCC	0	PASS	GCC		upstream_gene_variant	MODIFIER	transcript	LmxM.32.1180.1	protein_coding		c.-1254_-1253insCC					1253		14	30	13,1	17,13	0.0714286	0.433333	0/0	0/1	2	LmxM.32.1180		LmxM-cl-4_LmxM.32_436973_G_GCC	upstream_gene_variant	5'Flank
LmxM-cl-4	LmxM.32	436973		G	GCC	0	PASS	GCC		upstream_gene_variant	MODIFIER	transcript	LmxM.32.1190.1	protein_coding		c.-3419_-3418insCC					3418		14	30	13,1	17,13	0.0714286	0.433333	0/0	0/1	2	LmxM.32.1190		LmxM-cl-4_LmxM.32_436973_G_GCC	upstream_gene_variant	5'Flank
LmxM-cl-4	LmxM.32	436973		G	GCC	0	PASS	GCC		downstream_gene_variant	MODIFIER	transcript	LmxM.32.1170.1	protein_coding		c.*281_*282insCC					282		14	30	13,1	17,13	0.0714286	0.433333	0/0	0/1	2	LmxM.32.1170		LmxM-cl-4_LmxM.32_436973_G_GCC	downstream_gene_variant	3'Flank
LmxM-cl-4	LmxM.32	436973		G	GCC	0	PASS	GCC		intergenic_region	MODIFIER	intergenic_region	LmxM.32.1170-LmxM.32.1180			n.436973_436974insCC							14	30	13,1	17,13	0.0714286	0.433333	0/0	0/1	2	LmxM.32.1170-LmxM.32.1180		LmxM-cl-4_LmxM.32_436973_G_GCC	intergenic_region	IGR
LmxM-cl-4	LmxM.32	1042454		G	A	0	PASS	A		upstream_gene_variant	MODIFIER	transcript	LmxM.32.2610.1	protein_coding		c.-450G>A					450		31	38	31,0	21,16	0	0.432432	0	0/1	0	LmxM.32.2610		LmxM-cl-4_LmxM.32_1042454_G_A	upstream_gene_variant	5'Flank
LmxM-cl-4	LmxM.32	1042454		G	A	0	PASS	A		upstream_gene_variant	MODIFIER	transcript	LmxM.32.2620.1	protein_coding		c.-2772G>A					2772		31	38	31,0	21,16	0	0.432432	0	0/1	0	LmxM.32.2620		LmxM-cl-4_LmxM.32_1042454_G_A	upstream_gene_variant	5'Flank
LmxM-cl-4	LmxM.32	1042454		G	A	0	PASS	A		downstream_gene_variant	MODIFIER	transcript	LmxM.32.2590.1	protein_coding		c.*4677G>A					4677		31	38	31,0	21,16	0	0.432432	0	0/1	0	LmxM.32.2590		LmxM-cl-4_LmxM.32_1042454_G_A	downstream_gene_variant	3'Flank
LmxM-cl-4	LmxM.32	1042454		G	A	0	PASS	A		downstream_gene_variant	MODIFIER	transcript	LmxM.32.2600.1	protein_coding		c.*777G>A					777		31	38	31,0	21,16	0	0.432432	0	0/1	0	LmxM.32.2600		LmxM-cl-4_LmxM.32_1042454_G_A	downstream_gene_variant	3'Flank
LmxM-cl-4	LmxM.32	1042454		G	A	0	PASS	A		intergenic_region	MODIFIER	intergenic_region	LmxM.32.2600-LmxM.32.2610			n.1042454G>A							31	38	31,0	21,16	0	0.432432	0	0/1	0	LmxM.32.2600-LmxM.32.2610		LmxM-cl-4_LmxM.32_1042454_G_A	intergenic_region	IGR
LmxM-cl-4	LmxM.20	298223		T	G	0	PASS	G		missense_variant	MODERATE	transcript	LmxM.36.0840.1	protein_coding	1/1	c.1391T>G	p.Leu464Arg	1391/2361	1391/2361	464/786			52	58	50,2	33,25	0.0384615	0.431034	0/0	0/1	0	LmxM.36.0840		LmxM-cl-4_LmxM.20_298223_T_G	missense_variant	Missense_Mutation
LmxM-cl-2	LmxM.26	741792		A	C	0	PASS	C		upstream_gene_variant	MODIFIER	transcript	LmxM.26.2050.1	protein_coding		c.-51A>C					51		10	7	10,0	4,3	0	0.428571	0|0	0|1	0	LmxM.26.2050		LmxM-cl-2_LmxM.26_741792_A_C	upstream_gene_variant	5'Flank
LmxM-cl-2	LmxM.26	741792		A	C	0	PASS	C		downstream_gene_variant	MODIFIER	transcript	LmxM.26.2030.1	protein_coding		c.*3334A>C					3334		10	7	10,0	4,3	0	0.428571	0|0	0|1	0	LmxM.26.2030		LmxM-cl-2_LmxM.26_741792_A_C	downstream_gene_variant	3'Flank
LmxM-cl-2	LmxM.26	741792		A	C	0	PASS	C		downstream_gene_variant	MODIFIER	transcript	LmxM.26.2040.1	protein_coding		c.*1394A>C					1394		10	7	10,0	4,3	0	0.428571	0|0	0|1	0	LmxM.26.2040		LmxM-cl-2_LmxM.26_741792_A_C	downstream_gene_variant	3'Flank
LmxM-cl-2	LmxM.26	741792		A	C	0	PASS	C		intergenic_region	MODIFIER	intergenic_region	LmxM.26.2040-LmxM.26.2050			n.741792A>C							10	7	10,0	4,3	0	0.428571	0|0	0|1	0	LmxM.26.2040-LmxM.26.2050		LmxM-cl-2_LmxM.26_741792_A_C	intergenic_region	IGR
LmxM-cl-2	1036_mexFOS1_13k16.p1kpIBF_95	5240		A	G	0	PASS	G		downstream_gene_variant	MODIFIER	transcript	LmxM.30.0450h.1	protein_coding		c.*2162A>G					2162		30	14	30,0	8,6	0	0.428571	0/0	0/1	0	LmxM.30.0450h		LmxM-cl-2_1036_mexFOS1_13k16.p1kpIBF_95_5240_A_G	downstream_gene_variant	3'Flank
LmxM-cl-2	1036_mexFOS1_13k16.p1kpIBF_95	5240		A	G	0	PASS	G		intergenic_region	MODIFIER	intergenic_region	LmxM.30.0450h-CHR_END			n.5240A>G							30	14	30,0	8,6	0	0.428571	0/0	0/1	0	LmxM.30.0450h-CHR_END		LmxM-cl-2_1036_mexFOS1_13k16.p1kpIBF_95_5240_A_G	intergenic_region	IGR
LmxM-cl-2	1036_mexFOS1_13k16.p1kpIBF_62	1224		C	T	0	PASS	T		downstream_gene_variant	MODIFIER	transcript	LmxM.30.0450e.1	protein_coding		c.*127G>A					127		14	14	18,0	8,6	0	0.428571	0	0/1	0	LmxM.30.0450e		LmxM-cl-2_1036_mexFOS1_13k16.p1kpIBF_62_1224_C_T	downstream_gene_variant	3'Flank
LmxM-cl-2	1036_mexFOS1_13k16.p1kpIBF_62	1224		C	T	0	PASS	T		downstream_gene_variant	MODIFIER	transcript	LmxM.30.0460e.1	protein_coding		c.*2730G>A					2730		14	14	18,0	8,6	0	0.428571	0	0/1	0	LmxM.30.0460e		LmxM-cl-2_1036_mexFOS1_13k16.p1kpIBF_62_1224_C_T	downstream_gene_variant	3'Flank
LmxM-cl-2	1036_mexFOS1_13k16.p1kpIBF_62	1224		C	T	0	PASS	T		intergenic_region	MODIFIER	intergenic_region	CHR_START-LmxM.30.0450e			n.1224C>T							14	14	18,0	8,6	0	0.428571	0	0/1	0	CHR_START-LmxM.30.0450e		LmxM-cl-2_1036_mexFOS1_13k16.p1kpIBF_62_1224_C_T	intergenic_region	IGR
LmxM-cl-4	LmxM.30	76601		C	T	0	PASS	T		missense_variant	MODERATE	transcript	LmxM.30.0280.1	protein_coding	1/1	c.385G>A	p.Ala129Thr	385/1026	385/1026	129/341			99	71	98,1	40,30	0.010101	0.428571	0	0/1	0	LmxM.30.0280		LmxM-cl-4_LmxM.30_76601_C_T	missense_variant	Missense_Mutation
LmxM-cl-4	LmxM.30	76601		C	T	0	PASS	T		upstream_gene_variant	MODIFIER	transcript	LmxM.30.0255.1	protein_coding		c.-4863G>A					4863	WARNING_TRANSCRIPT_NO_START_CODON	99	71	98,1	40,30	0.010101	0.428571	0	0/1	0	LmxM.30.0255		LmxM-cl-4_LmxM.30_76601_C_T	upstream_gene_variant	5'Flank
LmxM-cl-4	LmxM.30	76601		C	T	0	PASS	T		upstream_gene_variant	MODIFIER	transcript	LmxM.30.0260.1	protein_coding		c.-3430G>A					3430		99	71	98,1	40,30	0.010101	0.428571	0	0/1	0	LmxM.30.0260		LmxM-cl-4_LmxM.30_76601_C_T	upstream_gene_variant	5'Flank
LmxM-cl-4	LmxM.30	76601		C	T	0	PASS	T		upstream_gene_variant	MODIFIER	transcript	LmxM.30.0270.1	protein_coding		c.-1778G>A					1778		99	71	98,1	40,30	0.010101	0.428571	0	0/1	0	LmxM.30.0270		LmxM-cl-4_LmxM.30_76601_C_T	upstream_gene_variant	5'Flank
LmxM-cl-4	LmxM.30	76601		C	T	0	PASS	T		downstream_gene_variant	MODIFIER	transcript	LmxM.30.0290.1	protein_coding		c.*1291G>A					1291		99	71	98,1	40,30	0.010101	0.428571	0	0/1	0	LmxM.30.0290		LmxM-cl-4_LmxM.30_76601_C_T	downstream_gene_variant	3'Flank
LmxM-cl-4	LmxM.30	76601		C	T	0	PASS	T		downstream_gene_variant	MODIFIER	transcript	LmxM.30.0300.1	protein_coding		c.*4843G>A					4843		99	71	98,1	40,30	0.010101	0.428571	0	0/1	0	LmxM.30.0300		LmxM-cl-4_LmxM.30_76601_C_T	downstream_gene_variant	3'Flank
LmxM-cl-2	LmxM.30	97447		C	T	0	PASS	T		upstream_gene_variant	MODIFIER	transcript	LmxM.30.0320.1	protein_coding		c.-4444G>A					4444		83	60	83,0	34,25	0	0.423729	0	0/1	0	LmxM.30.0320		LmxM-cl-2_LmxM.30_97447_C_T	upstream_gene_variant	5'Flank
LmxM-cl-2	LmxM.30	97447		C	T	0	PASS	T		upstream_gene_variant	MODIFIER	transcript	LmxM.30.0330.1	protein_coding		c.-24G>A					24		83	60	83,0	34,25	0	0.423729	0	0/1	0	LmxM.30.0330		LmxM-cl-2_LmxM.30_97447_C_T	upstream_gene_variant	5'Flank
LmxM-cl-2	LmxM.30	97447		C	T	0	PASS	T		intergenic_region	MODIFIER	intergenic_region	LmxM.30.0330-LmxM.30.0340			n.97447C>T							83	60	83,0	34,25	0	0.423729	0	0/1	0	LmxM.30.0330-LmxM.30.0340		LmxM-cl-2_LmxM.30_97447_C_T	intergenic_region	IGR
LmxM-cl-2	LmxM.25	193934		G	A	0	PASS	A		upstream_gene_variant	MODIFIER	transcript	LmxM.25.0540.1	protein_coding		c.-4217C>T					4217		47	45	47,0	26,19	0	0.422222	0	0/1	0	LmxM.25.0540		LmxM-cl-2_LmxM.25_193934_G_A	upstream_gene_variant	5'Flank
LmxM-cl-2	LmxM.25	193934		G	A	0	PASS	A		upstream_gene_variant	MODIFIER	transcript	LmxM.25.0550.1	protein_coding		c.-859C>T					859		47	45	47,0	26,19	0	0.422222	0	0/1	0	LmxM.25.0550		LmxM-cl-2_LmxM.25_193934_G_A	upstream_gene_variant	5'Flank
LmxM-cl-2	LmxM.25	193934		G	A	0	PASS	A		downstream_gene_variant	MODIFIER	transcript	LmxM.25.0560.1	protein_coding		c.*151C>T					151		47	45	47,0	26,19	0	0.422222	0	0/1	0	LmxM.25.0560		LmxM-cl-2_LmxM.25_193934_G_A	downstream_gene_variant	3'Flank
LmxM-cl-2	LmxM.25	193934		G	A	0	PASS	A		downstream_gene_variant	MODIFIER	transcript	LmxM.25.0570.1	protein_coding		c.*1678C>T					1678		47	45	47,0	26,19	0	0.422222	0	0/1	0	LmxM.25.0570		LmxM-cl-2_LmxM.25_193934_G_A	downstream_gene_variant	3'Flank
LmxM-cl-2	LmxM.25	193934		G	A	0	PASS	A		downstream_gene_variant	MODIFIER	transcript	LmxM.25.0580.1	protein_coding		c.*3476C>T					3476		47	45	47,0	26,19	0	0.422222	0	0/1	0	LmxM.25.0580		LmxM-cl-2_LmxM.25_193934_G_A	downstream_gene_variant	3'Flank
LmxM-cl-2	LmxM.25	193934		G	A	0	PASS	A		intergenic_region	MODIFIER	intergenic_region	LmxM.25.0550-LmxM.25.0560			n.193934G>A							47	45	47,0	26,19	0	0.422222	0	0/1	0	LmxM.25.0550-LmxM.25.0560		LmxM-cl-2_LmxM.25_193934_G_A	intergenic_region	IGR
LmxM-cl-4	LmxM.20	2825072		G	A	0	PASS	A		upstream_gene_variant	MODIFIER	transcript	LmxM.20.0520.1	protein_coding		c.-609G>A					609		47	45	47,0	26,19	0	0.422222	0	0/1	0	LmxM.20.0520		LmxM-cl-4_LmxM.20_2825072_G_A	upstream_gene_variant	5'Flank
LmxM-cl-4	LmxM.20	2825072		G	A	0	PASS	A		upstream_gene_variant	MODIFIER	transcript	LmxM.20.0530.1	protein_coding		c.-4305G>A					4305		47	45	47,0	26,19	0	0.422222	0	0/1	0	LmxM.20.0530		LmxM-cl-4_LmxM.20_2825072_G_A	upstream_gene_variant	5'Flank
LmxM-cl-4	LmxM.20	2825072		G	A	0	PASS	A		downstream_gene_variant	MODIFIER	transcript	LmxM.20.0500.1	protein_coding		c.*3059G>A					3059		47	45	47,0	26,19	0	0.422222	0	0/1	0	LmxM.20.0500		LmxM-cl-4_LmxM.20_2825072_G_A	downstream_gene_variant	3'Flank
LmxM-cl-4	LmxM.20	2825072		G	A	0	PASS	A		downstream_gene_variant	MODIFIER	transcript	LmxM.20.0510.1	protein_coding		c.*375G>A					375		47	45	47,0	26,19	0	0.422222	0	0/1	0	LmxM.20.0510		LmxM-cl-4_LmxM.20_2825072_G_A	downstream_gene_variant	3'Flank
LmxM-cl-4	LmxM.20	2825072		G	A	0	PASS	A		downstream_gene_variant	MODIFIER	transcript	LmxM.20:ncRNA:rfamscan:2825208-2825283.1	lincRNA		n.*136C>T					136		47	45	47,0	26,19	0	0.422222	0	0/1	0	LmxM.20:ncRNA:rfamscan:2825208-2825283		LmxM-cl-4_LmxM.20_2825072_G_A	downstream_gene_variant	3'Flank
LmxM-cl-4	LmxM.20	2825072		G	A	0	PASS	A		intergenic_region	MODIFIER	intergenic_region	LmxM.20.0510-LmxM.20:ncRNA:rfamscan:2825208-2825283			n.2825072G>A							47	45	47,0	26,19	0	0.422222	0	0/1	0	LmxM.20.0510-LmxM.20:ncRNA:rfamscan:2825208-2825283		LmxM-cl-4_LmxM.20_2825072_G_A	intergenic_region	IGR
LmxM-cl-2	LmxM.09	138025		G	A	0	PASS	A		upstream_gene_variant	MODIFIER	transcript	LmxM.09.0390.1	protein_coding		c.-983G>A					983		32	19	32,0	11,8	0	0.421053	0	0/1	0	LmxM.09.0390		LmxM-cl-2_LmxM.09_138025_G_A	upstream_gene_variant	5'Flank
LmxM-cl-2	LmxM.09	138025		G	A	0	PASS	A		downstream_gene_variant	MODIFIER	transcript	LmxM.09.0367.1	protein_coding		c.*4678G>A					4678		32	19	32,0	11,8	0	0.421053	0	0/1	0	LmxM.09.0367		LmxM-cl-2_LmxM.09_138025_G_A	downstream_gene_variant	3'Flank
LmxM-cl-2	LmxM.09	138025		G	A	0	PASS	A		downstream_gene_variant	MODIFIER	transcript	LmxM.09.0370.1	protein_coding		c.*2947G>A					2947		32	19	32,0	11,8	0	0.421053	0	0/1	0	LmxM.09.0370		LmxM-cl-2_LmxM.09_138025_G_A	downstream_gene_variant	3'Flank
LmxM-cl-2	LmxM.09	138025		G	A	0	PASS	A		downstream_gene_variant	MODIFIER	transcript	LmxM.09.0380.1	protein_coding		c.*871G>A					871		32	19	32,0	11,8	0	0.421053	0	0/1	0	LmxM.09.0380		LmxM-cl-2_LmxM.09_138025_G_A	downstream_gene_variant	3'Flank
LmxM-cl-2	LmxM.09	138025		G	A	0	PASS	A		intergenic_region	MODIFIER	intergenic_region	LmxM.09.0380-LmxM.09.0390			n.138025G>A							32	19	32,0	11,8	0	0.421053	0	0/1	0	LmxM.09.0380-LmxM.09.0390		LmxM-cl-2_LmxM.09_138025_G_A	intergenic_region	IGR
LmxM-cl-4	LmxM.34	686573		G	C	0	PASS	C		upstream_gene_variant	MODIFIER	transcript	LmxM.34.1880.1	protein_coding		c.-1251G>C					1251		32	19	32,0	11,8	0	0.421053	0	0/1	0	LmxM.34.1880		LmxM-cl-4_LmxM.34_686573_G_C	upstream_gene_variant	5'Flank
LmxM-cl-4	LmxM.34	686573		G	C	0	PASS	C		upstream_gene_variant	MODIFIER	transcript	LmxM.34.1890.1	protein_coding		c.-2792G>C					2792		32	19	32,0	11,8	0	0.421053	0	0/1	0	LmxM.34.1890		LmxM-cl-4_LmxM.34_686573_G_C	upstream_gene_variant	5'Flank
LmxM-cl-4	LmxM.34	686573		G	C	0	PASS	C		upstream_gene_variant	MODIFIER	transcript	LmxM.34.1900.1	protein_coding		c.-4683G>C					4683		32	19	32,0	11,8	0	0.421053	0	0/1	0	LmxM.34.1900		LmxM-cl-4_LmxM.34_686573_G_C	upstream_gene_variant	5'Flank
LmxM-cl-4	LmxM.34	686573		G	C	0	PASS	C		downstream_gene_variant	MODIFIER	transcript	LmxM.34.1870.1	protein_coding		c.*614G>C					614		32	19	32,0	11,8	0	0.421053	0	0/1	0	LmxM.34.1870		LmxM-cl-4_LmxM.34_686573_G_C	downstream_gene_variant	3'Flank
LmxM-cl-4	LmxM.34	686573		G	C	0	PASS	C		intergenic_region	MODIFIER	intergenic_region	LmxM.34.1870-LmxM.34.1880			n.686573G>C							32	19	32,0	11,8	0	0.421053	0	0/1	0	LmxM.34.1870-LmxM.34.1880		LmxM-cl-4_LmxM.34_686573_G_C	intergenic_region	IGR
LmxM-cl-2	1036_mexFOS1_13k16.p1kpIBF_95	1034		C	G	0	PASS	G		upstream_gene_variant	MODIFIER	transcript	LmxM.30.0450h.1	protein_coding		c.-1409C>G					1409		157	100	212,1	58,42	0.00469484	0.42	0	0/1	0	LmxM.30.0450h		LmxM-cl-2_1036_mexFOS1_13k16.p1kpIBF_95_1034_C_G	upstream_gene_variant	5'Flank
LmxM-cl-2	1036_mexFOS1_13k16.p1kpIBF_95	1034		C	G	0	PASS	G		intergenic_region	MODIFIER	intergenic_region	CHR_START-LmxM.30.0450h			n.1034C>G							157	100	212,1	58,42	0.00469484	0.42	0	0/1	0	CHR_START-LmxM.30.0450h		LmxM-cl-2_1036_mexFOS1_13k16.p1kpIBF_95_1034_C_G	intergenic_region	IGR
LmxM-cl-4	LmxM.30	257122		T	C	0	PASS	C		missense_variant	MODERATE	transcript	LmxM.30.0670.1	protein_coding	1/1	c.1976A>G	p.Asn659Ser	1976/3597	1976/3597	659/1198			94	74	93,1	43,31	0.0106383	0.418919	0	0/1	0	LmxM.30.0670		LmxM-cl-4_LmxM.30_257122_T_C	missense_variant	Missense_Mutation
LmxM-cl-4	LmxM.30	257122		T	C	0	PASS	C		upstream_gene_variant	MODIFIER	transcript	LmxM.30.0660.1	protein_coding		c.-3932A>G					3932		94	74	93,1	43,31	0.0106383	0.418919	0	0/1	0	LmxM.30.0660		LmxM-cl-4_LmxM.30_257122_T_C	upstream_gene_variant	5'Flank
LmxM-cl-4	LmxM.30	257122		T	C	0	PASS	C		downstream_gene_variant	MODIFIER	transcript	LmxM.30.0680.1	protein_coding		c.*3642A>G					3642		94	74	93,1	43,31	0.0106383	0.418919	0	0/1	0	LmxM.30.0680		LmxM-cl-4_LmxM.30_257122_T_C	downstream_gene_variant	3'Flank
LmxM-cl-2	LmxM.12	67406		A	T	0	PASS	T		upstream_gene_variant	MODIFIER	transcript	LmxM.12.0200.1	protein_coding		c.-75A>T					75		55	56	54,0	32,23	0	0.418182	0	0/1	0	LmxM.12.0200		LmxM-cl-2_LmxM.12_67406_A_T	upstream_gene_variant	5'Flank
LmxM-cl-2	LmxM.12	67406		A	T	0	PASS	T		upstream_gene_variant	MODIFIER	transcript	LmxM.12.0210.1	protein_coding		c.-4731A>T					4731		55	56	54,0	32,23	0	0.418182	0	0/1	0	LmxM.12.0210		LmxM-cl-2_LmxM.12_67406_A_T	upstream_gene_variant	5'Flank
LmxM-cl-2	LmxM.12	67406		A	T	0	PASS	T		downstream_gene_variant	MODIFIER	transcript	LmxM.12.0190.1	protein_coding		c.*2591A>T					2591		55	56	54,0	32,23	0	0.418182	0	0/1	0	LmxM.12.0190		LmxM-cl-2_LmxM.12_67406_A_T	downstream_gene_variant	3'Flank
LmxM-cl-2	LmxM.12	67406		A	T	0	PASS	T		intergenic_region	MODIFIER	intergenic_region	LmxM.12.0190-LmxM.12.0200			n.67406A>T							55	56	54,0	32,23	0	0.418182	0	0/1	0	LmxM.12.0190-LmxM.12.0200		LmxM-cl-2_LmxM.12_67406_A_T	intergenic_region	IGR
LmxM-cl-2	LmxM.30	220485		T	C	0	PASS	C		upstream_gene_variant	MODIFIER	transcript	LmxM.30.0570.1	protein_coding		c.-2370A>G					2370		13	12	13,0	7,5	0	0.416667	0/0	0/1	0	LmxM.30.0570		LmxM-cl-2_LmxM.30_220485_T_C	upstream_gene_variant	5'Flank
LmxM-cl-2	LmxM.30	220485		T	C	0	PASS	C		upstream_gene_variant	MODIFIER	transcript	LmxM.30:ncRNA:rfamscan:218682-218827.1	lincRNA		n.-1658A>G					1658		13	12	13,0	7,5	0	0.416667	0/0	0/1	0	LmxM.30:ncRNA:rfamscan:218682-218827		LmxM-cl-2_LmxM.30_220485_T_C	upstream_gene_variant	5'Flank
LmxM-cl-2	LmxM.30	220485		T	C	0	PASS	C		downstream_gene_variant	MODIFIER	transcript	LmxM.30:tRNA:rfamscan:219043-219115.1	protein_coding		c.*1370T>C					1370	WARNING_TRANSCRIPT_INCOMPLETE	13	12	13,0	7,5	0	0.416667	0/0	0/1	0	LmxM.30:tRNA:rfamscan:219043-219115		LmxM-cl-2_LmxM.30_220485_T_C	downstream_gene_variant	3'Flank
LmxM-cl-2	LmxM.30	220485		T	C	0	PASS	C		downstream_gene_variant	MODIFIER	transcript	LmxM.30.0571.1	protein_coding		c.*2677A>G					2677		13	12	13,0	7,5	0	0.416667	0/0	0/1	0	LmxM.30.0571		LmxM-cl-2_LmxM.30_220485_T_C	downstream_gene_variant	3'Flank
LmxM-cl-2	LmxM.30	220485		T	C	0	PASS	C		intergenic_region	MODIFIER	intergenic_region	LmxM.30:tRNA:rfamscan:219043-219115-LmxM.30.0571			n.220485T>C							13	12	13,0	7,5	0	0.416667	0/0	0/1	0	LmxM.30:tRNA:rfamscan:219043-219115-LmxM.30.0571		LmxM-cl-2_LmxM.30_220485_T_C	intergenic_region	IGR
LmxM-cl-4	LmxM.05	130527		GT	G	0	PASS	G		upstream_gene_variant	MODIFIER	transcript	LmxM.05.0390.1	protein_coding		c.-1534delT					1534		11	12	11,0	7,5	0	0.416667	0/0	0/1	-1	LmxM.05.0390		LmxM-cl-4_LmxM.05_130527_GT_G	upstream_gene_variant	5'Flank
LmxM-cl-4	LmxM.05	130527		GT	G	0	PASS	G		intergenic_region	MODIFIER	intergenic_region	LmxM.05:ncRNA:rfamscan:125203-125307-LmxM.05.0390			n.130528delT							11	12	11,0	7,5	0	0.416667	0/0	0/1	-1	LmxM.05:ncRNA:rfamscan:125203-125307-LmxM.05.0390		LmxM-cl-4_LmxM.05_130527_GT_G	intergenic_region	IGR
LmxM-cl-2	LmxM.30	161227		G	A	0	PASS	A		upstream_gene_variant	MODIFIER	transcript	LmxM.30.0452.1	protein_coding		c.-1752C>T					1752		64	36	95,1	21,15	0.0104167	0.416667	0	0/1	0	LmxM.30.0452		LmxM-cl-2_LmxM.30_161227_G_A	upstream_gene_variant	5'Flank
LmxM-cl-2	LmxM.30	161227		G	A	0	PASS	A		downstream_gene_variant	MODIFIER	transcript	LmxM.30.0460.1	protein_coding		c.*289C>T					289		64	36	95,1	21,15	0.0104167	0.416667	0	0/1	0	LmxM.30.0460		LmxM-cl-2_LmxM.30_161227_G_A	downstream_gene_variant	3'Flank
LmxM-cl-2	LmxM.30	161227		G	A	0	PASS	A		downstream_gene_variant	MODIFIER	transcript	LmxM.30.0470.1	protein_coding		c.*4227C>T					4227		64	36	95,1	21,15	0.0104167	0.416667	0	0/1	0	LmxM.30.0470		LmxM-cl-2_LmxM.30_161227_G_A	downstream_gene_variant	3'Flank
LmxM-cl-2	LmxM.30	161227		G	A	0	PASS	A		intergenic_region	MODIFIER	intergenic_region	LmxM.30.0452-LmxM.30.0460			n.161227G>A							64	36	95,1	21,15	0.0104167	0.416667	0	0/1	0	LmxM.30.0452-LmxM.30.0460		LmxM-cl-2_LmxM.30_161227_G_A	intergenic_region	IGR
LmxM-cl-4	LmxM.18	38062		C	T	0	PASS	T		missense_variant	MODERATE	transcript	LmxM.18.0130.1	protein_coding	1/1	c.1094G>A	p.Arg365Gln	1094/2121	1094/2121	365/706			60	48	60,0	28,20	0	0.416667	0	0/1	0	LmxM.18.0130		LmxM-cl-4_LmxM.18_38062_C_T	missense_variant	Missense_Mutation
LmxM-cl-4	LmxM.18	38062		C	T	0	PASS	T		upstream_gene_variant	MODIFIER	transcript	LmxM.18.0110.1	protein_coding		c.-3904G>A					3904		60	48	60,0	28,20	0	0.416667	0	0/1	0	LmxM.18.0110		LmxM-cl-4_LmxM.18_38062_C_T	upstream_gene_variant	5'Flank
LmxM-cl-4	LmxM.18	38062		C	T	0	PASS	T		upstream_gene_variant	MODIFIER	transcript	LmxM.18.0120.1	protein_coding		c.-2026G>A					2026		60	48	60,0	28,20	0	0.416667	0	0/1	0	LmxM.18.0120		LmxM-cl-4_LmxM.18_38062_C_T	upstream_gene_variant	5'Flank
LmxM-cl-4	LmxM.18	38062		C	T	0	PASS	T		downstream_gene_variant	MODIFIER	transcript	LmxM.18.0140.1	protein_coding		c.*3234G>A					3234		60	48	60,0	28,20	0	0.416667	0	0/1	0	LmxM.18.0140		LmxM-cl-4_LmxM.18_38062_C_T	downstream_gene_variant	3'Flank
LmxM-cl-2	LmxM.08	1477218		G	C	0	PASS	C		upstream_gene_variant	MODIFIER	transcript	LmxM.08.0760.1	protein_coding		c.-3093G>C					3093		37	41	47,0	24,17	0	0.414634	0	0/1	0	LmxM.08.0760		LmxM-cl-2_LmxM.08_1477218_G_C	upstream_gene_variant	5'Flank
LmxM-cl-2	LmxM.08	1477218		G	C	0	PASS	C		downstream_gene_variant	MODIFIER	transcript	LmxM.08.0750.1	protein_coding		c.*4690G>C					4690		37	41	47,0	24,17	0	0.414634	0	0/1	0	LmxM.08.0750		LmxM-cl-2_LmxM.08_1477218_G_C	downstream_gene_variant	3'Flank
LmxM-cl-2	LmxM.08	1477218		G	C	0	PASS	C		intergenic_region	MODIFIER	intergenic_region	LmxM.08.0750-LmxM.08.0760			n.1477218G>C							37	41	47,0	24,17	0	0.414634	0	0/1	0	LmxM.08.0750-LmxM.08.0760		LmxM-cl-2_LmxM.08_1477218_G_C	intergenic_region	IGR
LmxM-cl-4	LmxM.30	30466		A	G	0	PASS	G		upstream_gene_variant	MODIFIER	transcript	LmxM.30.0100.1	protein_coding		c.-3814T>C					3814		82	68	80,2	40,28	0.0243902	0.411765	0/0	0/1	0	LmxM.30.0100		LmxM-cl-4_LmxM.30_30466_A_G	upstream_gene_variant	5'Flank
LmxM-cl-4	LmxM.30	30466		A	G	0	PASS	G		upstream_gene_variant	MODIFIER	transcript	LmxM.30.0110.1	protein_coding		c.-289T>C					289		82	68	80,2	40,28	0.0243902	0.411765	0/0	0/1	0	LmxM.30.0110		LmxM-cl-4_LmxM.30_30466_A_G	upstream_gene_variant	5'Flank
LmxM-cl-4	LmxM.30	30466		A	G	0	PASS	G		downstream_gene_variant	MODIFIER	transcript	LmxM.30.0120.1	protein_coding		c.*139T>C					139		82	68	80,2	40,28	0.0243902	0.411765	0/0	0/1	0	LmxM.30.0120		LmxM-cl-4_LmxM.30_30466_A_G	downstream_gene_variant	3'Flank
LmxM-cl-4	LmxM.30	30466		A	G	0	PASS	G		downstream_gene_variant	MODIFIER	transcript	LmxM.30.0130.1	protein_coding		c.*1019T>C					1019		82	68	80,2	40,28	0.0243902	0.411765	0/0	0/1	0	LmxM.30.0130		LmxM-cl-4_LmxM.30_30466_A_G	downstream_gene_variant	3'Flank
LmxM-cl-4	LmxM.04	162030		A	C	0	PASS	C	1	downstream_gene_variant	MODIFIER	transcript	LmxM.04.0460.1	protein_coding		c.*1524T>G					1524		41	33	41,0	31,2	0	0.0606061	0/0	0/1	0	LmxM.04.0460		LmxM-cl-4_LmxM.04_162030_A_C	downstream_gene_variant	3'Flank
LmxM-cl-4	LmxM.30	30466		A	G	0	PASS	G		intergenic_region	MODIFIER	intergenic_region	LmxM.30.0110-LmxM.30.0120			n.30466A>G							82	68	80,2	40,28	0.0243902	0.411765	0/0	0/1	0	LmxM.30.0110-LmxM.30.0120		LmxM-cl-4_LmxM.30_30466_A_G	intergenic_region	IGR
LmxM-cl-4	LmxM.30	125213		GCA	G	0	PASS	G		upstream_gene_variant	MODIFIER	transcript	LmxM.30.0380.1	protein_coding		c.-2594_-2593delTG					2593		60	68	60,0	40,28	0	0.411765	0/0	0/1	-2	LmxM.30.0380		LmxM-cl-4_LmxM.30_125213_GCA_G	upstream_gene_variant	5'Flank
LmxM-cl-4	LmxM.30	125213		GCA	G	0	PASS	G		downstream_gene_variant	MODIFIER	transcript	LmxM.30.0390.1	protein_coding		c.*128_*129delTG					129		60	68	60,0	40,28	0	0.411765	0/0	0/1	-2	LmxM.30.0390		LmxM-cl-4_LmxM.30_125213_GCA_G	downstream_gene_variant	3'Flank
LmxM-cl-4	LmxM.30	125213		GCA	G	0	PASS	G		downstream_gene_variant	MODIFIER	transcript	LmxM.30.0400.1	protein_coding		c.*3353_*3354delTG					3354		60	68	60,0	40,28	0	0.411765	0/0	0/1	-2	LmxM.30.0400		LmxM-cl-4_LmxM.30_125213_GCA_G	downstream_gene_variant	3'Flank
LmxM-cl-4	LmxM.30	125213		GCA	G	0	PASS	G		intergenic_region	MODIFIER	intergenic_region	LmxM.30.0380-LmxM.30.0390			n.125214_125215delCA							60	68	60,0	40,28	0	0.411765	0/0	0/1	-2	LmxM.30.0380-LmxM.30.0390		LmxM-cl-4_LmxM.30_125213_GCA_G	intergenic_region	IGR
LmxM-cl-2	LmxM.30	157895		G	A	0	PASS	A		upstream_gene_variant	MODIFIER	transcript	LmxM.30.0451.1	protein_coding		c.-4117C>T					4117		151	90	175,1	53,37	0.00568182	0.411111	0	0/1	0	LmxM.30.0451		LmxM-cl-2_LmxM.30_157895_G_A	upstream_gene_variant	5'Flank
LmxM-cl-2	LmxM.30	157895		G	A	0	PASS	A		downstream_gene_variant	MODIFIER	transcript	LmxM.30.0452.1	protein_coding		c.*945C>T					945		151	90	175,1	53,37	0.00568182	0.411111	0	0/1	0	LmxM.30.0452		LmxM-cl-2_LmxM.30_157895_G_A	downstream_gene_variant	3'Flank
LmxM-cl-2	LmxM.30	157895		G	A	0	PASS	A		downstream_gene_variant	MODIFIER	transcript	LmxM.30.0460.1	protein_coding		c.*3621C>T					3621		151	90	175,1	53,37	0.00568182	0.411111	0	0/1	0	LmxM.30.0460		LmxM-cl-2_LmxM.30_157895_G_A	downstream_gene_variant	3'Flank
LmxM-cl-2	LmxM.30	157895		G	A	0	PASS	A		intergenic_region	MODIFIER	intergenic_region	LmxM.30.0451-LmxM.30.0452			n.157895G>A							151	90	175,1	53,37	0.00568182	0.411111	0	0/1	0	LmxM.30.0451-LmxM.30.0452		LmxM-cl-2_LmxM.30_157895_G_A	intergenic_region	IGR
LmxM-cl-4	LmxM.20	1243881		G	A	0	PASS	A		synonymous_variant	LOW	transcript	LmxM.36.3170.1	protein_coding	1/1	c.279C>T	p.Leu93Leu	279/1035	279/1035	93/344			51	44	51,0	26,18	0	0.409091	0	0/1	0	LmxM.36.3170		LmxM-cl-4_LmxM.20_1243881_G_A	synonymous_variant	Silent
LmxM-cl-4	LmxM.20	1243881		G	A	0	PASS	A		upstream_gene_variant	MODIFIER	transcript	LmxM.36.3150.1	protein_coding		c.-4129C>T					4129		51	44	51,0	26,18	0	0.409091	0	0/1	0	LmxM.36.3150		LmxM-cl-4_LmxM.20_1243881_G_A	upstream_gene_variant	5'Flank
LmxM-cl-4	LmxM.20	1243881		G	A	0	PASS	A		upstream_gene_variant	MODIFIER	transcript	LmxM.36.3160.1	protein_coding		c.-1561C>T					1561		51	44	51,0	26,18	0	0.409091	0	0/1	0	LmxM.36.3160		LmxM-cl-4_LmxM.20_1243881_G_A	upstream_gene_variant	5'Flank
LmxM-cl-4	LmxM.20	1243881		G	A	0	PASS	A		downstream_gene_variant	MODIFIER	transcript	LmxM.36.3180.1	protein_coding		c.*4146C>T					4146		51	44	51,0	26,18	0	0.409091	0	0/1	0	LmxM.36.3180		LmxM-cl-4_LmxM.20_1243881_G_A	downstream_gene_variant	3'Flank
LmxM-cl-2	LmxM.30	143695		G	A	0	PASS	A		downstream_gene_variant	MODIFIER	transcript	LmxM.30.0450.1	protein_coding		c.*724C>T					724		156	77	175,0	45,31	0	0.407895	0	0/1	0	LmxM.30.0450		LmxM-cl-2_LmxM.30_143695_G_A	downstream_gene_variant	3'Flank
LmxM-cl-2	LmxM.30	143695		G	A	0	PASS	A		intergenic_region	MODIFIER	intergenic_region	LmxM.30.0410-LmxM.30.0450			n.143695G>A							156	77	175,0	45,31	0	0.407895	0	0/1	0	LmxM.30.0410-LmxM.30.0450		LmxM-cl-2_LmxM.30_143695_G_A	intergenic_region	IGR
LmxM-cl-2	1036_mexFOS1_13k16.p1kpIBF_20	4998		C	T	0	PASS	T		upstream_gene_variant	MODIFIER	transcript	LmxM.30.0440a.1	protein_coding		c.-3700C>T					3700	WARNING_TRANSCRIPT_NO_STOP_CODON	39	27	38,1	16,11	0.025641	0.407407	0/0	0/1	0	LmxM.30.0440a		LmxM-cl-2_1036_mexFOS1_13k16.p1kpIBF_20_4998_C_T	upstream_gene_variant	5'Flank
LmxM-cl-2	1036_mexFOS1_13k16.p1kpIBF_20	4998		C	T	0	PASS	T		downstream_gene_variant	MODIFIER	transcript	LmxM.30.0450a.1	protein_coding		c.*2314C>T					2314		39	27	38,1	16,11	0.025641	0.407407	0/0	0/1	0	LmxM.30.0450a		LmxM-cl-2_1036_mexFOS1_13k16.p1kpIBF_20_4998_C_T	downstream_gene_variant	3'Flank
LmxM-cl-2	1036_mexFOS1_13k16.p1kpIBF_20	4998		C	T	0	PASS	T		intergenic_region	MODIFIER	intergenic_region	LmxM.30.0450a-LmxM.30.0440a			n.4998C>T							39	27	38,1	16,11	0.025641	0.407407	0/0	0/1	0	LmxM.30.0450a-LmxM.30.0440a		LmxM-cl-2_1036_mexFOS1_13k16.p1kpIBF_20_4998_C_T	intergenic_region	IGR
LmxM-cl-4	1036_mexFOS1_13k16.p1kpIBF_20	7516		C	A	0	PASS	A		upstream_gene_variant	MODIFIER	transcript	LmxM.30.0440a.1	protein_coding		c.-1182C>A					1182	WARNING_TRANSCRIPT_NO_STOP_CODON	25	32	25,0	19,13	0	0.40625	0/0	0/1	0	LmxM.30.0440a		LmxM-cl-4_1036_mexFOS1_13k16.p1kpIBF_20_7516_C_A	upstream_gene_variant	5'Flank
LmxM-cl-4	1036_mexFOS1_13k16.p1kpIBF_20	7516		C	A	0	PASS	A		downstream_gene_variant	MODIFIER	transcript	LmxM.30.0450a.1	protein_coding		c.*4832C>A					4832		25	32	25,0	19,13	0	0.40625	0/0	0/1	0	LmxM.30.0450a		LmxM-cl-4_1036_mexFOS1_13k16.p1kpIBF_20_7516_C_A	downstream_gene_variant	3'Flank
LmxM-cl-4	1036_mexFOS1_13k16.p1kpIBF_20	7516		C	A	0	PASS	A		intergenic_region	MODIFIER	intergenic_region	LmxM.30.0450a-LmxM.30.0440a			n.7516C>A							25	32	25,0	19,13	0	0.40625	0/0	0/1	0	LmxM.30.0450a-LmxM.30.0440a		LmxM-cl-4_1036_mexFOS1_13k16.p1kpIBF_20_7516_C_A	intergenic_region	IGR
LmxM-cl-2	LmxM.30	120913		T	C	0	PASS	C		missense_variant	MODERATE	transcript	LmxM.30.0380.1	protein_coding	1/1	c.1709A>G	p.Asp570Gly	1709/4140	1709/4140	570/1379			107	57	106,0	34,23	0	0.403509	0	0/1	0	LmxM.30.0380		LmxM-cl-2_LmxM.30_120913_T_C	missense_variant	Missense_Mutation
LmxM-cl-2	LmxM.30	120913		T	C	0	PASS	C		upstream_gene_variant	MODIFIER	transcript	LmxM.30.0370.1	protein_coding		c.-3075A>G					3075		107	57	106,0	34,23	0	0.403509	0	0/1	0	LmxM.30.0370		LmxM-cl-2_LmxM.30_120913_T_C	upstream_gene_variant	5'Flank
LmxM-cl-2	LmxM.30	120913		T	C	0	PASS	C		downstream_gene_variant	MODIFIER	transcript	LmxM.30.0390.1	protein_coding		c.*4430A>G					4430		107	57	106,0	34,23	0	0.403509	0	0/1	0	LmxM.30.0390		LmxM-cl-2_LmxM.30_120913_T_C	downstream_gene_variant	3'Flank
LmxM-cl-2	1036_mexFOS1_13k16.p1kpIBF_95	1608		G	C	0	PASS	C		upstream_gene_variant	MODIFIER	transcript	LmxM.30.0450h.1	protein_coding		c.-835G>C					835		35	30	35,0	18,12	0	0.4	0/0	0/1	0	LmxM.30.0450h		LmxM-cl-2_1036_mexFOS1_13k16.p1kpIBF_95_1608_G_C	upstream_gene_variant	5'Flank
LmxM-cl-2	1036_mexFOS1_13k16.p1kpIBF_95	1608		G	C	0	PASS	C		intergenic_region	MODIFIER	intergenic_region	CHR_START-LmxM.30.0450h			n.1608G>C							35	30	35,0	18,12	0	0.4	0/0	0/1	0	CHR_START-LmxM.30.0450h		LmxM-cl-2_1036_mexFOS1_13k16.p1kpIBF_95_1608_G_C	intergenic_region	IGR
LmxM-cl-4	1036_mexFOS1_13k16.p1kpIBF_103	3387		T	C	0	PASS	C		downstream_gene_variant	MODIFIER	transcript	LmxM.11.0660a.1	protein_coding		c.*1009T>C					1009		14	5	14,0	3,2	0	0.4	0/0	0/1	0	LmxM.11.0660a		LmxM-cl-4_1036_mexFOS1_13k16.p1kpIBF_103_3387_T_C	downstream_gene_variant	3'Flank
LmxM-cl-4	1036_mexFOS1_13k16.p1kpIBF_103	3387		T	C	0	PASS	C		intergenic_region	MODIFIER	intergenic_region	LmxM.11.0660a-CHR_END			n.3387T>C							14	5	14,0	3,2	0	0.4	0/0	0/1	0	LmxM.11.0660a-CHR_END		LmxM-cl-4_1036_mexFOS1_13k16.p1kpIBF_103_3387_T_C	intergenic_region	IGR
LmxM-cl-2	1036_mexFOS1_13k16.p1kpIBF_19	1876		G	C	0	PASS	C		downstream_gene_variant	MODIFIER	transcript	LmxM.30.1450partial.1	protein_coding		c.*1515G>C					1515	WARNING_TRANSCRIPT_NO_START_CODON	101	60	178,0	36,24	0	0.4	0	0/1	0	LmxM.30.1450partial		LmxM-cl-2_1036_mexFOS1_13k16.p1kpIBF_19_1876_G_C	downstream_gene_variant	3'Flank
LmxM-cl-2	1036_mexFOS1_13k16.p1kpIBF_19	1876		G	C	0	PASS	C		intergenic_region	MODIFIER	intergenic_region	LmxM.30.1450partial-CHR_END			n.1876G>C							101	60	178,0	36,24	0	0.4	0	0/1	0	LmxM.30.1450partial-CHR_END		LmxM-cl-2_1036_mexFOS1_13k16.p1kpIBF_19_1876_G_C	intergenic_region	IGR
LmxM-cl-4	1036_mexFOS1_13k16.p1kpIBF_20	2385		G	A	0	PASS	A		missense_variant	MODERATE	transcript	LmxM.30.0450a.1	protein_coding	1/1	c.337G>A	p.Ala113Thr	337/636	337/636	113/211			44	45	87,0	27,18	0	0.4	0	0/1	0	LmxM.30.0450a		LmxM-cl-4_1036_mexFOS1_13k16.p1kpIBF_20_2385_G_A	missense_variant	Missense_Mutation
LmxM-cl-4	1036_mexFOS1_13k16.p1kpIBF_35	2275		T	G	0	PASS	G		downstream_gene_variant	MODIFIER	transcript	LmxM.30.0450i.1	protein_coding		c.*1422T>G					1422		8	5	9,0	3,2	0	0.4	0	0/1	0	LmxM.30.0450i		LmxM-cl-4_1036_mexFOS1_13k16.p1kpIBF_35_2275_T_G	downstream_gene_variant	3'Flank
LmxM-cl-4	1036_mexFOS1_13k16.p1kpIBF_35	2275		T	G	0	PASS	G		intergenic_region	MODIFIER	intergenic_region	LmxM.30.0450i-CHR_END			n.2275T>G							8	5	9,0	3,2	0	0.4	0	0/1	0	LmxM.30.0450i-CHR_END		LmxM-cl-4_1036_mexFOS1_13k16.p1kpIBF_35_2275_T_G	intergenic_region	IGR
LmxM-cl-2	1036_mexFOS1_13k16.p1kpIBF_20	2501		T	G	0	PASS	G		synonymous_variant	LOW	transcript	LmxM.30.0450a.1	protein_coding	1/1	c.453T>G	p.Thr151Thr	453/636	453/636	151/211			43	53	69,1	32,21	0.0142857	0.396226	0	0/1	0	LmxM.30.0450a		LmxM-cl-2_1036_mexFOS1_13k16.p1kpIBF_20_2501_T_G	synonymous_variant	Silent
LmxM-cl-4	1036_mexFOS1_13k16.p1kpIBF_35	1080		C	T	0	PASS	T		downstream_gene_variant	MODIFIER	transcript	LmxM.30.0450i.1	protein_coding		c.*227C>T					227		50	43	59,0	26,17	0	0.395349	0	0/1	0	LmxM.30.0450i		LmxM-cl-4_1036_mexFOS1_13k16.p1kpIBF_35_1080_C_T	downstream_gene_variant	3'Flank
LmxM-cl-4	1036_mexFOS1_13k16.p1kpIBF_35	1080		C	T	0	PASS	T		intergenic_region	MODIFIER	intergenic_region	LmxM.30.0450i-CHR_END			n.1080C>T							50	43	59,0	26,17	0	0.395349	0	0/1	0	LmxM.30.0450i-CHR_END		LmxM-cl-4_1036_mexFOS1_13k16.p1kpIBF_35_1080_C_T	intergenic_region	IGR
LmxM-cl-2	LmxM.30	155138		G	A	0	PASS	A		upstream_gene_variant	MODIFIER	transcript	LmxM.30.0451.1	protein_coding		c.-1360C>T					1360		170	121	172,1	72,47	0.00578035	0.394958	0	0/1	0	LmxM.30.0451		LmxM-cl-2_LmxM.30_155138_G_A	upstream_gene_variant	5'Flank
LmxM-cl-2	LmxM.30	155138		G	A	0	PASS	A		downstream_gene_variant	MODIFIER	transcript	LmxM.30.0452.1	protein_coding		c.*3702C>T					3702		170	121	172,1	72,47	0.00578035	0.394958	0	0/1	0	LmxM.30.0452		LmxM-cl-2_LmxM.30_155138_G_A	downstream_gene_variant	3'Flank
LmxM-cl-2	LmxM.30	155138		G	A	0	PASS	A		intergenic_region	MODIFIER	intergenic_region	LmxM.30.0451-LmxM.30.0452			n.155138G>A							170	121	172,1	72,47	0.00578035	0.394958	0	0/1	0	LmxM.30.0451-LmxM.30.0452		LmxM-cl-2_LmxM.30_155138_G_A	intergenic_region	IGR
LmxM-cl-4	1036_mexFOS1_13k16.p1kpIBF_63	6549		T	A	0	PASS	A		downstream_gene_variant	MODIFIER	transcript	LmxM.30.0452c.1	protein_coding		c.*550A>T					550		67	120	66,1	73,47	0.0149254	0.391667	0/0	0/1	0	LmxM.30.0452c		LmxM-cl-4_1036_mexFOS1_13k16.p1kpIBF_63_6549_T_A	downstream_gene_variant	3'Flank
LmxM-cl-4	1036_mexFOS1_13k16.p1kpIBF_63	6549		T	A	0	PASS	A		downstream_gene_variant	MODIFIER	transcript	LmxM.30.0460c.1	protein_coding		c.*3232A>T					3232		67	120	66,1	73,47	0.0149254	0.391667	0/0	0/1	0	LmxM.30.0460c		LmxM-cl-4_1036_mexFOS1_13k16.p1kpIBF_63_6549_T_A	downstream_gene_variant	3'Flank
LmxM-cl-4	1036_mexFOS1_13k16.p1kpIBF_63	6549		T	A	0	PASS	A		intergenic_region	MODIFIER	intergenic_region	CHR_START-LmxM.30.0452c			n.6549T>A							67	120	66,1	73,47	0.0149254	0.391667	0/0	0/1	0	CHR_START-LmxM.30.0452c		LmxM-cl-4_1036_mexFOS1_13k16.p1kpIBF_63_6549_T_A	intergenic_region	IGR
LmxM-cl-4	LmxM.08	1467379		G	A	0	PASS	A		upstream_gene_variant	MODIFIER	transcript	LmxM.08.0750.1	protein_coding		c.-4562G>A					4562		13	13	24,0	8,5	0	0.384615	0	0/1	0	LmxM.08.0750		LmxM-cl-4_LmxM.08_1467379_G_A	upstream_gene_variant	5'Flank
LmxM-cl-4	LmxM.08	1467379		G	A	0	PASS	A		downstream_gene_variant	MODIFIER	transcript	LmxM.08.0740.1	protein_coding		c.*728G>A					728		13	13	24,0	8,5	0	0.384615	0	0/1	0	LmxM.08.0740		LmxM-cl-4_LmxM.08_1467379_G_A	downstream_gene_variant	3'Flank
LmxM-cl-4	LmxM.08	1467379		G	A	0	PASS	A		intergenic_region	MODIFIER	intergenic_region	LmxM.08.0740-LmxM.08.0750			n.1467379G>A							13	13	24,0	8,5	0	0.384615	0	0/1	0	LmxM.08.0740-LmxM.08.0750		LmxM-cl-4_LmxM.08_1467379_G_A	intergenic_region	IGR
LmxM-cl-4	LmxM.30	203343		C	T	0	PASS	T		upstream_gene_variant	MODIFIER	transcript	LmxM.30.0530.1	protein_coding		c.-1138G>A					1138		72	67	71,0	40,25	0	0.384615	0	0/1	0	LmxM.30.0530		LmxM-cl-4_LmxM.30_203343_C_T	upstream_gene_variant	5'Flank
LmxM-cl-4	LmxM.30	203343		C	T	0	PASS	T		downstream_gene_variant	MODIFIER	transcript	LmxM.30.0540.1	protein_coding		c.*2445G>A					2445		72	67	71,0	40,25	0	0.384615	0	0/1	0	LmxM.30.0540		LmxM-cl-4_LmxM.30_203343_C_T	downstream_gene_variant	3'Flank
LmxM-cl-4	LmxM.30	203343		C	T	0	PASS	T		intergenic_region	MODIFIER	intergenic_region	LmxM.30.0530-LmxM.30.0540			n.203343C>T							72	67	71,0	40,25	0	0.384615	0	0/1	0	LmxM.30.0530-LmxM.30.0540		LmxM-cl-4_LmxM.30_203343_C_T	intergenic_region	IGR
LmxM-cl-4	1036_mexFOS1_13k16.p1kpIBF_63	5023		A	G	0	PASS	G		downstream_gene_variant	MODIFIER	transcript	LmxM.30.0452c.1	protein_coding		c.*2076T>C					2076		19	26	43,1	16,10	0.0227273	0.384615	0	0/1	0	LmxM.30.0452c		LmxM-cl-4_1036_mexFOS1_13k16.p1kpIBF_63_5023_A_G	downstream_gene_variant	3'Flank
LmxM-cl-4	1036_mexFOS1_13k16.p1kpIBF_63	5023		A	G	0	PASS	G		downstream_gene_variant	MODIFIER	transcript	LmxM.30.0460c.1	protein_coding		c.*4758T>C					4758		19	26	43,1	16,10	0.0227273	0.384615	0	0/1	0	LmxM.30.0460c		LmxM-cl-4_1036_mexFOS1_13k16.p1kpIBF_63_5023_A_G	downstream_gene_variant	3'Flank
LmxM-cl-4	1036_mexFOS1_13k16.p1kpIBF_63	5023		A	G	0	PASS	G		intergenic_region	MODIFIER	intergenic_region	CHR_START-LmxM.30.0452c			n.5023A>G							19	26	43,1	16,10	0.0227273	0.384615	0	0/1	0	CHR_START-LmxM.30.0452c		LmxM-cl-4_1036_mexFOS1_13k16.p1kpIBF_63_5023_A_G	intergenic_region	IGR
LmxM-cl-4	1036_mexFOS1_13k16.p1kpIBF_95	1709		A	C	0	PASS	C		upstream_gene_variant	MODIFIER	transcript	LmxM.30.0450h.1	protein_coding		c.-734A>C					734		146	91	149,0	56,35	0	0.384615	0	0/1	0	LmxM.30.0450h		LmxM-cl-4_1036_mexFOS1_13k16.p1kpIBF_95_1709_A_C	upstream_gene_variant	5'Flank
LmxM-cl-4	1036_mexFOS1_13k16.p1kpIBF_95	1709		A	C	0	PASS	C		intergenic_region	MODIFIER	intergenic_region	CHR_START-LmxM.30.0450h			n.1709A>C							146	91	149,0	56,35	0	0.384615	0	0/1	0	CHR_START-LmxM.30.0450h		LmxM-cl-4_1036_mexFOS1_13k16.p1kpIBF_95_1709_A_C	intergenic_region	IGR
LmxM-cl-2	LmxM.18	33508		G	A	0	PASS	A		synonymous_variant	LOW	transcript	LmxM.18.0110.1	protein_coding	1/1	c.651C>T	p.Ala217Ala	651/4473	651/4473	217/1490			45	36	45,0	21,13	0	0.382353	0	0/1	0	LmxM.18.0110		LmxM-cl-2_LmxM.18_33508_G_A	synonymous_variant	Silent
LmxM-cl-2	LmxM.18	33508		G	A	0	PASS	A		upstream_gene_variant	MODIFIER	transcript	LmxM.18.0100.1	protein_coding		c.-4325C>T					4325		45	36	45,0	21,13	0	0.382353	0	0/1	0	LmxM.18.0100		LmxM-cl-2_LmxM.18_33508_G_A	upstream_gene_variant	5'Flank
LmxM-cl-2	LmxM.18	33508		G	A	0	PASS	A		downstream_gene_variant	MODIFIER	transcript	LmxM.18.0120.1	protein_coding		c.*2145C>T					2145		45	36	45,0	21,13	0	0.382353	0	0/1	0	LmxM.18.0120		LmxM-cl-2_LmxM.18_33508_G_A	downstream_gene_variant	3'Flank
LmxM-cl-2	LmxM.18	33508		G	A	0	PASS	A		downstream_gene_variant	MODIFIER	transcript	LmxM.18.0130.1	protein_coding		c.*3527C>T					3527		45	36	45,0	21,13	0	0.382353	0	0/1	0	LmxM.18.0130		LmxM-cl-2_LmxM.18_33508_G_A	downstream_gene_variant	3'Flank
LmxM-cl-4	LmxM.09	138025		G	A	0	PASS	A		upstream_gene_variant	MODIFIER	transcript	LmxM.09.0390.1	protein_coding		c.-983G>A					983		32	34	32,0	21,13	0	0.382353	0	0/1	0	LmxM.09.0390		LmxM-cl-4_LmxM.09_138025_G_A	upstream_gene_variant	5'Flank
LmxM-cl-4	LmxM.09	138025		G	A	0	PASS	A		downstream_gene_variant	MODIFIER	transcript	LmxM.09.0367.1	protein_coding		c.*4678G>A					4678		32	34	32,0	21,13	0	0.382353	0	0/1	0	LmxM.09.0367		LmxM-cl-4_LmxM.09_138025_G_A	downstream_gene_variant	3'Flank
LmxM-cl-4	LmxM.09	138025		G	A	0	PASS	A		downstream_gene_variant	MODIFIER	transcript	LmxM.09.0370.1	protein_coding		c.*2947G>A					2947		32	34	32,0	21,13	0	0.382353	0	0/1	0	LmxM.09.0370		LmxM-cl-4_LmxM.09_138025_G_A	downstream_gene_variant	3'Flank
LmxM-cl-4	LmxM.09	138025		G	A	0	PASS	A		downstream_gene_variant	MODIFIER	transcript	LmxM.09.0380.1	protein_coding		c.*871G>A					871		32	34	32,0	21,13	0	0.382353	0	0/1	0	LmxM.09.0380		LmxM-cl-4_LmxM.09_138025_G_A	downstream_gene_variant	3'Flank
LmxM-cl-4	LmxM.09	138025		G	A	0	PASS	A		intergenic_region	MODIFIER	intergenic_region	LmxM.09.0380-LmxM.09.0390			n.138025G>A							32	34	32,0	21,13	0	0.382353	0	0/1	0	LmxM.09.0380-LmxM.09.0390		LmxM-cl-4_LmxM.09_138025_G_A	intergenic_region	IGR
LmxM-cl-2	LmxM.08	1468340		C	T	0	PASS	T		upstream_gene_variant	MODIFIER	transcript	LmxM.08.0750.1	protein_coding		c.-3601C>T					3601		10	22	14,0	13,8	0	0.380952	0	0/1	0	LmxM.08.0750		LmxM-cl-2_LmxM.08_1468340_C_T	upstream_gene_variant	5'Flank
LmxM-cl-2	LmxM.08	1468340		C	T	0	PASS	T		downstream_gene_variant	MODIFIER	transcript	LmxM.08.0740.1	protein_coding		c.*1689C>T					1689		10	22	14,0	13,8	0	0.380952	0	0/1	0	LmxM.08.0740		LmxM-cl-2_LmxM.08_1468340_C_T	downstream_gene_variant	3'Flank
LmxM-cl-2	LmxM.08	1468340		C	T	0	PASS	T		intergenic_region	MODIFIER	intergenic_region	LmxM.08.0740-LmxM.08.0750			n.1468340C>T							10	22	14,0	13,8	0	0.380952	0	0/1	0	LmxM.08.0740-LmxM.08.0750		LmxM-cl-2_LmxM.08_1468340_C_T	intergenic_region	IGR
LmxM-cl-4	LmxM.18	33508		G	A	0	PASS	A		synonymous_variant	LOW	transcript	LmxM.18.0110.1	protein_coding	1/1	c.651C>T	p.Ala217Ala	651/4473	651/4473	217/1490			45	45	45,0	28,17	0	0.377778	0	0/1	0	LmxM.18.0110		LmxM-cl-4_LmxM.18_33508_G_A	synonymous_variant	Silent
LmxM-cl-4	LmxM.18	33508		G	A	0	PASS	A		upstream_gene_variant	MODIFIER	transcript	LmxM.18.0100.1	protein_coding		c.-4325C>T					4325		45	45	45,0	28,17	0	0.377778	0	0/1	0	LmxM.18.0100		LmxM-cl-4_LmxM.18_33508_G_A	upstream_gene_variant	5'Flank
LmxM-cl-4	LmxM.18	33508		G	A	0	PASS	A		downstream_gene_variant	MODIFIER	transcript	LmxM.18.0120.1	protein_coding		c.*2145C>T					2145		45	45	45,0	28,17	0	0.377778	0	0/1	0	LmxM.18.0120		LmxM-cl-4_LmxM.18_33508_G_A	downstream_gene_variant	3'Flank
LmxM-cl-4	LmxM.18	33508		G	A	0	PASS	A		downstream_gene_variant	MODIFIER	transcript	LmxM.18.0130.1	protein_coding		c.*3527C>T					3527		45	45	45,0	28,17	0	0.377778	0	0/1	0	LmxM.18.0130		LmxM-cl-4_LmxM.18_33508_G_A	downstream_gene_variant	3'Flank
LmxM-cl-4	1036_mexFOS1_13k16.p1kpIBF_23	12854		CCA	C	0	PASS	C		frameshift_variant	HIGH	transcript	LmxM.30.0460a.1	protein_coding	1/1	c.203_204delCA	p.Thr68fs	203/2361	203/2361	68/786		INFO_REALIGN_3_PRIME	30	16	30,0	10,6	0	0.375	0/0	0/1	-2	LmxM.30.0460a		LmxM-cl-4_1036_mexFOS1_13k16.p1kpIBF_23_12854_CCA_C	frameshift_variant	Frame_Shift_Del
LmxM-cl-4	1036_mexFOS1_13k16.p1kpIBF_23	12854		CCA	C	0	PASS	C		downstream_gene_variant	MODIFIER	transcript	LmxM.30.0430.1	protein_coding		c.*1469_*1470delCA					1469		30	16	30,0	10,6	0	0.375	0/0	0/1	-2	LmxM.30.0430		LmxM-cl-4_1036_mexFOS1_13k16.p1kpIBF_23_12854_CCA_C	downstream_gene_variant	3'Flank
LmxM-cl-2	LmxM.23	553774		A	C	0	PASS	C		upstream_gene_variant	MODIFIER	transcript	LmxM.23.1230.1	protein_coding		c.-972A>C					972		12	8	12,0	5,3	0	0.375	0	0/1	0	LmxM.23.1230		LmxM-cl-2_LmxM.23_553774_A_C	upstream_gene_variant	5'Flank
LmxM-cl-2	LmxM.23	553774		A	C	0	PASS	C		upstream_gene_variant	MODIFIER	transcript	LmxM.23.1240.1	protein_coding		c.-2338A>C					2338		12	8	12,0	5,3	0	0.375	0	0/1	0	LmxM.23.1240		LmxM-cl-2_LmxM.23_553774_A_C	upstream_gene_variant	5'Flank
LmxM-cl-2	LmxM.23	553774		A	C	0	PASS	C		downstream_gene_variant	MODIFIER	transcript	LmxM.23.1210.1	protein_coding		c.*4335A>C					4335		12	8	12,0	5,3	0	0.375	0	0/1	0	LmxM.23.1210		LmxM-cl-2_LmxM.23_553774_A_C	downstream_gene_variant	3'Flank
LmxM-cl-2	LmxM.23	553774		A	C	0	PASS	C		downstream_gene_variant	MODIFIER	transcript	LmxM.23.1220.1	protein_coding		c.*1295A>C					1295		12	8	12,0	5,3	0	0.375	0	0/1	0	LmxM.23.1220		LmxM-cl-2_LmxM.23_553774_A_C	downstream_gene_variant	3'Flank
LmxM-cl-2	LmxM.23	553774		A	C	0	PASS	C		intergenic_region	MODIFIER	intergenic_region	LmxM.23.1220-LmxM.23.1230			n.553774A>C							12	8	12,0	5,3	0	0.375	0	0/1	0	LmxM.23.1220-LmxM.23.1230		LmxM-cl-2_LmxM.23_553774_A_C	intergenic_region	IGR
LmxM-cl-4	LmxM.11	351114		T	G	0	PASS	G		upstream_gene_variant	MODIFIER	transcript	LmxM.11.0910.1	protein_coding		c.-1516T>G					1516		19	8	17,1	5,3	0.0555556	0.375	0	0/1	0	LmxM.11.0910		LmxM-cl-4_LmxM.11_351114_T_G	upstream_gene_variant	5'Flank
LmxM-cl-4	LmxM.11	351114		T	G	0	PASS	G		downstream_gene_variant	MODIFIER	transcript	LmxM.11.0890.1	protein_coding		c.*2182T>G					2182		19	8	17,1	5,3	0.0555556	0.375	0	0/1	0	LmxM.11.0890		LmxM-cl-4_LmxM.11_351114_T_G	downstream_gene_variant	3'Flank
LmxM-cl-4	LmxM.11	351114		T	G	0	PASS	G		downstream_gene_variant	MODIFIER	transcript	LmxM.11.0900.1	protein_coding		c.*369T>G					369		19	8	17,1	5,3	0.0555556	0.375	0	0/1	0	LmxM.11.0900		LmxM-cl-4_LmxM.11_351114_T_G	downstream_gene_variant	3'Flank
LmxM-cl-4	LmxM.11	351114		T	G	0	PASS	G		intergenic_region	MODIFIER	intergenic_region	LmxM.11.0900-LmxM.11.0910			n.351114T>G							19	8	17,1	5,3	0.0555556	0.375	0	0/1	0	LmxM.11.0900-LmxM.11.0910		LmxM-cl-4_LmxM.11_351114_T_G	intergenic_region	IGR
LmxM-cl-2	1036_mexFOS1_13k16.p1kpIBF_20	2385		G	A	0	PASS	A		missense_variant	MODERATE	transcript	LmxM.30.0450a.1	protein_coding	1/1	c.337G>A	p.Ala113Thr	337/636	337/636	113/211			44	56	87,0	34,20	0	0.37037	0	0/1	0	LmxM.30.0450a		LmxM-cl-2_1036_mexFOS1_13k16.p1kpIBF_20_2385_G_A	missense_variant	Missense_Mutation
LmxM-cl-2	1036_mexFOS1_13k16.p1kpIBF_30	423		C	T	0	PASS	T		downstream_gene_variant	MODIFIER	transcript	LmxM.30.0450c.1	protein_coding		c.*3536G>A					3536		45	54	74,1	34,20	0.0133333	0.37037	0	0/1	0	LmxM.30.0450b		LmxM-cl-2_1036_mexFOS1_13k16.p1kpIBF_30_423_C_T	downstream_gene_variant	3'Flank
LmxM-cl-2	1036_mexFOS1_13k16.p1kpIBF_30	423		C	T	0	PASS	T		intergenic_region	MODIFIER	intergenic_region	CHR_START-LmxM.30.0450b			n.423C>T							45	54	74,1	34,20	0.0133333	0.37037	0	0/1	0	CHR_START-LmxM.30.0450b		LmxM-cl-2_1036_mexFOS1_13k16.p1kpIBF_30_423_C_T	intergenic_region	IGR
LmxM-cl-4	LmxM.08	1475224		C	T	0	PASS	T		downstream_gene_variant	MODIFIER	transcript	LmxM.08.0750.1	protein_coding		c.*2696C>T					2696		2	27	13,0	17,10	0	0.37037	0	0/1	0	LmxM.08.0750		LmxM-cl-4_LmxM.08_1475224_C_T	downstream_gene_variant	3'Flank
LmxM-cl-4	LmxM.08	1475224		C	T	0	PASS	T		intergenic_region	MODIFIER	intergenic_region	LmxM.08.0750-LmxM.08.0760			n.1475224C>T							2	27	13,0	17,10	0	0.37037	0	0/1	0	LmxM.08.0750-LmxM.08.0760		LmxM-cl-4_LmxM.08_1475224_C_T	intergenic_region	IGR
LmxM-cl-2	LmxM.30	151986		G	C	0	PASS	C		downstream_gene_variant	MODIFIER	transcript	LmxM.30.0451.1	protein_coding		c.*1166C>G					1166		23	19	30,0	12,7	0	0.368421	0	0/1	0	LmxM.30.0451		LmxM-cl-2_LmxM.30_151986_G_C	downstream_gene_variant	3'Flank
LmxM-cl-2	LmxM.30	151986		G	C	0	PASS	C		intergenic_region	MODIFIER	intergenic_region	LmxM.30.0450-LmxM.30.0451			n.151986G>C							23	19	30,0	12,7	0	0.368421	0	0/1	0	LmxM.30.0450-LmxM.30.0451		LmxM-cl-2_LmxM.30_151986_G_C	intergenic_region	IGR
LmxM-cl-4	LmxM.30	85492		A	T	0	PASS	T		upstream_gene_variant	MODIFIER	transcript	LmxM.30.0300.1	protein_coding		c.-629T>A					629		53	61	52,1	38,22	0.0188679	0.366667	0	0/1	0	LmxM.30.0300		LmxM-cl-4_LmxM.30_85492_A_T	upstream_gene_variant	5'Flank
LmxM-cl-4	LmxM.30	85492		A	T	0	PASS	T		downstream_gene_variant	MODIFIER	transcript	LmxM.30.0310.1	protein_coding		c.*922T>A					922		53	61	52,1	38,22	0.0188679	0.366667	0	0/1	0	LmxM.30.0310		LmxM-cl-4_LmxM.30_85492_A_T	downstream_gene_variant	3'Flank
LmxM-cl-4	LmxM.30	85492		A	T	0	PASS	T		intergenic_region	MODIFIER	intergenic_region	LmxM.30.0300-LmxM.30.0310			n.85492A>T							53	61	52,1	38,22	0.0188679	0.366667	0	0/1	0	LmxM.30.0300-LmxM.30.0310		LmxM-cl-4_LmxM.30_85492_A_T	intergenic_region	IGR
LmxM-cl-2	1036_mexFOS1_13k16.p1kpIBF_35	1080		C	T	0	PASS	T		downstream_gene_variant	MODIFIER	transcript	LmxM.30.0450i.1	protein_coding		c.*227C>T					227		50	41	59,0	26,15	0	0.365854	0	0/1	0	LmxM.30.0450i		LmxM-cl-2_1036_mexFOS1_13k16.p1kpIBF_35_1080_C_T	downstream_gene_variant	3'Flank
LmxM-cl-2	1036_mexFOS1_13k16.p1kpIBF_35	1080		C	T	0	PASS	T		intergenic_region	MODIFIER	intergenic_region	LmxM.30.0450i-CHR_END			n.1080C>T							50	41	59,0	26,15	0	0.365854	0	0/1	0	LmxM.30.0450i-CHR_END		LmxM-cl-2_1036_mexFOS1_13k16.p1kpIBF_35_1080_C_T	intergenic_region	IGR
LmxM-cl-2	LmxM.30	141854		C	T	0	PASS	T		upstream_gene_variant	MODIFIER	transcript	LmxM.30.0410.1	protein_coding		c.-3630G>A					3630		22	11	22,0	7,4	0	0.363636	0/0	0/1	0	LmxM.30.0410		LmxM-cl-2_LmxM.30_141854_C_T	upstream_gene_variant	5'Flank
LmxM-cl-2	LmxM.30	141854		C	T	0	PASS	T		downstream_gene_variant	MODIFIER	transcript	LmxM.30.0450.1	protein_coding		c.*2565G>A					2565		22	11	22,0	7,4	0	0.363636	0/0	0/1	0	LmxM.30.0450		LmxM-cl-2_LmxM.30_141854_C_T	downstream_gene_variant	3'Flank
LmxM-cl-2	LmxM.30	141854		C	T	0	PASS	T		intergenic_region	MODIFIER	intergenic_region	LmxM.30.0410-LmxM.30.0450			n.141854C>T							22	11	22,0	7,4	0	0.363636	0/0	0/1	0	LmxM.30.0410-LmxM.30.0450		LmxM-cl-2_LmxM.30_141854_C_T	intergenic_region	IGR
LmxM-cl-2	LmxM.32	457569		T	G	0	PASS	G		missense_variant	MODERATE	transcript	LmxM.32.1240.1	protein_coding	1/1	c.2141T>G	p.Val714Gly	2141/2631	2141/2631	714/876			10	11	14,0	7,4	0	0.363636	0	0/1	0	LmxM.32.1240		LmxM-cl-2_LmxM.32_457569_T_G	missense_variant	Missense_Mutation
LmxM-cl-2	LmxM.32	457569		T	G	0	PASS	G		upstream_gene_variant	MODIFIER	transcript	LmxM.32.1245.1	protein_coding		c.-1329T>G					1329		10	11	14,0	7,4	0	0.363636	0	0/1	0	LmxM.32.1245		LmxM-cl-2_LmxM.32_457569_T_G	upstream_gene_variant	5'Flank
LmxM-cl-2	LmxM.32	457569		T	G	0	PASS	G		upstream_gene_variant	MODIFIER	transcript	LmxM.32.1250.1	protein_coding		c.-3589T>G					3589		10	11	14,0	7,4	0	0.363636	0	0/1	0	LmxM.32.1250		LmxM-cl-2_LmxM.32_457569_T_G	upstream_gene_variant	5'Flank
LmxM-cl-2	LmxM.32	457569		T	G	0	PASS	G		downstream_gene_variant	MODIFIER	transcript	LmxM.32.1230.1	protein_coding		c.*3163T>G					3163		10	11	14,0	7,4	0	0.363636	0	0/1	0	LmxM.32.1230		LmxM-cl-2_LmxM.32_457569_T_G	downstream_gene_variant	3'Flank
LmxM-cl-2	LmxM.08	1519670		T	G	0	PASS	G		downstream_gene_variant	MODIFIER	transcript	LmxM.08.0860.1	protein_coding		c.*2592T>G					2592		32	14	31,1	9,5	0.03125	0.357143	0	0/1	0	LmxM.08.0860		LmxM-cl-2_LmxM.08_1519670_T_G	downstream_gene_variant	3'Flank
LmxM-cl-2	LmxM.08	1519670		T	G	0	PASS	G		downstream_gene_variant	MODIFIER	transcript	LmxM.08.0870.1	protein_coding		c.*751A>C					751		32	14	31,1	9,5	0.03125	0.357143	0	0/1	0	LmxM.08.0870		LmxM-cl-2_LmxM.08_1519670_T_G	downstream_gene_variant	3'Flank
LmxM-cl-2	LmxM.08	1519670		T	G	0	PASS	G		downstream_gene_variant	MODIFIER	transcript	LmxM.08.0880.1	protein_coding		c.*3554A>C					3554		32	14	31,1	9,5	0.03125	0.357143	0	0/1	0	LmxM.08.0880		LmxM-cl-2_LmxM.08_1519670_T_G	downstream_gene_variant	3'Flank
LmxM-cl-2	LmxM.08	1519670		T	G	0	PASS	G		intergenic_region	MODIFIER	intergenic_region	LmxM.08.0860-LmxM.08.0870			n.1519670T>G							32	14	31,1	9,5	0.03125	0.357143	0	0/1	0	LmxM.08.0860-LmxM.08.0870		LmxM-cl-2_LmxM.08_1519670_T_G	intergenic_region	IGR
LmxM-cl-4	LmxM.30	886753		G	A	0	PASS	A		downstream_gene_variant	MODIFIER	transcript	LmxM.30.1870.1	protein_coding		c.*4107C>T					4107		102	112	102,0	72,40	0	0.357143	0	0/1	0	LmxM.30.1870		LmxM-cl-4_LmxM.30_886753_G_A	downstream_gene_variant	3'Flank
LmxM-cl-4	LmxM.30	886753		G	A	0	PASS	A		intergenic_region	MODIFIER	intergenic_region	LmxM.30.1860-LmxM.30.1870			n.886753G>A							102	112	102,0	72,40	0	0.357143	0	0/1	0	LmxM.30.1860-LmxM.30.1870		LmxM-cl-4_LmxM.30_886753_G_A	intergenic_region	IGR
LmxM-cl-4	LmxM.30	158540		G	C	0	PASS	C		upstream_gene_variant	MODIFIER	transcript	LmxM.30.0451.1	protein_coding		c.-4762C>G					4762		120	124	131,0	80,44	0	0.354839	0	0/1	0	LmxM.30.0451		LmxM-cl-4_LmxM.30_158540_G_C	upstream_gene_variant	5'Flank
LmxM-cl-4	LmxM.30	158540		G	C	0	PASS	C		downstream_gene_variant	MODIFIER	transcript	LmxM.30.0452.1	protein_coding		c.*300C>G					300		120	124	131,0	80,44	0	0.354839	0	0/1	0	LmxM.30.0452		LmxM-cl-4_LmxM.30_158540_G_C	downstream_gene_variant	3'Flank
LmxM-cl-4	LmxM.30	158540		G	C	0	PASS	C		downstream_gene_variant	MODIFIER	transcript	LmxM.30.0460.1	protein_coding		c.*2976C>G					2976		120	124	131,0	80,44	0	0.354839	0	0/1	0	LmxM.30.0460		LmxM-cl-4_LmxM.30_158540_G_C	downstream_gene_variant	3'Flank
LmxM-cl-4	LmxM.30	158540		G	C	0	PASS	C		intergenic_region	MODIFIER	intergenic_region	LmxM.30.0451-LmxM.30.0452			n.158540G>C							120	124	131,0	80,44	0	0.354839	0	0/1	0	LmxM.30.0451-LmxM.30.0452		LmxM-cl-4_LmxM.30_158540_G_C	intergenic_region	IGR
LmxM-cl-2	1036_mexFOS1_13k16.p1kpIBF_63	5953		G	A	0	PASS	A		downstream_gene_variant	MODIFIER	transcript	LmxM.30.0452c.1	protein_coding		c.*1146C>T					1146		8	50	9,0	31,17	0	0.354167	0	0/1	0	LmxM.30.0452c		LmxM-cl-2_1036_mexFOS1_13k16.p1kpIBF_63_5953_G_A	downstream_gene_variant	3'Flank
LmxM-cl-2	1036_mexFOS1_13k16.p1kpIBF_63	5953		G	A	0	PASS	A		downstream_gene_variant	MODIFIER	transcript	LmxM.30.0460c.1	protein_coding		c.*3828C>T					3828		8	50	9,0	31,17	0	0.354167	0	0/1	0	LmxM.30.0460c		LmxM-cl-2_1036_mexFOS1_13k16.p1kpIBF_63_5953_G_A	downstream_gene_variant	3'Flank
LmxM-cl-2	1036_mexFOS1_13k16.p1kpIBF_63	5953		G	A	0	PASS	A		intergenic_region	MODIFIER	intergenic_region	CHR_START-LmxM.30.0452c			n.5953G>A							8	50	9,0	31,17	0	0.354167	0	0/1	0	CHR_START-LmxM.30.0452c		LmxM-cl-2_1036_mexFOS1_13k16.p1kpIBF_63_5953_G_A	intergenic_region	IGR
LmxM-cl-4	1036_mexFOS1_13k16.p1kpIBF_64	1870		A	C	0	PASS	C		downstream_gene_variant	MODIFIER	transcript	LmxM.30.0450b.1	protein_coding		c.*537A>C					537		18	17	18,0	11,6	0	0.352941	0/0	0/1	0	LmxM.30.0450c		LmxM-cl-4_1036_mexFOS1_13k16.p1kpIBF_64_1870_A_C	downstream_gene_variant	3'Flank
LmxM-cl-4	1036_mexFOS1_13k16.p1kpIBF_64	1870		A	C	0	PASS	C		intergenic_region	MODIFIER	intergenic_region	LmxM.30.0450c-CHR_END			n.1870A>C							18	17	18,0	11,6	0	0.352941	0/0	0/1	0	LmxM.30.0450c-CHR_END		LmxM-cl-4_1036_mexFOS1_13k16.p1kpIBF_64_1870_A_C	intergenic_region	IGR
LmxM-cl-2	LmxM.17	495445		T	G	0	PASS	G		upstream_gene_variant	MODIFIER	transcript	LmxM.17.1040.1	protein_coding		c.-452T>G					452		19	17	18,0	11,6	0	0.352941	0	0/1	0	LmxM.17.1040		LmxM-cl-2_LmxM.17_495445_T_G	upstream_gene_variant	5'Flank
LmxM-cl-2	LmxM.17	495445		T	G	0	PASS	G		upstream_gene_variant	MODIFIER	transcript	LmxM.17.1050.1	protein_coding		c.-2662T>G					2662		19	17	18,0	11,6	0	0.352941	0	0/1	0	LmxM.17.1050		LmxM-cl-2_LmxM.17_495445_T_G	upstream_gene_variant	5'Flank
LmxM-cl-2	LmxM.17	495445		T	G	0	PASS	G		downstream_gene_variant	MODIFIER	transcript	LmxM.17.1030.1	protein_coding		c.*2875T>G					2875		19	17	18,0	11,6	0	0.352941	0	0/1	0	LmxM.17.1030		LmxM-cl-2_LmxM.17_495445_T_G	downstream_gene_variant	3'Flank
LmxM-cl-2	LmxM.17	495445		T	G	0	PASS	G		intergenic_region	MODIFIER	intergenic_region	LmxM.17.1030-LmxM.17.1040			n.495445T>G							19	17	18,0	11,6	0	0.352941	0	0/1	0	LmxM.17.1030-LmxM.17.1040		LmxM-cl-2_LmxM.17_495445_T_G	intergenic_region	IGR
LmxM-cl-4	LmxM.30	151972		C	A	0	PASS	A		downstream_gene_variant	MODIFIER	transcript	LmxM.30.0451.1	protein_coding		c.*1180G>T					1180		25	34	32,0	22,12	0	0.352941	0	0/1	0	LmxM.30.0451		LmxM-cl-4_LmxM.30_151972_C_A	downstream_gene_variant	3'Flank
LmxM-cl-4	LmxM.30	151972		C	A	0	PASS	A		intergenic_region	MODIFIER	intergenic_region	LmxM.30.0450-LmxM.30.0451			n.151972C>A							25	34	32,0	22,12	0	0.352941	0	0/1	0	LmxM.30.0450-LmxM.30.0451		LmxM-cl-4_LmxM.30_151972_C_A	intergenic_region	IGR
LmxM-cl-2	LmxM.14	609058		C	T	0	PASS	T		downstream_gene_variant	MODIFIER	transcript	LmxM.14.1490.1	protein_coding		c.*1758C>T					1758		171	179	171,0	116,63	0	0.351955	0	0/1	0	LmxM.14.1490		LmxM-cl-2_LmxM.14_609058_C_T	downstream_gene_variant	3'Flank
LmxM-cl-2	LmxM.14	609058		C	T	0	PASS	T		intergenic_region	MODIFIER	intergenic_region	LmxM.14.1490-CHR_END			n.609058C>T							171	179	171,0	116,63	0	0.351955	0	0/1	0	LmxM.14.1490-CHR_END		LmxM-cl-2_LmxM.14_609058_C_T	intergenic_region	IGR
LmxM-cl-2	1036_mexFOS1_13k16.p1kpIBF_63	3256		G	A	0	PASS	A		downstream_gene_variant	MODIFIER	transcript	LmxM.30.0452c.1	protein_coding		c.*3843C>T					3843		44	20	44,0	13,7	0	0.35	0/0	0/1	0	LmxM.30.0452c		LmxM-cl-2_1036_mexFOS1_13k16.p1kpIBF_63_3256_G_A	downstream_gene_variant	3'Flank
LmxM-cl-2	1036_mexFOS1_13k16.p1kpIBF_63	3256		G	A	0	PASS	A		intergenic_region	MODIFIER	intergenic_region	CHR_START-LmxM.30.0452c			n.3256G>A							44	20	44,0	13,7	0	0.35	0/0	0/1	0	CHR_START-LmxM.30.0452c		LmxM-cl-2_1036_mexFOS1_13k16.p1kpIBF_63_3256_G_A	intergenic_region	IGR
LmxM-cl-2	1036_mexFOS1_13k16.p1kpIBF_95	1709		A	C	0	PASS	C		upstream_gene_variant	MODIFIER	transcript	LmxM.30.0450h.1	protein_coding		c.-734A>C					734		146	81	149,0	52,28	0	0.35	0	0/1	0	LmxM.30.0450h		LmxM-cl-2_1036_mexFOS1_13k16.p1kpIBF_95_1709_A_C	upstream_gene_variant	5'Flank
LmxM-cl-2	1036_mexFOS1_13k16.p1kpIBF_95	1709		A	C	0	PASS	C		intergenic_region	MODIFIER	intergenic_region	CHR_START-LmxM.30.0450h			n.1709A>C							146	81	149,0	52,28	0	0.35	0	0/1	0	CHR_START-LmxM.30.0450h		LmxM-cl-2_1036_mexFOS1_13k16.p1kpIBF_95_1709_A_C	intergenic_region	IGR
LmxM-cl-4	LmxM.08	1469919		G	A	0	PASS	A		upstream_gene_variant	MODIFIER	transcript	LmxM.08.0750.1	protein_coding		c.-2022G>A					2022		31	20	57,0	13,7	0	0.35	0	0/1	0	LmxM.08.0750		LmxM-cl-4_LmxM.08_1469919_G_A	upstream_gene_variant	5'Flank
LmxM-cl-4	LmxM.08	1469919		G	A	0	PASS	A		downstream_gene_variant	MODIFIER	transcript	LmxM.08.0740.1	protein_coding		c.*3268G>A					3268		31	20	57,0	13,7	0	0.35	0	0/1	0	LmxM.08.0740		LmxM-cl-4_LmxM.08_1469919_G_A	downstream_gene_variant	3'Flank
LmxM-cl-4	LmxM.08	1469919		G	A	0	PASS	A		intergenic_region	MODIFIER	intergenic_region	LmxM.08.0740-LmxM.08.0750			n.1469919G>A							31	20	57,0	13,7	0	0.35	0	0/1	0	LmxM.08.0740-LmxM.08.0750		LmxM-cl-4_LmxM.08_1469919_G_A	intergenic_region	IGR
LmxM-cl-4	LmxM.30	146407		A	G	0	PASS	G		upstream_gene_variant	MODIFIER	transcript	LmxM.30.0450.1	protein_coding		c.-1401T>C					1401		2	20	12,0	13,7	0	0.35	0	0/1	0	LmxM.30.0450		LmxM-cl-4_LmxM.30_146407_A_G	upstream_gene_variant	5'Flank
LmxM-cl-4	LmxM.30	146407		A	G	0	PASS	G		intergenic_region	MODIFIER	intergenic_region	LmxM.30.0450-LmxM.30.0451			n.146407A>G							2	20	12,0	13,7	0	0.35	0	0/1	0	LmxM.30.0450-LmxM.30.0451		LmxM-cl-4_LmxM.30_146407_A_G	intergenic_region	IGR
LmxM-cl-2	1036_mexFOS1_13k16.p1kpIBF_30	632		G	A	0	PASS	A		downstream_gene_variant	MODIFIER	transcript	LmxM.30.0450c.1	protein_coding		c.*3327C>T					3327		50	49	83,1	32,17	0.0119048	0.346939	0	0/1	0	LmxM.30.0450b		LmxM-cl-2_1036_mexFOS1_13k16.p1kpIBF_30_632_G_A	downstream_gene_variant	3'Flank
LmxM-cl-2	1036_mexFOS1_13k16.p1kpIBF_30	632		G	A	0	PASS	A		intergenic_region	MODIFIER	intergenic_region	CHR_START-LmxM.30.0450b			n.632G>A							50	49	83,1	32,17	0.0119048	0.346939	0	0/1	0	CHR_START-LmxM.30.0450b		LmxM-cl-2_1036_mexFOS1_13k16.p1kpIBF_30_632_G_A	intergenic_region	IGR
LmxM-cl-2	LmxM.16	601791		T	G	0	PASS	G		upstream_gene_variant	MODIFIER	transcript	LmxM.16.1470.1	protein_coding		c.-585A>C					585		21	27	18,1	17,9	0.0526316	0.346154	0	0/1	0	LmxM.16.1470		LmxM-cl-2_LmxM.16_601791_T_G	upstream_gene_variant	5'Flank
LmxM-cl-2	LmxM.16	601791		T	G	0	PASS	G		intergenic_region	MODIFIER	intergenic_region	LmxM.16.1470-LmxM.16.1480			n.601791T>G							21	27	18,1	17,9	0.0526316	0.346154	0	0/1	0	LmxM.16.1470-LmxM.16.1480		LmxM-cl-2_LmxM.16_601791_T_G	intergenic_region	IGR
LmxM-cl-2	LmxM.23	687377		T	G	0	PASS	G		upstream_gene_variant	MODIFIER	transcript	LmxM.23.1760.1	protein_coding		c.-694T>G					694		22	26	21,1	17,9	0.0454545	0.346154	0	0/1	0	LmxM.23.1760		LmxM-cl-2_LmxM.23_687377_T_G	upstream_gene_variant	5'Flank
LmxM-cl-2	LmxM.23	687377		T	G	0	PASS	G		upstream_gene_variant	MODIFIER	transcript	LmxM.23.1770.1	protein_coding		c.-4784T>G					4784		22	26	21,1	17,9	0.0454545	0.346154	0	0/1	0	LmxM.23.1770		LmxM-cl-2_LmxM.23_687377_T_G	upstream_gene_variant	5'Flank
LmxM-cl-2	LmxM.23	687377		T	G	0	PASS	G		downstream_gene_variant	MODIFIER	transcript	LmxM.23.1730.1	protein_coding		c.*4169T>G					4169		22	26	21,1	17,9	0.0454545	0.346154	0	0/1	0	LmxM.23.1730		LmxM-cl-2_LmxM.23_687377_T_G	downstream_gene_variant	3'Flank
LmxM-cl-2	LmxM.23	687377		T	G	0	PASS	G		downstream_gene_variant	MODIFIER	transcript	LmxM.23.1740.1	protein_coding		c.*2640T>G					2640		22	26	21,1	17,9	0.0454545	0.346154	0	0/1	0	LmxM.23.1740		LmxM-cl-2_LmxM.23_687377_T_G	downstream_gene_variant	3'Flank
LmxM-cl-2	LmxM.23	687377		T	G	0	PASS	G		downstream_gene_variant	MODIFIER	transcript	LmxM.23.1750.1	protein_coding		c.*727T>G					727		22	26	21,1	17,9	0.0454545	0.346154	0	0/1	0	LmxM.23.1750		LmxM-cl-2_LmxM.23_687377_T_G	downstream_gene_variant	3'Flank
LmxM-cl-2	LmxM.23	687377		T	G	0	PASS	G		intergenic_region	MODIFIER	intergenic_region	LmxM.23.1750-LmxM.23.1760			n.687377T>G							22	26	21,1	17,9	0.0454545	0.346154	0	0/1	0	LmxM.23.1750-LmxM.23.1760		LmxM-cl-2_LmxM.23_687377_T_G	intergenic_region	IGR
LmxM-cl-2	LmxM.30	151972		C	A	0	PASS	A		downstream_gene_variant	MODIFIER	transcript	LmxM.30.0451.1	protein_coding		c.*1180G>T					1180		25	26	32,0	17,9	0	0.346154	0	0/1	0	LmxM.30.0451		LmxM-cl-2_LmxM.30_151972_C_A	downstream_gene_variant	3'Flank
LmxM-cl-2	LmxM.30	151972		C	A	0	PASS	A		intergenic_region	MODIFIER	intergenic_region	LmxM.30.0450-LmxM.30.0451			n.151972C>A							25	26	32,0	17,9	0	0.346154	0	0/1	0	LmxM.30.0450-LmxM.30.0451		LmxM-cl-2_LmxM.30_151972_C_A	intergenic_region	IGR
LmxM-cl-2	LmxM.30	99690		C	T	0	PASS	T		upstream_gene_variant	MODIFIER	transcript	LmxM.30.0330.1	protein_coding		c.-2267G>A					2267		101	88	99,1	58,30	0.01	0.340909	0	0/1	0	LmxM.30.0330		LmxM-cl-2_LmxM.30_99690_C_T	upstream_gene_variant	5'Flank
LmxM-cl-2	LmxM.30	99690		C	T	0	PASS	T		downstream_gene_variant	MODIFIER	transcript	LmxM.30.0340.1	protein_coding		c.*3512G>A					3512		101	88	99,1	58,30	0.01	0.340909	0	0/1	0	LmxM.30.0340		LmxM-cl-2_LmxM.30_99690_C_T	downstream_gene_variant	3'Flank
LmxM-cl-2	LmxM.30	99690		C	T	0	PASS	T		intergenic_region	MODIFIER	intergenic_region	LmxM.30.0330-LmxM.30.0340			n.99690C>T							101	88	99,1	58,30	0.01	0.340909	0	0/1	0	LmxM.30.0330-LmxM.30.0340		LmxM-cl-2_LmxM.30_99690_C_T	intergenic_region	IGR
LmxM-cl-4	LmxM.08	1477194		G	A	0	PASS	A		upstream_gene_variant	MODIFIER	transcript	LmxM.08.0760.1	protein_coding		c.-3117G>A					3117		42	48	68,0	31,16	0	0.340426	0	0/1	0	LmxM.08.0760		LmxM-cl-4_LmxM.08_1477194_G_A	upstream_gene_variant	5'Flank
LmxM-cl-4	LmxM.08	1477194		G	A	0	PASS	A		downstream_gene_variant	MODIFIER	transcript	LmxM.08.0750.1	protein_coding		c.*4666G>A					4666		42	48	68,0	31,16	0	0.340426	0	0/1	0	LmxM.08.0750		LmxM-cl-4_LmxM.08_1477194_G_A	downstream_gene_variant	3'Flank
LmxM-cl-4	LmxM.08	1477194		G	A	0	PASS	A		intergenic_region	MODIFIER	intergenic_region	LmxM.08.0750-LmxM.08.0760			n.1477194G>A							42	48	68,0	31,16	0	0.340426	0	0/1	0	LmxM.08.0750-LmxM.08.0760		LmxM-cl-4_LmxM.08_1477194_G_A	intergenic_region	IGR
LmxM-cl-2	LmxM.14	609657		A	T	0	PASS	T		downstream_gene_variant	MODIFIER	transcript	LmxM.14.1490.1	protein_coding		c.*2357A>T					2357		148	144	147,0	95,49	0	0.340278	0	0/1	0	LmxM.14.1490		LmxM-cl-2_LmxM.14_609657_A_T	downstream_gene_variant	3'Flank
LmxM-cl-2	LmxM.14	609657		A	T	0	PASS	T		intergenic_region	MODIFIER	intergenic_region	LmxM.14.1490-CHR_END			n.609657A>T							148	144	147,0	95,49	0	0.340278	0	0/1	0	LmxM.14.1490-CHR_END		LmxM-cl-2_LmxM.14_609657_A_T	intergenic_region	IGR
LmxM-cl-2	LmxM.30	197442		A	G	0	PASS	G		upstream_gene_variant	MODIFIER	transcript	LmxM.30.0520.1	protein_coding		c.-2729T>C					2729		41	53	43,0	35,18	0	0.339623	0	0/1	0	LmxM.30.0520		LmxM-cl-2_LmxM.30_197442_A_G	upstream_gene_variant	5'Flank
LmxM-cl-2	LmxM.30	197442		A	G	0	PASS	G		downstream_gene_variant	MODIFIER	transcript	LmxM.30.0530.1	protein_coding		c.*2730T>C					2730		41	53	43,0	35,18	0	0.339623	0	0/1	0	LmxM.30.0530		LmxM-cl-2_LmxM.30_197442_A_G	downstream_gene_variant	3'Flank
LmxM-cl-2	LmxM.30	197442		A	G	0	PASS	G		intergenic_region	MODIFIER	intergenic_region	LmxM.30.0520-LmxM.30.0530			n.197442A>G							41	53	43,0	35,18	0	0.339623	0	0/1	0	LmxM.30.0520-LmxM.30.0530		LmxM-cl-2_LmxM.30_197442_A_G	intergenic_region	IGR
LmxM-cl-4	LmxM.30	158061		C	T	0	PASS	T		upstream_gene_variant	MODIFIER	transcript	LmxM.30.0451.1	protein_coding		c.-4283G>A					4283		194	155	198,1	103,52	0.00502513	0.335484	0	0/1	0	LmxM.30.0451		LmxM-cl-4_LmxM.30_158061_C_T	upstream_gene_variant	5'Flank
LmxM-cl-4	LmxM.30	158061		C	T	0	PASS	T		downstream_gene_variant	MODIFIER	transcript	LmxM.30.0452.1	protein_coding		c.*779G>A					779		194	155	198,1	103,52	0.00502513	0.335484	0	0/1	0	LmxM.30.0452		LmxM-cl-4_LmxM.30_158061_C_T	downstream_gene_variant	3'Flank
LmxM-cl-4	LmxM.30	158061		C	T	0	PASS	T		downstream_gene_variant	MODIFIER	transcript	LmxM.30.0460.1	protein_coding		c.*3455G>A					3455		194	155	198,1	103,52	0.00502513	0.335484	0	0/1	0	LmxM.30.0460		LmxM-cl-4_LmxM.30_158061_C_T	downstream_gene_variant	3'Flank
LmxM-cl-4	LmxM.30	158061		C	T	0	PASS	T		intergenic_region	MODIFIER	intergenic_region	LmxM.30.0451-LmxM.30.0452			n.158061C>T							194	155	198,1	103,52	0.00502513	0.335484	0	0/1	0	LmxM.30.0451-LmxM.30.0452		LmxM-cl-4_LmxM.30_158061_C_T	intergenic_region	IGR
LmxM-cl-2	LmxM.18	335187		T	G	0	PASS	G		upstream_gene_variant	MODIFIER	transcript	LmxM.18.0840.1	protein_coding		c.-880T>G					880		13	9	13,0	6,3	0	0.333333	0/0	0/1	0	LmxM.18.0840		LmxM-cl-2_LmxM.18_335187_T_G	upstream_gene_variant	5'Flank
LmxM-cl-2	LmxM.18	335187		T	G	0	PASS	G		downstream_gene_variant	MODIFIER	transcript	LmxM.18.0820.1	protein_coding		c.*3876T>G					3876		13	9	13,0	6,3	0	0.333333	0/0	0/1	0	LmxM.18.0820		LmxM-cl-2_LmxM.18_335187_T_G	downstream_gene_variant	3'Flank
LmxM-cl-2	LmxM.18	335187		T	G	0	PASS	G		downstream_gene_variant	MODIFIER	transcript	LmxM.18.0830.1	protein_coding		c.*500T>G					500		13	9	13,0	6,3	0	0.333333	0/0	0/1	0	LmxM.18.0830		LmxM-cl-2_LmxM.18_335187_T_G	downstream_gene_variant	3'Flank
LmxM-cl-2	LmxM.18	335187		T	G	0	PASS	G		intergenic_region	MODIFIER	intergenic_region	LmxM.18.0830-LmxM.18.0840			n.335187T>G							13	9	13,0	6,3	0	0.333333	0/0	0/1	0	LmxM.18.0830-LmxM.18.0840		LmxM-cl-2_LmxM.18_335187_T_G	intergenic_region	IGR
LmxM-cl-2	LmxM.20	2404566		A	C	0	PASS	C		upstream_gene_variant	MODIFIER	transcript	LmxM.36.6320.1	protein_coding		c.-4132T>G					4132		13	9	13,0	6,3	0	0.333333	0/0	0/1	0	LmxM.36.6320		LmxM-cl-2_LmxM.20_2404566_A_C	upstream_gene_variant	5'Flank
LmxM-cl-2	LmxM.20	2404566		A	C	0	PASS	C		intergenic_region	MODIFIER	intergenic_region	LmxM.36.6320-LmxM.36.6330			n.2404566A>C							13	9	13,0	6,3	0	0.333333	0/0	0/1	0	LmxM.36.6320-LmxM.36.6330		LmxM-cl-2_LmxM.20_2404566_A_C	intergenic_region	IGR
LmxM-cl-2	LmxM.24	114297		A	C	0	PASS	C		missense_variant	MODERATE	transcript	LmxM.24.0365.1	protein_coding	1/1	c.817A>C	p.Thr273Pro	817/1356	817/1356	273/451			11	6	11,0	4,2	0	0.333333	0/0	0/1	0	LmxM.24.0365		LmxM-cl-2_LmxM.24_114297_A_C	missense_variant	Missense_Mutation
LmxM-cl-2	LmxM.30	159679		T	G	0	PASS	G		upstream_gene_variant	MODIFIER	transcript	LmxM.30.0452.1	protein_coding		c.-204A>C					204		16	15	16,0	10,5	0	0.333333	0/0	0/1	0	LmxM.30.0452		LmxM-cl-2_LmxM.30_159679_T_G	upstream_gene_variant	5'Flank
LmxM-cl-2	LmxM.30	159679		T	G	0	PASS	G		downstream_gene_variant	MODIFIER	transcript	LmxM.30.0460.1	protein_coding		c.*1837A>C					1837		16	15	16,0	10,5	0	0.333333	0/0	0/1	0	LmxM.30.0460		LmxM-cl-2_LmxM.30_159679_T_G	downstream_gene_variant	3'Flank
LmxM-cl-2	LmxM.30	159679		T	G	0	PASS	G		intergenic_region	MODIFIER	intergenic_region	LmxM.30.0452-LmxM.30.0460			n.159679T>G							16	15	16,0	10,5	0	0.333333	0/0	0/1	0	LmxM.30.0452-LmxM.30.0460		LmxM-cl-2_LmxM.30_159679_T_G	intergenic_region	IGR
LmxM-cl-2	1036_mexFOS1_13k16.p1kpIBF_20	2904		A	C	0	PASS	C		downstream_gene_variant	MODIFIER	transcript	LmxM.30.0450a.1	protein_coding		c.*220A>C					220		10	12	10,0	8,4	0	0.333333	0|0	0|1	0	LmxM.30.0450a		LmxM-cl-2_1036_mexFOS1_13k16.p1kpIBF_20_2904_A_C	downstream_gene_variant	3'Flank
LmxM-cl-2	1036_mexFOS1_13k16.p1kpIBF_20	2904		A	C	0	PASS	C		intergenic_region	MODIFIER	intergenic_region	LmxM.30.0450a-LmxM.30.0440a			n.2904A>C							10	12	10,0	8,4	0	0.333333	0|0	0|1	0	LmxM.30.0450a-LmxM.30.0440a		LmxM-cl-2_1036_mexFOS1_13k16.p1kpIBF_20_2904_A_C	intergenic_region	IGR
LmxM-cl-2	1036_mexFOS1_13k16.p1kpIBF_64	1870		A	C	0	PASS	C		downstream_gene_variant	MODIFIER	transcript	LmxM.30.0450b.1	protein_coding		c.*537A>C					537		18	12	18,0	8,4	0	0.333333	0/0	0/1	0	LmxM.30.0450c		LmxM-cl-2_1036_mexFOS1_13k16.p1kpIBF_64_1870_A_C	downstream_gene_variant	3'Flank
LmxM-cl-2	1036_mexFOS1_13k16.p1kpIBF_64	1870		A	C	0	PASS	C		intergenic_region	MODIFIER	intergenic_region	LmxM.30.0450c-CHR_END			n.1870A>C							18	12	18,0	8,4	0	0.333333	0/0	0/1	0	LmxM.30.0450c-CHR_END		LmxM-cl-2_1036_mexFOS1_13k16.p1kpIBF_64_1870_A_C	intergenic_region	IGR
LmxM-cl-4	1036_mexFOS1_13k16.p1kpIBF_62	1084		GC	CA	0	PASS	CA		downstream_gene_variant	MODIFIER	transcript	LmxM.30.0450e.1	protein_coding		c.*266_*267delGCinsTG					267		10	15	10,0	10,5	0	0.333333	0/0	0/1	0	LmxM.30.0450e		LmxM-cl-4_1036_mexFOS1_13k16.p1kpIBF_62_1084_GC_CA	downstream_gene_variant	3'Flank
LmxM-cl-4	1036_mexFOS1_13k16.p1kpIBF_62	1084		GC	CA	0	PASS	CA		downstream_gene_variant	MODIFIER	transcript	LmxM.30.0460e.1	protein_coding		c.*2869_*2870delGCinsTG					2870		10	15	10,0	10,5	0	0.333333	0/0	0/1	0	LmxM.30.0460e		LmxM-cl-4_1036_mexFOS1_13k16.p1kpIBF_62_1084_GC_CA	downstream_gene_variant	3'Flank
LmxM-cl-4	1036_mexFOS1_13k16.p1kpIBF_62	1084		GC	CA	0	PASS	CA		intergenic_region	MODIFIER	intergenic_region	CHR_START-LmxM.30.0450e			n.1084_1085delGCinsCA							10	15	10,0	10,5	0	0.333333	0/0	0/1	0	CHR_START-LmxM.30.0450e		LmxM-cl-4_1036_mexFOS1_13k16.p1kpIBF_62_1084_GC_CA	intergenic_region	IGR
LmxM-cl-2	LmxM.08	1467379		G	A	0	PASS	A		upstream_gene_variant	MODIFIER	transcript	LmxM.08.0750.1	protein_coding		c.-4562G>A					4562		13	12	24,0	8,4	0	0.333333	0	0/1	0	LmxM.08.0750		LmxM-cl-2_LmxM.08_1467379_G_A	upstream_gene_variant	5'Flank
LmxM-cl-2	LmxM.08	1467379		G	A	0	PASS	A		downstream_gene_variant	MODIFIER	transcript	LmxM.08.0740.1	protein_coding		c.*728G>A					728		13	12	24,0	8,4	0	0.333333	0	0/1	0	LmxM.08.0740		LmxM-cl-2_LmxM.08_1467379_G_A	downstream_gene_variant	3'Flank
LmxM-cl-2	LmxM.08	1467379		G	A	0	PASS	A		intergenic_region	MODIFIER	intergenic_region	LmxM.08.0740-LmxM.08.0750			n.1467379G>A							13	12	24,0	8,4	0	0.333333	0	0/1	0	LmxM.08.0740-LmxM.08.0750		LmxM-cl-2_LmxM.08_1467379_G_A	intergenic_region	IGR
LmxM-cl-2	LmxM.08	1477194		G	A	0	PASS	A		upstream_gene_variant	MODIFIER	transcript	LmxM.08.0760.1	protein_coding		c.-3117G>A					3117		42	48	68,0	32,16	0	0.333333	0	0/1	0	LmxM.08.0760		LmxM-cl-2_LmxM.08_1477194_G_A	upstream_gene_variant	5'Flank
LmxM-cl-2	LmxM.08	1477194		G	A	0	PASS	A		downstream_gene_variant	MODIFIER	transcript	LmxM.08.0750.1	protein_coding		c.*4666G>A					4666		42	48	68,0	32,16	0	0.333333	0	0/1	0	LmxM.08.0750		LmxM-cl-2_LmxM.08_1477194_G_A	downstream_gene_variant	3'Flank
LmxM-cl-2	LmxM.08	1477194		G	A	0	PASS	A		intergenic_region	MODIFIER	intergenic_region	LmxM.08.0750-LmxM.08.0760			n.1477194G>A							42	48	68,0	32,16	0	0.333333	0	0/1	0	LmxM.08.0750-LmxM.08.0760		LmxM-cl-2_LmxM.08_1477194_G_A	intergenic_region	IGR
LmxM-cl-2	LmxM.11	304246		C	A	0	PASS	A		downstream_gene_variant	MODIFIER	transcript	LmxM.11.0810.1	protein_coding		c.*4666C>A					4666		8	6	9,0	4,2	0	0.333333	0	0/1	0	LmxM.11.0810		LmxM-cl-2_LmxM.11_304246_C_A	downstream_gene_variant	3'Flank
LmxM-cl-2	LmxM.11	304246		C	A	0	PASS	A		downstream_gene_variant	MODIFIER	transcript	LmxM.11.0820.1	protein_coding		c.*1066C>A					1066		8	6	9,0	4,2	0	0.333333	0	0/1	0	LmxM.11.0820		LmxM-cl-2_LmxM.11_304246_C_A	downstream_gene_variant	3'Flank
LmxM-cl-2	LmxM.11	304246		C	A	0	PASS	A		intergenic_region	MODIFIER	intergenic_region	LmxM.11.0820-LmxM.11.0830			n.304246C>A							8	6	9,0	4,2	0	0.333333	0	0/1	0	LmxM.11.0820-LmxM.11.0830		LmxM-cl-2_LmxM.11_304246_C_A	intergenic_region	IGR
LmxM-cl-2	LmxM.30	197434		C	G	0	PASS	G		upstream_gene_variant	MODIFIER	transcript	LmxM.30.0520.1	protein_coding		c.-2721G>C					2721		42	54	45,0	36,18	0	0.333333	0	0/1	0	LmxM.30.0520		LmxM-cl-2_LmxM.30_197434_C_G	upstream_gene_variant	5'Flank
LmxM-cl-2	LmxM.30	197434		C	G	0	PASS	G		downstream_gene_variant	MODIFIER	transcript	LmxM.30.0530.1	protein_coding		c.*2738G>C					2738		42	54	45,0	36,18	0	0.333333	0	0/1	0	LmxM.30.0530		LmxM-cl-2_LmxM.30_197434_C_G	downstream_gene_variant	3'Flank
LmxM-cl-2	LmxM.30	197434		C	G	0	PASS	G		intergenic_region	MODIFIER	intergenic_region	LmxM.30.0520-LmxM.30.0530			n.197434C>G							42	54	45,0	36,18	0	0.333333	0	0/1	0	LmxM.30.0520-LmxM.30.0530		LmxM-cl-2_LmxM.30_197434_C_G	intergenic_region	IGR
LmxM-cl-4	LmxM.15	331845		T	G	0	PASS	G		upstream_gene_variant	MODIFIER	transcript	LmxM.15.0800.1	protein_coding		c.-3440A>C					3440		10	9	10,0	6,3	0	0.333333	0	0/1	0	LmxM.15.0800		LmxM-cl-4_LmxM.15_331845_T_G	upstream_gene_variant	5'Flank
LmxM-cl-4	LmxM.15	331845		T	G	0	PASS	G		upstream_gene_variant	MODIFIER	transcript	LmxM.15.0810.1	protein_coding		c.-322A>C					322		10	9	10,0	6,3	0	0.333333	0	0/1	0	LmxM.15.0810		LmxM-cl-4_LmxM.15_331845_T_G	upstream_gene_variant	5'Flank
LmxM-cl-4	LmxM.15	331845		T	G	0	PASS	G		downstream_gene_variant	MODIFIER	transcript	LmxM.15.0815.1	protein_coding		c.*573A>C					573		10	9	10,0	6,3	0	0.333333	0	0/1	0	LmxM.15.0815		LmxM-cl-4_LmxM.15_331845_T_G	downstream_gene_variant	3'Flank
LmxM-cl-4	LmxM.15	331845		T	G	0	PASS	G		downstream_gene_variant	MODIFIER	transcript	LmxM.15.0820.1	protein_coding		c.*1605A>C					1605		10	9	10,0	6,3	0	0.333333	0	0/1	0	LmxM.15.0820		LmxM-cl-4_LmxM.15_331845_T_G	downstream_gene_variant	3'Flank
LmxM-cl-4	LmxM.15	331845		T	G	0	PASS	G		intergenic_region	MODIFIER	intergenic_region	LmxM.15.0810-LmxM.15.0815			n.331845T>G							10	9	10,0	6,3	0	0.333333	0	0/1	0	LmxM.15.0810-LmxM.15.0815		LmxM-cl-4_LmxM.15_331845_T_G	intergenic_region	IGR
LmxM-cl-4	1036_mexFOS1_13k16.p1kpIBF_67	11471		G	A	0	PASS	A		upstream_gene_variant	MODIFIER	transcript	LmxM.30.0490b.1	protein_coding		c.-4036C>T					4036		6	9	10,0	6,3	0	0.333333	0	0/1	0	LmxM.30.0490b		LmxM-cl-4_1036_mexFOS1_13k16.p1kpIBF_67_11471_G_A	upstream_gene_variant	5'Flank
LmxM-cl-4	1036_mexFOS1_13k16.p1kpIBF_67	11471		G	A	0	PASS	A		intergenic_region	MODIFIER	intergenic_region	LmxM.30.0490b-CHR_END			n.11471G>A							6	9	10,0	6,3	0	0.333333	0	0/1	0	LmxM.30.0490b-CHR_END		LmxM-cl-4_1036_mexFOS1_13k16.p1kpIBF_67_11471_G_A	intergenic_region	IGR
LmxM-cl-2	LmxM.30	138815		A	G	0	PASS	G		upstream_gene_variant	MODIFIER	transcript	LmxM.30.0410.1	protein_coding		c.-591T>C					591		59	40	92,1	27,13	0.0107527	0.325	0	0/1	0	LmxM.30.0410		LmxM-cl-2_LmxM.30_138815_A_G	upstream_gene_variant	5'Flank
LmxM-cl-2	LmxM.30	138815		A	G	0	PASS	G		intergenic_region	MODIFIER	intergenic_region	LmxM.30.0410-LmxM.30.0450			n.138815A>G							59	40	92,1	27,13	0.0107527	0.325	0	0/1	0	LmxM.30.0410-LmxM.30.0450		LmxM-cl-2_LmxM.30_138815_A_G	intergenic_region	IGR
LmxM-cl-2	1036_mexFOS1_13k16.p1kpIBF_30	680		C	T	0	PASS	T		downstream_gene_variant	MODIFIER	transcript	LmxM.30.0450c.1	protein_coding		c.*3279G>A					3279		33	40	56,0	27,13	0	0.325	0	0/1	0	LmxM.30.0450b		LmxM-cl-2_1036_mexFOS1_13k16.p1kpIBF_30_680_C_T	downstream_gene_variant	3'Flank
LmxM-cl-2	1036_mexFOS1_13k16.p1kpIBF_30	680		C	T	0	PASS	T		intergenic_region	MODIFIER	intergenic_region	CHR_START-LmxM.30.0450b			n.680C>T							33	40	56,0	27,13	0	0.325	0	0/1	0	CHR_START-LmxM.30.0450b		LmxM-cl-2_1036_mexFOS1_13k16.p1kpIBF_30_680_C_T	intergenic_region	IGR
LmxM-cl-2	LmxM.20	2104474		A	G	0	PASS	G		upstream_gene_variant	MODIFIER	transcript	LmxM.36.5500.1	protein_coding		c.-3251T>C					3251		50	37	50,0	25,12	0	0.324324	0	0/1	0	LmxM.36.5500		LmxM-cl-2_LmxM.20_2104474_A_G	upstream_gene_variant	5'Flank
LmxM-cl-2	LmxM.20	2104474		A	G	0	PASS	G		upstream_gene_variant	MODIFIER	transcript	LmxM.36.5510.1	protein_coding		c.-683T>C					683		50	37	50,0	25,12	0	0.324324	0	0/1	0	LmxM.36.5510		LmxM-cl-2_LmxM.20_2104474_A_G	upstream_gene_variant	5'Flank
LmxM-cl-2	LmxM.20	2104474		A	G	0	PASS	G		downstream_gene_variant	MODIFIER	transcript	LmxM.36.5520.1	protein_coding		c.*2845T>C					2845		50	37	50,0	25,12	0	0.324324	0	0/1	0	LmxM.36.5520		LmxM-cl-2_LmxM.20_2104474_A_G	downstream_gene_variant	3'Flank
LmxM-cl-2	LmxM.20	2104474		A	G	0	PASS	G		intergenic_region	MODIFIER	intergenic_region	LmxM.36.5510-LmxM.36.5520			n.2104474A>G							50	37	50,0	25,12	0	0.324324	0	0/1	0	LmxM.36.5510-LmxM.36.5520		LmxM-cl-2_LmxM.20_2104474_A_G	intergenic_region	IGR
LmxM-cl-4	LmxM.30	158136		G	A	0	PASS	A		upstream_gene_variant	MODIFIER	transcript	LmxM.30.0451.1	protein_coding		c.-4358C>T					4358		137	108	135,2	73,35	0.0145985	0.324074	0/0	0/1	0	LmxM.30.0451		LmxM-cl-4_LmxM.30_158136_G_A	upstream_gene_variant	5'Flank
LmxM-cl-4	LmxM.30	158136		G	A	0	PASS	A		downstream_gene_variant	MODIFIER	transcript	LmxM.30.0452.1	protein_coding		c.*704C>T					704		137	108	135,2	73,35	0.0145985	0.324074	0/0	0/1	0	LmxM.30.0452		LmxM-cl-4_LmxM.30_158136_G_A	downstream_gene_variant	3'Flank
LmxM-cl-4	LmxM.30	158136		G	A	0	PASS	A		downstream_gene_variant	MODIFIER	transcript	LmxM.30.0460.1	protein_coding		c.*3380C>T					3380		137	108	135,2	73,35	0.0145985	0.324074	0/0	0/1	0	LmxM.30.0460		LmxM-cl-4_LmxM.30_158136_G_A	downstream_gene_variant	3'Flank
LmxM-cl-4	LmxM.30	158136		G	A	0	PASS	A		intergenic_region	MODIFIER	intergenic_region	LmxM.30.0451-LmxM.30.0452			n.158136G>A							137	108	135,2	73,35	0.0145985	0.324074	0/0	0/1	0	LmxM.30.0451-LmxM.30.0452		LmxM-cl-4_LmxM.30_158136_G_A	intergenic_region	IGR
LmxM-cl-2	1036_mexFOS1_13k16.p1kpIBF_30	69		T	G	0	PASS	G		downstream_gene_variant	MODIFIER	transcript	LmxM.30.0450c.1	protein_coding		c.*3890A>C					3890		20	34	39,0	23,11	0	0.323529	0	0/1	0	LmxM.30.0450b		LmxM-cl-2_1036_mexFOS1_13k16.p1kpIBF_30_69_T_G	downstream_gene_variant	3'Flank
LmxM-cl-2	1036_mexFOS1_13k16.p1kpIBF_30	69		T	G	0	PASS	G		intergenic_region	MODIFIER	intergenic_region	CHR_START-LmxM.30.0450b			n.69T>G							20	34	39,0	23,11	0	0.323529	0	0/1	0	CHR_START-LmxM.30.0450b		LmxM-cl-2_1036_mexFOS1_13k16.p1kpIBF_30_69_T_G	intergenic_region	IGR
LmxM-cl-2	LmxM.30	140904		G	A	0	PASS	A		upstream_gene_variant	MODIFIER	transcript	LmxM.30.0410.1	protein_coding		c.-2680C>T					2680		33	32	36,1	21,10	0.027027	0.322581	0	0/1	0	LmxM.30.0410		LmxM-cl-2_LmxM.30_140904_G_A	upstream_gene_variant	5'Flank
LmxM-cl-2	LmxM.30	140904		G	A	0	PASS	A		downstream_gene_variant	MODIFIER	transcript	LmxM.30.0450.1	protein_coding		c.*3515C>T					3515		33	32	36,1	21,10	0.027027	0.322581	0	0/1	0	LmxM.30.0450		LmxM-cl-2_LmxM.30_140904_G_A	downstream_gene_variant	3'Flank
LmxM-cl-2	LmxM.30	140904		G	A	0	PASS	A		intergenic_region	MODIFIER	intergenic_region	LmxM.30.0410-LmxM.30.0450			n.140904G>A							33	32	36,1	21,10	0.027027	0.322581	0	0/1	0	LmxM.30.0410-LmxM.30.0450		LmxM-cl-2_LmxM.30_140904_G_A	intergenic_region	IGR
LmxM-cl-4	LmxM.08	1477226		G	C	0	PASS	C		upstream_gene_variant	MODIFIER	transcript	LmxM.08.0760.1	protein_coding		c.-3085G>C					3085		38	31	44,0	21,10	0	0.322581	0	0/1	0	LmxM.08.0760		LmxM-cl-4_LmxM.08_1477226_G_C	upstream_gene_variant	5'Flank
LmxM-cl-4	LmxM.08	1477226		G	C	0	PASS	C		downstream_gene_variant	MODIFIER	transcript	LmxM.08.0750.1	protein_coding		c.*4698G>C					4698		38	31	44,0	21,10	0	0.322581	0	0/1	0	LmxM.08.0750		LmxM-cl-4_LmxM.08_1477226_G_C	downstream_gene_variant	3'Flank
LmxM-cl-4	LmxM.08	1477226		G	C	0	PASS	C		intergenic_region	MODIFIER	intergenic_region	LmxM.08.0750-LmxM.08.0760			n.1477226G>C							38	31	44,0	21,10	0	0.322581	0	0/1	0	LmxM.08.0750-LmxM.08.0760		LmxM-cl-4_LmxM.08_1477226_G_C	intergenic_region	IGR
LmxM-cl-4	1036_mexFOS1_13k16.p1kpIBF_67	10881		C	A	0	PASS	A		upstream_gene_variant	MODIFIER	transcript	LmxM.30.0490b.1	protein_coding		c.-3446G>T					3446		13	41	24,0	28,13	0	0.317073	0	0/1	0	LmxM.30.0490b		LmxM-cl-4_1036_mexFOS1_13k16.p1kpIBF_67_10881_C_A	upstream_gene_variant	5'Flank
LmxM-cl-4	1036_mexFOS1_13k16.p1kpIBF_67	10881		C	A	0	PASS	A		intergenic_region	MODIFIER	intergenic_region	LmxM.30.0490b-CHR_END			n.10881C>A							13	41	24,0	28,13	0	0.317073	0	0/1	0	LmxM.30.0490b-CHR_END		LmxM-cl-4_1036_mexFOS1_13k16.p1kpIBF_67_10881_C_A	intergenic_region	IGR
LmxM-cl-2	1036_mexFOS1_13k16.p1kpIBF_62	247		T	C	0	PASS	C		downstream_gene_variant	MODIFIER	transcript	LmxM.30.0450e.1	protein_coding		c.*1104A>G					1104		35	19	66,0	13,6	0	0.315789	0	0/1	0	LmxM.30.0450e		LmxM-cl-2_1036_mexFOS1_13k16.p1kpIBF_62_247_T_C	downstream_gene_variant	3'Flank
LmxM-cl-2	1036_mexFOS1_13k16.p1kpIBF_62	247		T	C	0	PASS	C		downstream_gene_variant	MODIFIER	transcript	LmxM.30.0460e.1	protein_coding		c.*3707A>G					3707		35	19	66,0	13,6	0	0.315789	0	0/1	0	LmxM.30.0460e		LmxM-cl-2_1036_mexFOS1_13k16.p1kpIBF_62_247_T_C	downstream_gene_variant	3'Flank
LmxM-cl-2	1036_mexFOS1_13k16.p1kpIBF_62	247		T	C	0	PASS	C		intergenic_region	MODIFIER	intergenic_region	CHR_START-LmxM.30.0450e			n.247T>C							35	19	66,0	13,6	0	0.315789	0	0/1	0	CHR_START-LmxM.30.0450e		LmxM-cl-2_1036_mexFOS1_13k16.p1kpIBF_62_247_T_C	intergenic_region	IGR
LmxM-cl-4	LmxM.30	158544		G	A	0	PASS	A		upstream_gene_variant	MODIFIER	transcript	LmxM.30.0451.1	protein_coding		c.-4766C>T					4766		116	117	125,0	78,36	0	0.315789	0	0/1	0	LmxM.30.0451		LmxM-cl-4_LmxM.30_158544_G_A	upstream_gene_variant	5'Flank
LmxM-cl-4	LmxM.30	158544		G	A	0	PASS	A		downstream_gene_variant	MODIFIER	transcript	LmxM.30.0452.1	protein_coding		c.*296C>T					296		116	117	125,0	78,36	0	0.315789	0	0/1	0	LmxM.30.0452		LmxM-cl-4_LmxM.30_158544_G_A	downstream_gene_variant	3'Flank
LmxM-cl-4	LmxM.30	158544		G	A	0	PASS	A		downstream_gene_variant	MODIFIER	transcript	LmxM.30.0460.1	protein_coding		c.*2972C>T					2972		116	117	125,0	78,36	0	0.315789	0	0/1	0	LmxM.30.0460		LmxM-cl-4_LmxM.30_158544_G_A	downstream_gene_variant	3'Flank
LmxM-cl-4	LmxM.30	158544		G	A	0	PASS	A		intergenic_region	MODIFIER	intergenic_region	LmxM.30.0451-LmxM.30.0452			n.158544G>A							116	117	125,0	78,36	0	0.315789	0	0/1	0	LmxM.30.0451-LmxM.30.0452		LmxM-cl-4_LmxM.30_158544_G_A	intergenic_region	IGR
LmxM-cl-4	1036_mexFOS1_13k16.p1kpIBF_62	1224		C	T	0	PASS	T		downstream_gene_variant	MODIFIER	transcript	LmxM.30.0450e.1	protein_coding		c.*127G>A					127		14	19	18,0	13,6	0	0.315789	0	0/1	0	LmxM.30.0450e		LmxM-cl-4_1036_mexFOS1_13k16.p1kpIBF_62_1224_C_T	downstream_gene_variant	3'Flank
LmxM-cl-4	1036_mexFOS1_13k16.p1kpIBF_62	1224		C	T	0	PASS	T		downstream_gene_variant	MODIFIER	transcript	LmxM.30.0460e.1	protein_coding		c.*2730G>A					2730		14	19	18,0	13,6	0	0.315789	0	0/1	0	LmxM.30.0460e		LmxM-cl-4_1036_mexFOS1_13k16.p1kpIBF_62_1224_C_T	downstream_gene_variant	3'Flank
LmxM-cl-4	1036_mexFOS1_13k16.p1kpIBF_62	1224		C	T	0	PASS	T		intergenic_region	MODIFIER	intergenic_region	CHR_START-LmxM.30.0450e			n.1224C>T							14	19	18,0	13,6	0	0.315789	0	0/1	0	CHR_START-LmxM.30.0450e		LmxM-cl-4_1036_mexFOS1_13k16.p1kpIBF_62_1224_C_T	intergenic_region	IGR
LmxM-cl-2	LmxM.15	252108		T	G	0	PASS	G		upstream_gene_variant	MODIFIER	transcript	LmxM.15.0660.1	protein_coding		c.-3582T>G					3582		16	16	15,1	11,5	0.0625	0.3125	0	0/1	0	LmxM.15.0660		LmxM-cl-2_LmxM.15_252108_T_G	upstream_gene_variant	5'Flank
LmxM-cl-2	LmxM.15	252108		T	G	0	PASS	G		downstream_gene_variant	MODIFIER	transcript	LmxM.15:ncRNA:rfamscan:248130-248206.1	lincRNA		n.*3902T>G					3902		16	16	15,1	11,5	0.0625	0.3125	0	0/1	0	LmxM.15:ncRNA:rfamscan:248130-248206		LmxM-cl-2_LmxM.15_252108_T_G	downstream_gene_variant	3'Flank
LmxM-cl-2	LmxM.15	252108		T	G	0	PASS	G		downstream_gene_variant	MODIFIER	transcript	LmxM.15.0650.1	protein_coding		c.*1029T>G					1029		16	16	15,1	11,5	0.0625	0.3125	0	0/1	0	LmxM.15.0650		LmxM-cl-2_LmxM.15_252108_T_G	downstream_gene_variant	3'Flank
LmxM-cl-2	LmxM.15	252108		T	G	0	PASS	G		intergenic_region	MODIFIER	intergenic_region	LmxM.15.0650-LmxM.15.0660			n.252108T>G							16	16	15,1	11,5	0.0625	0.3125	0	0/1	0	LmxM.15.0650-LmxM.15.0660		LmxM-cl-2_LmxM.15_252108_T_G	intergenic_region	IGR
LmxM-cl-4	LmxM.20	1574777		T	G	0	PASS	G		upstream_gene_variant	MODIFIER	transcript	LmxM.36.4200.1	protein_coding		c.-1349T>G					1349		26	16	25,1	11,5	0.0384615	0.3125	0	0/1	0	LmxM.36.4200		LmxM-cl-4_LmxM.20_1574777_T_G	upstream_gene_variant	5'Flank
LmxM-cl-4	LmxM.20	1574777		T	G	0	PASS	G		downstream_gene_variant	MODIFIER	transcript	LmxM.36.4180.1	protein_coding		c.*2541T>G					2541		26	16	25,1	11,5	0.0384615	0.3125	0	0/1	0	LmxM.36.4180		LmxM-cl-4_LmxM.20_1574777_T_G	downstream_gene_variant	3'Flank
LmxM-cl-4	LmxM.20	1574777		T	G	0	PASS	G		downstream_gene_variant	MODIFIER	transcript	LmxM.36.4190.1	protein_coding		c.*452T>G					452		26	16	25,1	11,5	0.0384615	0.3125	0	0/1	0	LmxM.36.4190		LmxM-cl-4_LmxM.20_1574777_T_G	downstream_gene_variant	3'Flank
LmxM-cl-4	LmxM.20	1574777		T	G	0	PASS	G		intergenic_region	MODIFIER	intergenic_region	LmxM.36.4190-LmxM.36.4200			n.1574777T>G							26	16	25,1	11,5	0.0384615	0.3125	0	0/1	0	LmxM.36.4190-LmxM.36.4200		LmxM-cl-4_LmxM.20_1574777_T_G	intergenic_region	IGR
LmxM-cl-4	LmxM.30	149929		G	A	0	PASS	A		upstream_gene_variant	MODIFIER	transcript	LmxM.30.0450.1	protein_coding		c.-4923C>T					4923		15	74	59,1	51,23	0.0166667	0.310811	0	0/1	0	LmxM.30.0450		LmxM-cl-4_LmxM.30_149929_G_A	upstream_gene_variant	5'Flank
LmxM-cl-4	LmxM.30	149929		G	A	0	PASS	A		downstream_gene_variant	MODIFIER	transcript	LmxM.30.0451.1	protein_coding		c.*3223C>T					3223		15	74	59,1	51,23	0.0166667	0.310811	0	0/1	0	LmxM.30.0451		LmxM-cl-4_LmxM.30_149929_G_A	downstream_gene_variant	3'Flank
LmxM-cl-4	LmxM.30	149929		G	A	0	PASS	A		intergenic_region	MODIFIER	intergenic_region	LmxM.30.0450-LmxM.30.0451			n.149929G>A							15	74	59,1	51,23	0.0166667	0.310811	0	0/1	0	LmxM.30.0450-LmxM.30.0451		LmxM-cl-4_LmxM.30_149929_G_A	intergenic_region	IGR
LmxM-cl-4	1036_mexFOS1_13k16.p1kpIBF_30	632		G	A	0	PASS	A		downstream_gene_variant	MODIFIER	transcript	LmxM.30.0450c.1	protein_coding		c.*3327C>T					3327		50	71	83,1	49,22	0.0119048	0.309859	0	0/1	0	LmxM.30.0450b		LmxM-cl-4_1036_mexFOS1_13k16.p1kpIBF_30_632_G_A	downstream_gene_variant	3'Flank
LmxM-cl-4	1036_mexFOS1_13k16.p1kpIBF_30	632		G	A	0	PASS	A		intergenic_region	MODIFIER	intergenic_region	CHR_START-LmxM.30.0450b			n.632G>A							50	71	83,1	49,22	0.0119048	0.309859	0	0/1	0	CHR_START-LmxM.30.0450b		LmxM-cl-4_1036_mexFOS1_13k16.p1kpIBF_30_632_G_A	intergenic_region	IGR
LmxM-cl-4	LmxM.04	174982		A	C	0	PASS	C		upstream_gene_variant	MODIFIER	transcript	LmxM.04.0470.1	protein_coding		c.-4962T>G					4962		17	13	17,0	9,4	0	0.307692	0/0	0/1	0	LmxM.04.0470		LmxM-cl-4_LmxM.04_174982_A_C	upstream_gene_variant	5'Flank
LmxM-cl-4	LmxM.04	174982		A	C	0	PASS	C		upstream_gene_variant	MODIFIER	transcript	LmxM.04.0480.1	protein_coding		c.-3444T>G					3444		17	13	17,0	9,4	0	0.307692	0/0	0/1	0	LmxM.04.0480		LmxM-cl-4_LmxM.04_174982_A_C	upstream_gene_variant	5'Flank
LmxM-cl-4	LmxM.04	174982		A	C	0	PASS	C		upstream_gene_variant	MODIFIER	transcript	LmxM.04.0490.1	protein_coding		c.-460T>G					460		17	13	17,0	9,4	0	0.307692	0/0	0/1	0	LmxM.04.0490		LmxM-cl-4_LmxM.04_174982_A_C	upstream_gene_variant	5'Flank
LmxM-cl-4	LmxM.04	174982		A	C	0	PASS	C		downstream_gene_variant	MODIFIER	transcript	LmxM.04:ncRNA:rfamscan:170690-170767.1	lincRNA		n.*4215A>C					4215		17	13	17,0	9,4	0	0.307692	0/0	0/1	0	LmxM.04:ncRNA:rfamscan:170690-170767		LmxM-cl-4_LmxM.04_174982_A_C	downstream_gene_variant	3'Flank
LmxM-cl-4	LmxM.04	174982		A	C	0	PASS	C		downstream_gene_variant	MODIFIER	transcript	LmxM.04.0500.1	protein_coding		c.*696T>G					696		17	13	17,0	9,4	0	0.307692	0/0	0/1	0	LmxM.04.0500		LmxM-cl-4_LmxM.04_174982_A_C	downstream_gene_variant	3'Flank
LmxM-cl-4	LmxM.04	174982		A	C	0	PASS	C		intergenic_region	MODIFIER	intergenic_region	LmxM.04.0490-LmxM.04.0500			n.174982A>C							17	13	17,0	9,4	0	0.307692	0/0	0/1	0	LmxM.04.0490-LmxM.04.0500		LmxM-cl-4_LmxM.04_174982_A_C	intergenic_region	IGR
LmxM-cl-2	1036_mexFOS1_13k16.p1kpIBF_63	5010		A	G	0	PASS	G		downstream_gene_variant	MODIFIER	transcript	LmxM.30.0452c.1	protein_coding		c.*2089T>C					2089		24	26	49,0	18,8	0	0.307692	0	0/1	0	LmxM.30.0452c		LmxM-cl-2_1036_mexFOS1_13k16.p1kpIBF_63_5010_A_G	downstream_gene_variant	3'Flank
LmxM-cl-2	1036_mexFOS1_13k16.p1kpIBF_63	5010		A	G	0	PASS	G		downstream_gene_variant	MODIFIER	transcript	LmxM.30.0460c.1	protein_coding		c.*4771T>C					4771		24	26	49,0	18,8	0	0.307692	0	0/1	0	LmxM.30.0460c		LmxM-cl-2_1036_mexFOS1_13k16.p1kpIBF_63_5010_A_G	downstream_gene_variant	3'Flank
LmxM-cl-2	1036_mexFOS1_13k16.p1kpIBF_63	5010		A	G	0	PASS	G		intergenic_region	MODIFIER	intergenic_region	CHR_START-LmxM.30.0452c			n.5010A>G							24	26	49,0	18,8	0	0.307692	0	0/1	0	CHR_START-LmxM.30.0452c		LmxM-cl-2_1036_mexFOS1_13k16.p1kpIBF_63_5010_A_G	intergenic_region	IGR
LmxM-cl-4	LmxM.30	161246		C	T	0	PASS	T		upstream_gene_variant	MODIFIER	transcript	LmxM.30.0452.1	protein_coding		c.-1771G>A					1771		47	39	78,1	27,12	0.0126582	0.307692	0	0/1	0	LmxM.30.0452		LmxM-cl-4_LmxM.30_161246_C_T	upstream_gene_variant	5'Flank
LmxM-cl-4	LmxM.30	161246		C	T	0	PASS	T		downstream_gene_variant	MODIFIER	transcript	LmxM.30.0460.1	protein_coding		c.*270G>A					270		47	39	78,1	27,12	0.0126582	0.307692	0	0/1	0	LmxM.30.0460		LmxM-cl-4_LmxM.30_161246_C_T	downstream_gene_variant	3'Flank
LmxM-cl-4	LmxM.30	161246		C	T	0	PASS	T		downstream_gene_variant	MODIFIER	transcript	LmxM.30.0470.1	protein_coding		c.*4208G>A					4208		47	39	78,1	27,12	0.0126582	0.307692	0	0/1	0	LmxM.30.0470		LmxM-cl-4_LmxM.30_161246_C_T	downstream_gene_variant	3'Flank
LmxM-cl-4	LmxM.30	161246		C	T	0	PASS	T		intergenic_region	MODIFIER	intergenic_region	LmxM.30.0452-LmxM.30.0460			n.161246C>T							47	39	78,1	27,12	0.0126582	0.307692	0	0/1	0	LmxM.30.0452-LmxM.30.0460		LmxM-cl-4_LmxM.30_161246_C_T	intergenic_region	IGR
LmxM-cl-2	LmxM.30	159686		G	C	0	PASS	C		upstream_gene_variant	MODIFIER	transcript	LmxM.30.0452.1	protein_coding		c.-211C>G					211		39	23	45,0	16,7	0	0.304348	0	0/1	0	LmxM.30.0452		LmxM-cl-2_LmxM.30_159686_G_C	upstream_gene_variant	5'Flank
LmxM-cl-2	LmxM.30	159686		G	C	0	PASS	C		downstream_gene_variant	MODIFIER	transcript	LmxM.30.0460.1	protein_coding		c.*1830C>G					1830		39	23	45,0	16,7	0	0.304348	0	0/1	0	LmxM.30.0460		LmxM-cl-2_LmxM.30_159686_G_C	downstream_gene_variant	3'Flank
LmxM-cl-2	LmxM.30	159686		G	C	0	PASS	C		intergenic_region	MODIFIER	intergenic_region	LmxM.30.0452-LmxM.30.0460			n.159686G>C							39	23	45,0	16,7	0	0.304348	0	0/1	0	LmxM.30.0452-LmxM.30.0460		LmxM-cl-2_LmxM.30_159686_G_C	intergenic_region	IGR
LmxM-cl-4	LmxM.23	687377		T	G	0	PASS	G		upstream_gene_variant	MODIFIER	transcript	LmxM.23.1760.1	protein_coding		c.-694T>G					694		22	23	21,1	16,7	0.0454545	0.304348	0	0/1	0	LmxM.23.1760		LmxM-cl-4_LmxM.23_687377_T_G	upstream_gene_variant	5'Flank
LmxM-cl-4	LmxM.23	687377		T	G	0	PASS	G		upstream_gene_variant	MODIFIER	transcript	LmxM.23.1770.1	protein_coding		c.-4784T>G					4784		22	23	21,1	16,7	0.0454545	0.304348	0	0/1	0	LmxM.23.1770		LmxM-cl-4_LmxM.23_687377_T_G	upstream_gene_variant	5'Flank
LmxM-cl-4	LmxM.23	687377		T	G	0	PASS	G		downstream_gene_variant	MODIFIER	transcript	LmxM.23.1730.1	protein_coding		c.*4169T>G					4169		22	23	21,1	16,7	0.0454545	0.304348	0	0/1	0	LmxM.23.1730		LmxM-cl-4_LmxM.23_687377_T_G	downstream_gene_variant	3'Flank
LmxM-cl-4	LmxM.23	687377		T	G	0	PASS	G		downstream_gene_variant	MODIFIER	transcript	LmxM.23.1740.1	protein_coding		c.*2640T>G					2640		22	23	21,1	16,7	0.0454545	0.304348	0	0/1	0	LmxM.23.1740		LmxM-cl-4_LmxM.23_687377_T_G	downstream_gene_variant	3'Flank
LmxM-cl-4	LmxM.23	687377		T	G	0	PASS	G		downstream_gene_variant	MODIFIER	transcript	LmxM.23.1750.1	protein_coding		c.*727T>G					727		22	23	21,1	16,7	0.0454545	0.304348	0	0/1	0	LmxM.23.1750		LmxM-cl-4_LmxM.23_687377_T_G	downstream_gene_variant	3'Flank
LmxM-cl-4	LmxM.23	687377		T	G	0	PASS	G		intergenic_region	MODIFIER	intergenic_region	LmxM.23.1750-LmxM.23.1760			n.687377T>G							22	23	21,1	16,7	0.0454545	0.304348	0	0/1	0	LmxM.23.1750-LmxM.23.1760		LmxM-cl-4_LmxM.23_687377_T_G	intergenic_region	IGR
LmxM-cl-4	LmxM.08	1463590		A	C	0	PASS	C		upstream_gene_variant	MODIFIER	transcript	LmxM.08.0740.1	protein_coding		c.-2474A>C					2474		105	93	108,0	65,28	0	0.301075	0	0/1	0	LmxM.08.0740		LmxM-cl-4_LmxM.08_1463590_A_C	upstream_gene_variant	5'Flank
LmxM-cl-4	LmxM.08	1463590		A	C	0	PASS	C		downstream_gene_variant	MODIFIER	transcript	LmxM.08.0730.1	protein_coding		c.*3799A>C					3799		105	93	108,0	65,28	0	0.301075	0	0/1	0	LmxM.08.0730		LmxM-cl-4_LmxM.08_1463590_A_C	downstream_gene_variant	3'Flank
LmxM-cl-4	LmxM.08	1463590		A	C	0	PASS	C		intergenic_region	MODIFIER	intergenic_region	LmxM.08.0730-LmxM.08.0740			n.1463590A>C							105	93	108,0	65,28	0	0.301075	0	0/1	0	LmxM.08.0730-LmxM.08.0740		LmxM-cl-4_LmxM.08_1463590_A_C	intergenic_region	IGR
LmxM-cl-2	LmxM.06	124768		T	G	0	PASS	G		upstream_gene_variant	MODIFIER	transcript	LmxM.06.0360.1	protein_coding		c.-3507A>C					3507		10	10	10,0	7,3	0	0.3	0/0	0/1	0	LmxM.06.0360		LmxM-cl-2_LmxM.06_124768_T_G	upstream_gene_variant	5'Flank
LmxM-cl-4	LmxM.04	165382		A	C	0	PASS	C	1	upstream_gene_variant	MODIFIER	transcript	LmxM.04.0460.1	protein_coding		c.-374T>G					374		61	48	61,0	46,2	0	0.0416667	0/0	0/1	0	LmxM.04.0460		LmxM-cl-4_LmxM.04_165382_A_C	upstream_gene_variant	5'Flank
LmxM-cl-2	LmxM.06	124768		T	G	0	PASS	G		upstream_gene_variant	MODIFIER	transcript	LmxM.06.0380.1	protein_coding		c.-3154T>G					3154		10	10	10,0	7,3	0	0.3	0/0	0/1	0	LmxM.06.0380		LmxM-cl-2_LmxM.06_124768_T_G	upstream_gene_variant	5'Flank
LmxM-cl-2	LmxM.04	163900		T	G	0	PASS	G	1	missense_variant	MODERATE	transcript	LmxM.04.0460.1	protein_coding	1/1	c.1109A>C	p.Asp370Ala	1109/1455	1109/1455	370/484			50	57	49,1	55,2	0.02	0.0350877	0/0	0/1	0	LmxM.04.0460		LmxM-cl-2_LmxM.04_163900_T_G	missense_variant	Missense_Mutation
LmxM-cl-2	1036_mexFOS1_13k16.p1kpIBF_20	2907		G	C	0	PASS	C		downstream_gene_variant	MODIFIER	transcript	LmxM.30.0450a.1	protein_coding		c.*223G>C					223		9	10	9,0	7,3	0	0.3	0|0	0|1	0	LmxM.30.0450a		LmxM-cl-2_1036_mexFOS1_13k16.p1kpIBF_20_2907_G_C	downstream_gene_variant	3'Flank
LmxM-cl-2	1036_mexFOS1_13k16.p1kpIBF_20	2907		G	C	0	PASS	C		intergenic_region	MODIFIER	intergenic_region	LmxM.30.0450a-LmxM.30.0440a			n.2907G>C							9	10	9,0	7,3	0	0.3	0|0	0|1	0	LmxM.30.0450a-LmxM.30.0440a		LmxM-cl-2_1036_mexFOS1_13k16.p1kpIBF_20_2907_G_C	intergenic_region	IGR
LmxM-cl-2	LmxM.08	1477080		G	C	0	PASS	C		upstream_gene_variant	MODIFIER	transcript	LmxM.08.0760.1	protein_coding		c.-3231G>C					3231		18	10	38,0	7,3	0	0.3	0	0/1	0	LmxM.08.0760		LmxM-cl-2_LmxM.08_1477080_G_C	upstream_gene_variant	5'Flank
LmxM-cl-2	LmxM.08	1477080		G	C	0	PASS	C		downstream_gene_variant	MODIFIER	transcript	LmxM.08.0750.1	protein_coding		c.*4552G>C					4552		18	10	38,0	7,3	0	0.3	0	0/1	0	LmxM.08.0750		LmxM-cl-2_LmxM.08_1477080_G_C	downstream_gene_variant	3'Flank
LmxM-cl-2	LmxM.08	1477080		G	C	0	PASS	C		intergenic_region	MODIFIER	intergenic_region	LmxM.08.0750-LmxM.08.0760			n.1477080G>C							18	10	38,0	7,3	0	0.3	0	0/1	0	LmxM.08.0750-LmxM.08.0760		LmxM-cl-2_LmxM.08_1477080_G_C	intergenic_region	IGR
LmxM-cl-2	LmxM.25	414835		A	G	0	PASS	G		upstream_gene_variant	MODIFIER	transcript	LmxM.25.1090.1	protein_coding		c.-1725T>C					1725		11	10	11,0	7,3	0	0.3	0	0/1	0	LmxM.25.1090		LmxM-cl-2_LmxM.25_414835_A_G	upstream_gene_variant	5'Flank
LmxM-cl-2	LmxM.25	414835		A	G	0	PASS	G		downstream_gene_variant	MODIFIER	transcript	LmxM.25.1100.1	protein_coding		c.*249T>C					249		11	10	11,0	7,3	0	0.3	0	0/1	0	LmxM.25.1100		LmxM-cl-2_LmxM.25_414835_A_G	downstream_gene_variant	3'Flank
LmxM-cl-2	LmxM.25	414835		A	G	0	PASS	G		downstream_gene_variant	MODIFIER	transcript	LmxM.25.1110.1	protein_coding		c.*2731T>C					2731		11	10	11,0	7,3	0	0.3	0	0/1	0	LmxM.25.1110		LmxM-cl-2_LmxM.25_414835_A_G	downstream_gene_variant	3'Flank
LmxM-cl-2	LmxM.25	414835		A	G	0	PASS	G		intergenic_region	MODIFIER	intergenic_region	LmxM.25.1090-LmxM.25.1100			n.414835A>G							11	10	11,0	7,3	0	0.3	0	0/1	0	LmxM.25.1090-LmxM.25.1100		LmxM-cl-2_LmxM.25_414835_A_G	intergenic_region	IGR
LmxM-cl-4	LmxM.26	13735		A	C	0	PASS	C		upstream_gene_variant	MODIFIER	transcript	LmxM.26.0030.1	protein_coding		c.-4397T>G					4397		23	20	22,1	14,6	0.0434783	0.3	0	0/1	0	LmxM.26.0030		LmxM-cl-4_LmxM.26_13735_A_C	upstream_gene_variant	5'Flank
LmxM-cl-4	LmxM.26	13735		A	C	0	PASS	C		upstream_gene_variant	MODIFIER	transcript	LmxM.26.0040.1	protein_coding		c.-2395T>G					2395		23	20	22,1	14,6	0.0434783	0.3	0	0/1	0	LmxM.26.0040		LmxM-cl-4_LmxM.26_13735_A_C	upstream_gene_variant	5'Flank
LmxM-cl-4	LmxM.26	13735		A	C	0	PASS	C		upstream_gene_variant	MODIFIER	transcript	LmxM.26.0050.1	protein_coding		c.-856T>G					856		23	20	22,1	14,6	0.0434783	0.3	0	0/1	0	LmxM.26.0050		LmxM-cl-4_LmxM.26_13735_A_C	upstream_gene_variant	5'Flank
LmxM-cl-4	LmxM.26	13735		A	C	0	PASS	C		downstream_gene_variant	MODIFIER	transcript	LmxM.26.0055.1	protein_coding		c.*2707T>G					2707		23	20	22,1	14,6	0.0434783	0.3	0	0/1	0	LmxM.26.0055		LmxM-cl-4_LmxM.26_13735_A_C	downstream_gene_variant	3'Flank
LmxM-cl-4	LmxM.26	13735		A	C	0	PASS	C		downstream_gene_variant	MODIFIER	transcript	LmxM.26.0058.1	protein_coding		c.*4000T>G					4000		23	20	22,1	14,6	0.0434783	0.3	0	0/1	0	LmxM.26.0058		LmxM-cl-4_LmxM.26_13735_A_C	downstream_gene_variant	3'Flank
LmxM-cl-4	LmxM.26	13735		A	C	0	PASS	C		intergenic_region	MODIFIER	intergenic_region	LmxM.26.0050-LmxM.26.0055			n.13735A>C							23	20	22,1	14,6	0.0434783	0.3	0	0/1	0	LmxM.26.0050-LmxM.26.0055		LmxM-cl-4_LmxM.26_13735_A_C	intergenic_region	IGR
LmxM-cl-4	1036_mexFOS1_13k16.p1kpIBF_20	2904		A	C	0	PASS	C		downstream_gene_variant	MODIFIER	transcript	LmxM.30.0450a.1	protein_coding		c.*220A>C					220		17	20	35,1	14,6	0.0277778	0.3	0	0/1	0	LmxM.30.0450a		LmxM-cl-4_1036_mexFOS1_13k16.p1kpIBF_20_2904_A_C	downstream_gene_variant	3'Flank
LmxM-cl-4	1036_mexFOS1_13k16.p1kpIBF_20	2904		A	C	0	PASS	C		intergenic_region	MODIFIER	intergenic_region	LmxM.30.0450a-LmxM.30.0440a			n.2904A>C							17	20	35,1	14,6	0.0277778	0.3	0	0/1	0	LmxM.30.0450a-LmxM.30.0440a		LmxM-cl-4_1036_mexFOS1_13k16.p1kpIBF_20_2904_A_C	intergenic_region	IGR
LmxM-cl-2	LmxM.20	1037545		C	T	0	PASS	T		missense_variant	MODERATE	transcript	LmxM.36.2600.1	protein_coding	1/1	c.451G>A	p.Gly151Ser	451/2163	451/2163	151/720			38	47	38,0	33,14	0	0.297872	0	0/1	0	LmxM.36.2600		LmxM-cl-2_LmxM.20_1037545_C_T	missense_variant	Missense_Mutation
LmxM-cl-2	LmxM.20	1037545		C	T	0	PASS	T		upstream_gene_variant	MODIFIER	transcript	LmxM.36.2590.1	protein_coding		c.-3072G>A					3072		38	47	38,0	33,14	0	0.297872	0	0/1	0	LmxM.36.2590		LmxM-cl-2_LmxM.20_1037545_C_T	upstream_gene_variant	5'Flank
LmxM-cl-2	LmxM.20	1037545		C	T	0	PASS	T		downstream_gene_variant	MODIFIER	transcript	LmxM.36.2610.1	protein_coding		c.*2091G>A					2091		38	47	38,0	33,14	0	0.297872	0	0/1	0	LmxM.36.2610		LmxM-cl-2_LmxM.20_1037545_C_T	downstream_gene_variant	3'Flank
LmxM-cl-2	1036_mexFOS1_13k16.p1kpIBF_63	5905		G	C	0	PASS	C		downstream_gene_variant	MODIFIER	transcript	LmxM.30.0452c.1	protein_coding		c.*1194C>G					1194		10	64	10,0	45,19	0	0.296875	0	0/1	0	LmxM.30.0452c		LmxM-cl-2_1036_mexFOS1_13k16.p1kpIBF_63_5905_G_C	downstream_gene_variant	3'Flank
LmxM-cl-2	1036_mexFOS1_13k16.p1kpIBF_63	5905		G	C	0	PASS	C		downstream_gene_variant	MODIFIER	transcript	LmxM.30.0460c.1	protein_coding		c.*3876C>G					3876		10	64	10,0	45,19	0	0.296875	0	0/1	0	LmxM.30.0460c		LmxM-cl-2_1036_mexFOS1_13k16.p1kpIBF_63_5905_G_C	downstream_gene_variant	3'Flank
LmxM-cl-2	1036_mexFOS1_13k16.p1kpIBF_63	5905		G	C	0	PASS	C		intergenic_region	MODIFIER	intergenic_region	CHR_START-LmxM.30.0452c			n.5905G>C							10	64	10,0	45,19	0	0.296875	0	0/1	0	CHR_START-LmxM.30.0452c		LmxM-cl-2_1036_mexFOS1_13k16.p1kpIBF_63_5905_G_C	intergenic_region	IGR
LmxM-cl-2	1036_mexFOS1_13k16.p1kpIBF_63	5003		T	C	0	PASS	C		downstream_gene_variant	MODIFIER	transcript	LmxM.30.0452c.1	protein_coding		c.*2096A>G					2096		23	27	51,0	19,8	0	0.296296	0	0/1	0	LmxM.30.0452c		LmxM-cl-2_1036_mexFOS1_13k16.p1kpIBF_63_5003_T_C	downstream_gene_variant	3'Flank
LmxM-cl-2	1036_mexFOS1_13k16.p1kpIBF_63	5003		T	C	0	PASS	C		downstream_gene_variant	MODIFIER	transcript	LmxM.30.0460c.1	protein_coding		c.*4778A>G					4778		23	27	51,0	19,8	0	0.296296	0	0/1	0	LmxM.30.0460c		LmxM-cl-2_1036_mexFOS1_13k16.p1kpIBF_63_5003_T_C	downstream_gene_variant	3'Flank
LmxM-cl-2	1036_mexFOS1_13k16.p1kpIBF_63	5003		T	C	0	PASS	C		intergenic_region	MODIFIER	intergenic_region	CHR_START-LmxM.30.0452c			n.5003T>C							23	27	51,0	19,8	0	0.296296	0	0/1	0	CHR_START-LmxM.30.0452c		LmxM-cl-2_1036_mexFOS1_13k16.p1kpIBF_63_5003_T_C	intergenic_region	IGR
LmxM-cl-4	1036_mexFOS1_13k16.p1kpIBF_30	391		G	A	0	PASS	A		downstream_gene_variant	MODIFIER	transcript	LmxM.30.0450c.1	protein_coding		c.*3568C>T					3568		37	54	64,1	38,16	0.0153846	0.296296	0	0/1	0	LmxM.30.0450b		LmxM-cl-4_1036_mexFOS1_13k16.p1kpIBF_30_391_G_A	downstream_gene_variant	3'Flank
LmxM-cl-4	1036_mexFOS1_13k16.p1kpIBF_30	391		G	A	0	PASS	A		intergenic_region	MODIFIER	intergenic_region	CHR_START-LmxM.30.0450b			n.391G>A							37	54	64,1	38,16	0.0153846	0.296296	0	0/1	0	CHR_START-LmxM.30.0450b		LmxM-cl-4_1036_mexFOS1_13k16.p1kpIBF_30_391_G_A	intergenic_region	IGR
LmxM-cl-4	1036_mexFOS1_13k16.p1kpIBF_63	5953		G	A	0	PASS	A		downstream_gene_variant	MODIFIER	transcript	LmxM.30.0452c.1	protein_coding		c.*1146C>T					1146		8	61	9,0	43,18	0	0.295082	0	0/1	0	LmxM.30.0452c		LmxM-cl-4_1036_mexFOS1_13k16.p1kpIBF_63_5953_G_A	downstream_gene_variant	3'Flank
LmxM-cl-4	1036_mexFOS1_13k16.p1kpIBF_63	5953		G	A	0	PASS	A		downstream_gene_variant	MODIFIER	transcript	LmxM.30.0460c.1	protein_coding		c.*3828C>T					3828		8	61	9,0	43,18	0	0.295082	0	0/1	0	LmxM.30.0460c		LmxM-cl-4_1036_mexFOS1_13k16.p1kpIBF_63_5953_G_A	downstream_gene_variant	3'Flank
LmxM-cl-4	1036_mexFOS1_13k16.p1kpIBF_63	5953		G	A	0	PASS	A		intergenic_region	MODIFIER	intergenic_region	CHR_START-LmxM.30.0452c			n.5953G>A							8	61	9,0	43,18	0	0.295082	0	0/1	0	CHR_START-LmxM.30.0452c		LmxM-cl-4_1036_mexFOS1_13k16.p1kpIBF_63_5953_G_A	intergenic_region	IGR
LmxM-cl-4	LmxM.30	143695		G	A	0	PASS	A		downstream_gene_variant	MODIFIER	transcript	LmxM.30.0450.1	protein_coding		c.*724C>T					724		156	112	175,0	79,33	0	0.294643	0	0/1	0	LmxM.30.0450		LmxM-cl-4_LmxM.30_143695_G_A	downstream_gene_variant	3'Flank
LmxM-cl-4	LmxM.30	143695		G	A	0	PASS	A		intergenic_region	MODIFIER	intergenic_region	LmxM.30.0410-LmxM.30.0450			n.143695G>A							156	112	175,0	79,33	0	0.294643	0	0/1	0	LmxM.30.0410-LmxM.30.0450		LmxM-cl-4_LmxM.30_143695_G_A	intergenic_region	IGR
LmxM-cl-2	LmxM.28	1028380		T	G	0	PASS	G		downstream_gene_variant	MODIFIER	transcript	LmxM.28.2670.1	protein_coding		c.*4285T>G					4285		35	17	34,1	12,5	0.0285714	0.294118	0	0/1	0	LmxM.28.2670		LmxM-cl-2_LmxM.28_1028380_T_G	downstream_gene_variant	3'Flank
LmxM-cl-2	LmxM.28	1028380		T	G	0	PASS	G		downstream_gene_variant	MODIFIER	transcript	LmxM.28.2680.1	protein_coding		c.*2093T>G					2093		35	17	34,1	12,5	0.0285714	0.294118	0	0/1	0	LmxM.28.2680		LmxM-cl-2_LmxM.28_1028380_T_G	downstream_gene_variant	3'Flank
LmxM-cl-2	LmxM.28	1028380		T	G	0	PASS	G		downstream_gene_variant	MODIFIER	transcript	LmxM.28.2690.1	protein_coding		c.*380T>G					380		35	17	34,1	12,5	0.0285714	0.294118	0	0/1	0	LmxM.28.2690		LmxM-cl-2_LmxM.28_1028380_T_G	downstream_gene_variant	3'Flank
LmxM-cl-2	LmxM.28	1028380		T	G	0	PASS	G		downstream_gene_variant	MODIFIER	transcript	LmxM.28.2700.1	protein_coding		c.*378A>C					378		35	17	34,1	12,5	0.0285714	0.294118	0	0/1	0	LmxM.28.2700		LmxM-cl-2_LmxM.28_1028380_T_G	downstream_gene_variant	3'Flank
LmxM-cl-2	LmxM.28	1028380		T	G	0	PASS	G		downstream_gene_variant	MODIFIER	transcript	LmxM.28.2710.1	protein_coding		c.*2466A>C					2466		35	17	34,1	12,5	0.0285714	0.294118	0	0/1	0	LmxM.28.2710		LmxM-cl-2_LmxM.28_1028380_T_G	downstream_gene_variant	3'Flank
LmxM-cl-2	LmxM.28	1028380		T	G	0	PASS	G		downstream_gene_variant	MODIFIER	transcript	LmxM.28.2720.1	protein_coding		c.*4022A>C					4022		35	17	34,1	12,5	0.0285714	0.294118	0	0/1	0	LmxM.28.2720		LmxM-cl-2_LmxM.28_1028380_T_G	downstream_gene_variant	3'Flank
LmxM-cl-2	LmxM.28	1028380		T	G	0	PASS	G		intergenic_region	MODIFIER	intergenic_region	LmxM.28.2690-LmxM.28.2700			n.1028380T>G							35	17	34,1	12,5	0.0285714	0.294118	0	0/1	0	LmxM.28.2690-LmxM.28.2700		LmxM-cl-2_LmxM.28_1028380_T_G	intergenic_region	IGR
LmxM-cl-2	LmxM.30	159753		G	C	0	PASS	C		upstream_gene_variant	MODIFIER	transcript	LmxM.30.0452.1	protein_coding		c.-278C>G					278		35	17	45,1	12,5	0.0217391	0.294118	0	0/1	0	LmxM.30.0452		LmxM-cl-2_LmxM.30_159753_G_C	upstream_gene_variant	5'Flank
LmxM-cl-2	LmxM.30	159753		G	C	0	PASS	C		downstream_gene_variant	MODIFIER	transcript	LmxM.30.0460.1	protein_coding		c.*1763C>G					1763		35	17	45,1	12,5	0.0217391	0.294118	0	0/1	0	LmxM.30.0460		LmxM-cl-2_LmxM.30_159753_G_C	downstream_gene_variant	3'Flank
LmxM-cl-2	LmxM.30	159753		G	C	0	PASS	C		intergenic_region	MODIFIER	intergenic_region	LmxM.30.0452-LmxM.30.0460			n.159753G>C							35	17	45,1	12,5	0.0217391	0.294118	0	0/1	0	LmxM.30.0452-LmxM.30.0460		LmxM-cl-2_LmxM.30_159753_G_C	intergenic_region	IGR
LmxM-cl-4	LmxM.02	239753		T	G	0	PASS	G		upstream_gene_variant	MODIFIER	transcript	LmxM.02.0580.1	protein_coding		c.-1164T>G					1164		14	17	21,1	12,5	0.0454545	0.294118	0	0/1	0	LmxM.02.0580		LmxM-cl-4_LmxM.02_239753_T_G	upstream_gene_variant	5'Flank
LmxM-cl-4	LmxM.02	239753		T	G	0	PASS	G		intergenic_region	MODIFIER	intergenic_region	LmxM.02.0570-LmxM.02.0580			n.239753T>G							14	17	21,1	12,5	0.0454545	0.294118	0	0/1	0	LmxM.02.0570-LmxM.02.0580		LmxM-cl-4_LmxM.02_239753_T_G	intergenic_region	IGR
LmxM-cl-2	LmxM.08	1472794		C	G	0	PASS	G		downstream_gene_variant	MODIFIER	transcript	LmxM.08.0750.1	protein_coding		c.*266C>G					266		31	24	38,0	17,7	0	0.291667	0	0/1	0	LmxM.08.0750		LmxM-cl-2_LmxM.08_1472794_C_G	downstream_gene_variant	3'Flank
LmxM-cl-2	LmxM.08	1472794		C	G	0	PASS	G		intergenic_region	MODIFIER	intergenic_region	LmxM.08.0750-LmxM.08.0760			n.1472794C>G							31	24	38,0	17,7	0	0.291667	0	0/1	0	LmxM.08.0750-LmxM.08.0760		LmxM-cl-2_LmxM.08_1472794_C_G	intergenic_region	IGR
LmxM-cl-2	LmxM.27	985058		A	C	0	PASS	C		downstream_gene_variant	MODIFIER	transcript	LmxM.27:rRNA:rfamscan:982402-983034.1	rRNA		n.*2024A>C					2024		18	7	18,0	5,2	0	0.285714	0/0	0/1	0	LmxM.27:rRNA:rfamscan:982402-983034		LmxM-cl-2_LmxM.27_985058_A_C	downstream_gene_variant	3'Flank
LmxM-cl-2	LmxM.27	985058		A	C	0	PASS	C		non_coding_transcript_exon_variant	MODIFIER	transcript	LmxM.27:ncRNA:rfamscan:984969-985089.1	lincRNA	1/1	n.90A>C							18	7	18,0	5,2	0	0.285714	0/0	0/1	0	LmxM.27:ncRNA:rfamscan:984969-985089		LmxM-cl-2_LmxM.27_985058_A_C	non_coding_transcript_exon_variant	RNA
LmxM-cl-4	LmxM.23	236951		A	C	0	PASS	C		upstream_gene_variant	MODIFIER	transcript	LmxM.23.1650.1	protein_coding		c.-3338T>G					3338		13	7	13,0	5,2	0	0.285714	0/0	0/1	0	LmxM.23.1650		LmxM-cl-4_LmxM.23_236951_A_C	upstream_gene_variant	5'Flank
LmxM-cl-4	LmxM.23	236951		A	C	0	PASS	C		upstream_gene_variant	MODIFIER	transcript	LmxM.23.1660.1	protein_coding		c.-1593T>G					1593		13	7	13,0	5,2	0	0.285714	0/0	0/1	0	LmxM.23.1660		LmxM-cl-4_LmxM.23_236951_A_C	upstream_gene_variant	5'Flank
LmxM-cl-4	LmxM.23	236951		A	C	0	PASS	C		downstream_gene_variant	MODIFIER	transcript	LmxM.23.1665.1	protein_coding		c.*792T>G					792		13	7	13,0	5,2	0	0.285714	0/0	0/1	0	LmxM.23.1665		LmxM-cl-4_LmxM.23_236951_A_C	downstream_gene_variant	3'Flank
LmxM-cl-4	LmxM.23	236951		A	C	0	PASS	C		intergenic_region	MODIFIER	intergenic_region	LmxM.23.1660-LmxM.23.1665			n.236951A>C							13	7	13,0	5,2	0	0.285714	0/0	0/1	0	LmxM.23.1660-LmxM.23.1665		LmxM-cl-4_LmxM.23_236951_A_C	intergenic_region	IGR
LmxM-cl-2	LmxM.08	1061432		A	C	0	PASS	C		missense_variant	MODERATE	transcript	LmxM.08_29.0270.1	protein_coding	1/1	c.514A>C	p.Thr172Pro	514/729	514/729	172/242			25	14	41,0	10,4	0	0.285714	0	0/1	0	LmxM.08_29.0270		LmxM-cl-2_LmxM.08_1061432_A_C	missense_variant	Missense_Mutation
LmxM-cl-2	LmxM.08	1061432		A	C	0	PASS	C		upstream_gene_variant	MODIFIER	transcript	LmxM.08_29.0260.1	protein_coding		c.-1215A>C					1215		25	14	41,0	10,4	0	0.285714	0	0/1	0	LmxM.08_29.0260		LmxM-cl-2_LmxM.08_1061432_A_C	upstream_gene_variant	5'Flank
LmxM-cl-2	LmxM.08	1061432		A	C	0	PASS	C		upstream_gene_variant	MODIFIER	transcript	LmxM.08_29.0251.1	protein_coding		c.-3745A>C					3745		25	14	41,0	10,4	0	0.285714	0	0/1	0	LmxM.08_29.0251		LmxM-cl-2_LmxM.08_1061432_A_C	upstream_gene_variant	5'Flank
LmxM-cl-2	LmxM.08	1061432		A	C	0	PASS	C		downstream_gene_variant	MODIFIER	transcript	LmxM.08_29.0280.1	protein_coding		c.*3176A>C					3176		25	14	41,0	10,4	0	0.285714	0	0/1	0	LmxM.08_29.0280		LmxM-cl-2_LmxM.08_1061432_A_C	downstream_gene_variant	3'Flank
LmxM-cl-2	LmxM.08	1475229		G	T	0	PASS	T		downstream_gene_variant	MODIFIER	transcript	LmxM.08.0750.1	protein_coding		c.*2701G>T					2701		2	21	13,0	15,6	0	0.285714	0	0/1	0	LmxM.08.0750		LmxM-cl-2_LmxM.08_1475229_G_T	downstream_gene_variant	3'Flank
LmxM-cl-2	LmxM.08	1475229		G	T	0	PASS	T		intergenic_region	MODIFIER	intergenic_region	LmxM.08.0750-LmxM.08.0760			n.1475229G>T							2	21	13,0	15,6	0	0.285714	0	0/1	0	LmxM.08.0750-LmxM.08.0760		LmxM-cl-2_LmxM.08_1475229_G_T	intergenic_region	IGR
LmxM-cl-2	LmxM.13	131631		T	G	0	PASS	G		upstream_gene_variant	MODIFIER	transcript	LmxM.13.0490.1	protein_coding		c.-1653T>G					1653		9	7	9,0	5,2	0	0.285714	0	0/1	0	LmxM.13.0490		LmxM-cl-2_LmxM.13_131631_T_G	upstream_gene_variant	5'Flank
LmxM-cl-2	LmxM.13	131631		T	G	0	PASS	G		downstream_gene_variant	MODIFIER	transcript	LmxM.13.0470.1	protein_coding		c.*3053T>G					3053		9	7	9,0	5,2	0	0.285714	0	0/1	0	LmxM.13.0470		LmxM-cl-2_LmxM.13_131631_T_G	downstream_gene_variant	3'Flank
LmxM-cl-2	LmxM.13	131631		T	G	0	PASS	G		downstream_gene_variant	MODIFIER	transcript	LmxM.13.0480.1	protein_coding		c.*57T>G					57		9	7	9,0	5,2	0	0.285714	0	0/1	0	LmxM.13.0480		LmxM-cl-2_LmxM.13_131631_T_G	downstream_gene_variant	3'Flank
LmxM-cl-2	LmxM.13	131631		T	G	0	PASS	G		intergenic_region	MODIFIER	intergenic_region	LmxM.13.0480-LmxM.13.0490			n.131631T>G							9	7	9,0	5,2	0	0.285714	0	0/1	0	LmxM.13.0480-LmxM.13.0490		LmxM-cl-2_LmxM.13_131631_T_G	intergenic_region	IGR
LmxM-cl-2	1036_mexFOS1_13k16.p1kpIBF_35	2004		G	T	0	PASS	T		downstream_gene_variant	MODIFIER	transcript	LmxM.30.0450i.1	protein_coding		c.*1151G>T					1151		26	7	35,1	5,2	0.0277778	0.285714	0	0/1	0	LmxM.30.0450i		LmxM-cl-2_1036_mexFOS1_13k16.p1kpIBF_35_2004_G_T	downstream_gene_variant	3'Flank
LmxM-cl-2	1036_mexFOS1_13k16.p1kpIBF_35	2004		G	T	0	PASS	T		intergenic_region	MODIFIER	intergenic_region	LmxM.30.0450i-CHR_END			n.2004G>T							26	7	35,1	5,2	0.0277778	0.285714	0	0/1	0	LmxM.30.0450i-CHR_END		LmxM-cl-2_1036_mexFOS1_13k16.p1kpIBF_35_2004_G_T	intergenic_region	IGR
LmxM-cl-4	LmxM.08	1468340		C	T	0	PASS	T		upstream_gene_variant	MODIFIER	transcript	LmxM.08.0750.1	protein_coding		c.-3601C>T					3601		10	28	14,0	20,8	0	0.285714	0	0/1	0	LmxM.08.0750		LmxM-cl-4_LmxM.08_1468340_C_T	upstream_gene_variant	5'Flank
LmxM-cl-4	LmxM.08	1468340		C	T	0	PASS	T		downstream_gene_variant	MODIFIER	transcript	LmxM.08.0740.1	protein_coding		c.*1689C>T					1689		10	28	14,0	20,8	0	0.285714	0	0/1	0	LmxM.08.0740		LmxM-cl-4_LmxM.08_1468340_C_T	downstream_gene_variant	3'Flank
LmxM-cl-4	LmxM.08	1468340		C	T	0	PASS	T		intergenic_region	MODIFIER	intergenic_region	LmxM.08.0740-LmxM.08.0750			n.1468340C>T							10	28	14,0	20,8	0	0.285714	0	0/1	0	LmxM.08.0740-LmxM.08.0750		LmxM-cl-4_LmxM.08_1468340_C_T	intergenic_region	IGR
LmxM-cl-4	LmxM.33	1540699		A	C	0	PASS	C		upstream_gene_variant	MODIFIER	transcript	LmxM.33.4080.1	protein_coding		c.-1166A>C					1166		14	7	14,0	5,2	0	0.285714	0	0/1	0	LmxM.33.4080		LmxM-cl-4_LmxM.33_1540699_A_C	upstream_gene_variant	5'Flank
LmxM-cl-4	LmxM.33	1540699		A	C	0	PASS	C		upstream_gene_variant	MODIFIER	transcript	LmxM.33.4090.1	protein_coding		c.-3552A>C					3552		14	7	14,0	5,2	0	0.285714	0	0/1	0	LmxM.33.4090		LmxM-cl-4_LmxM.33_1540699_A_C	upstream_gene_variant	5'Flank
LmxM-cl-4	LmxM.33	1540699		A	C	0	PASS	C		downstream_gene_variant	MODIFIER	transcript	LmxM.33.4060.1	protein_coding		c.*3762A>C					3762		14	7	14,0	5,2	0	0.285714	0	0/1	0	LmxM.33.4060		LmxM-cl-4_LmxM.33_1540699_A_C	downstream_gene_variant	3'Flank
LmxM-cl-4	LmxM.33	1540699		A	C	0	PASS	C		downstream_gene_variant	MODIFIER	transcript	LmxM.33.4070.1	protein_coding		c.*194A>C					194		14	7	14,0	5,2	0	0.285714	0	0/1	0	LmxM.33.4070		LmxM-cl-4_LmxM.33_1540699_A_C	downstream_gene_variant	3'Flank
LmxM-cl-4	LmxM.33	1540699		A	C	0	PASS	C		intergenic_region	MODIFIER	intergenic_region	LmxM.33.4070-LmxM.33.4080			n.1540699A>C							14	7	14,0	5,2	0	0.285714	0	0/1	0	LmxM.33.4070-LmxM.33.4080		LmxM-cl-4_LmxM.33_1540699_A_C	intergenic_region	IGR
LmxM-cl-4	1036_mexFOS1_13k16.p1kpIBF_53	2478		A	C	0	PASS	C		upstream_gene_variant	MODIFIER	transcript	LmxM.30.0450d.1	protein_coding		c.-1207T>G					1207		32	49	35,0	35,14	0	0.285714	0	0/1	0	LmxM.30.0450d		LmxM-cl-4_1036_mexFOS1_13k16.p1kpIBF_53_2478_A_C	upstream_gene_variant	5'Flank
LmxM-cl-4	1036_mexFOS1_13k16.p1kpIBF_53	2478		A	C	0	PASS	C		downstream_gene_variant	MODIFIER	transcript	LmxM.30.0460g.1	protein_coding		c.*835T>G					835		32	49	35,0	35,14	0	0.285714	0	0/1	0	LmxM.30.0460g		LmxM-cl-4_1036_mexFOS1_13k16.p1kpIBF_53_2478_A_C	downstream_gene_variant	3'Flank
LmxM-cl-4	1036_mexFOS1_13k16.p1kpIBF_53	2478		A	C	0	PASS	C		intergenic_region	MODIFIER	intergenic_region	LmxM.30.0450d-LmxM.30.0460g			n.2478A>C							32	49	35,0	35,14	0	0.285714	0	0/1	0	LmxM.30.0450d-LmxM.30.0460g		LmxM-cl-4_1036_mexFOS1_13k16.p1kpIBF_53_2478_A_C	intergenic_region	IGR
LmxM-cl-2	LmxM.26	481400		T	G	0	PASS	G		upstream_gene_variant	MODIFIER	transcript	LmxM.26:ncRNA:rfamscan:479151-479259.1	lincRNA		n.-2141A>C					2141		18	25	18,0	18,7	0	0.28	0	0/1	0	LmxM.26:ncRNA:rfamscan:479151-479259		LmxM-cl-2_LmxM.26_481400_T_G	upstream_gene_variant	5'Flank
LmxM-cl-2	LmxM.26	481400		T	G	0	PASS	G		upstream_gene_variant	MODIFIER	transcript	LmxM.26.1440.1	protein_coding		c.-2237T>G					2237		18	25	18,0	18,7	0	0.28	0	0/1	0	LmxM.26.1440		LmxM-cl-2_LmxM.26_481400_T_G	upstream_gene_variant	5'Flank
LmxM-cl-2	LmxM.26	481400		T	G	0	PASS	G		downstream_gene_variant	MODIFIER	transcript	LmxM.26.1430.1	protein_coding		c.*2880T>G					2880		18	25	18,0	18,7	0	0.28	0	0/1	0	LmxM.26.1430		LmxM-cl-2_LmxM.26_481400_T_G	downstream_gene_variant	3'Flank
LmxM-cl-2	LmxM.26	481400		T	G	0	PASS	G		intergenic_region	MODIFIER	intergenic_region	LmxM.26:ncRNA:rfamscan:479151-479259-LmxM.26.1440			n.481400T>G							18	25	18,0	18,7	0	0.28	0	0/1	0	LmxM.26:ncRNA:rfamscan:479151-479259-LmxM.26.1440		LmxM-cl-2_LmxM.26_481400_T_G	intergenic_region	IGR
LmxM-cl-4	LmxM.16	409275		T	G	0	PASS	G		downstream_gene_variant	MODIFIER	transcript	LmxM.16.1080.1	protein_coding		c.*1181T>G					1181		33	25	32,1	18,7	0.030303	0.28	0	0/1	0	LmxM.16.1080		LmxM-cl-4_LmxM.16_409275_T_G	downstream_gene_variant	3'Flank
LmxM-cl-4	LmxM.16	409275		T	G	0	PASS	G		intergenic_region	MODIFIER	intergenic_region	LmxM.16.1080-LmxM.16.1090			n.409275T>G							33	25	32,1	18,7	0.030303	0.28	0	0/1	0	LmxM.16.1080-LmxM.16.1090		LmxM-cl-4_LmxM.16_409275_T_G	intergenic_region	IGR
LmxM-cl-4	LmxM.30	157895		G	A	0	PASS	A		upstream_gene_variant	MODIFIER	transcript	LmxM.30.0451.1	protein_coding		c.-4117C>T					4117		151	104	175,1	75,29	0.00568182	0.278846	0	0/1	0	LmxM.30.0451		LmxM-cl-4_LmxM.30_157895_G_A	upstream_gene_variant	5'Flank
LmxM-cl-4	LmxM.30	157895		G	A	0	PASS	A		downstream_gene_variant	MODIFIER	transcript	LmxM.30.0452.1	protein_coding		c.*945C>T					945		151	104	175,1	75,29	0.00568182	0.278846	0	0/1	0	LmxM.30.0452		LmxM-cl-4_LmxM.30_157895_G_A	downstream_gene_variant	3'Flank
LmxM-cl-4	LmxM.30	157895		G	A	0	PASS	A		downstream_gene_variant	MODIFIER	transcript	LmxM.30.0460.1	protein_coding		c.*3621C>T					3621		151	104	175,1	75,29	0.00568182	0.278846	0	0/1	0	LmxM.30.0460		LmxM-cl-4_LmxM.30_157895_G_A	downstream_gene_variant	3'Flank
LmxM-cl-4	LmxM.30	157895		G	A	0	PASS	A		intergenic_region	MODIFIER	intergenic_region	LmxM.30.0451-LmxM.30.0452			n.157895G>A							151	104	175,1	75,29	0.00568182	0.278846	0	0/1	0	LmxM.30.0451-LmxM.30.0452		LmxM-cl-4_LmxM.30_157895_G_A	intergenic_region	IGR
LmxM-cl-4	1036_mexFOS1_13k16.p1kpIBF_67	2842		C	CA	0	PASS	CA		downstream_gene_variant	MODIFIER	transcript	LmxM.30.0480b.1	protein_coding		c.*86_*87insT					86		35	36	35,0	26,10	0	0.277778	0/0	0/1	1	LmxM.30.0480b		LmxM-cl-4_1036_mexFOS1_13k16.p1kpIBF_67_2842_C_CA	downstream_gene_variant	3'Flank
LmxM-cl-4	1036_mexFOS1_13k16.p1kpIBF_67	2842		C	CA	0	PASS	CA		downstream_gene_variant	MODIFIER	transcript	LmxM.30.0490b.1	protein_coding		c.*3111_*3112insT					3111		35	36	35,0	26,10	0	0.277778	0/0	0/1	1	LmxM.30.0490b		LmxM-cl-4_1036_mexFOS1_13k16.p1kpIBF_67_2842_C_CA	downstream_gene_variant	3'Flank
LmxM-cl-4	1036_mexFOS1_13k16.p1kpIBF_67	2842		C	CA	0	PASS	CA		intergenic_region	MODIFIER	intergenic_region	CHR_START-LmxM.30.0480b			n.2842_2843insA							35	36	35,0	26,10	0	0.277778	0/0	0/1	1	CHR_START-LmxM.30.0480b		LmxM-cl-4_1036_mexFOS1_13k16.p1kpIBF_67_2842_C_CA	intergenic_region	IGR
LmxM-cl-2	LmxM.17	194150		A	C	0	PASS	C		upstream_gene_variant	MODIFIER	transcript	LmxM.17.0410.1	protein_coding		c.-4016T>G					4016		23	18	21,1	13,5	0.0454545	0.277778	0	0/1	0	LmxM.17.0410		LmxM-cl-2_LmxM.17_194150_A_C	upstream_gene_variant	5'Flank
LmxM-cl-2	LmxM.17	194150		A	C	0	PASS	C		upstream_gene_variant	MODIFIER	transcript	LmxM.17.0420.1	protein_coding		c.-1200T>G					1200		23	18	21,1	13,5	0.0454545	0.277778	0	0/1	0	LmxM.17.0420		LmxM-cl-2_LmxM.17_194150_A_C	upstream_gene_variant	5'Flank
LmxM-cl-2	LmxM.17	194150		A	C	0	PASS	C		downstream_gene_variant	MODIFIER	transcript	LmxM.17.0430.1	protein_coding		c.*618T>G					618		23	18	21,1	13,5	0.0454545	0.277778	0	0/1	0	LmxM.17.0430		LmxM-cl-2_LmxM.17_194150_A_C	downstream_gene_variant	3'Flank
LmxM-cl-2	LmxM.17	194150		A	C	0	PASS	C		intergenic_region	MODIFIER	intergenic_region	LmxM.17.0420-LmxM.17.0430			n.194150A>C							23	18	21,1	13,5	0.0454545	0.277778	0	0/1	0	LmxM.17.0420-LmxM.17.0430		LmxM-cl-2_LmxM.17_194150_A_C	intergenic_region	IGR
LmxM-cl-2	LmxM.21	563787		T	G	0	PASS	G		upstream_gene_variant	MODIFIER	transcript	LmxM.21.1420.1	protein_coding		c.-4838A>C					4838		40	36	38,1	26,10	0.025641	0.277778	0	0/1	0	LmxM.21.1420		LmxM-cl-2_LmxM.21_563787_T_G	upstream_gene_variant	5'Flank
LmxM-cl-2	LmxM.21	563787		T	G	0	PASS	G		upstream_gene_variant	MODIFIER	transcript	LmxM.21.1430.1	protein_coding		c.-1835A>C					1835		40	36	38,1	26,10	0.025641	0.277778	0	0/1	0	LmxM.21.1430		LmxM-cl-2_LmxM.21_563787_T_G	upstream_gene_variant	5'Flank
LmxM-cl-2	LmxM.21	563787		T	G	0	PASS	G		downstream_gene_variant	MODIFIER	transcript	LmxM.21.1440.1	protein_coding		c.*418A>C					418		40	36	38,1	26,10	0.025641	0.277778	0	0/1	0	LmxM.21.1440		LmxM-cl-2_LmxM.21_563787_T_G	downstream_gene_variant	3'Flank
LmxM-cl-2	LmxM.21	563787		T	G	0	PASS	G		downstream_gene_variant	MODIFIER	transcript	LmxM.21.1450.1	protein_coding		c.*2588A>C					2588		40	36	38,1	26,10	0.025641	0.277778	0	0/1	0	LmxM.21.1450		LmxM-cl-2_LmxM.21_563787_T_G	downstream_gene_variant	3'Flank
LmxM-cl-2	LmxM.21	563787		T	G	0	PASS	G		non_coding_transcript_exon_variant	MODIFIER	transcript	LmxM.21:ncRNA:rfamscan:563747-563851.1	lincRNA	1/1	n.41T>G							40	36	38,1	26,10	0.025641	0.277778	0	0/1	0	LmxM.21:ncRNA:rfamscan:563747-563851		LmxM-cl-2_LmxM.21_563787_T_G	non_coding_transcript_exon_variant	RNA
LmxM-cl-2	LmxM.21	563787		T	G	0	PASS	G		non_coding_transcript_exon_variant	MODIFIER	transcript	LmxM.21:ncRNA:rfamscan:563758-563838.1	lincRNA	1/1	n.52A>C							40	36	38,1	26,10	0.025641	0.277778	0	0/1	0	LmxM.21:ncRNA:rfamscan:563758-563838		LmxM-cl-2_LmxM.21_563787_T_G	non_coding_transcript_exon_variant	RNA
LmxM-cl-2	1036_mexFOS1_13k16.p1kpIBF_30	1092		G	C	0	PASS	C		downstream_gene_variant	MODIFIER	transcript	LmxM.30.0450c.1	protein_coding		c.*2867C>G					2867		17	18	27,0	13,5	0	0.277778	0	0/1	0	LmxM.30.0450b		LmxM-cl-2_1036_mexFOS1_13k16.p1kpIBF_30_1092_G_C	downstream_gene_variant	3'Flank
LmxM-cl-2	1036_mexFOS1_13k16.p1kpIBF_30	1092		G	C	0	PASS	C		intergenic_region	MODIFIER	intergenic_region	CHR_START-LmxM.30.0450b			n.1092G>C							17	18	27,0	13,5	0	0.277778	0	0/1	0	CHR_START-LmxM.30.0450b		LmxM-cl-2_1036_mexFOS1_13k16.p1kpIBF_30_1092_G_C	intergenic_region	IGR
LmxM-cl-4	LmxM.29	1106560		T	G	0	PASS	G		upstream_gene_variant	MODIFIER	transcript	LmxM.29.3090.1	protein_coding		c.-4790A>C					4790		22	18	24,1	13,5	0.04	0.277778	0	0/1	0	LmxM.29.3090		LmxM-cl-4_LmxM.29_1106560_T_G	upstream_gene_variant	5'Flank
LmxM-cl-4	LmxM.29	1106560		T	G	0	PASS	G		upstream_gene_variant	MODIFIER	transcript	LmxM.29.3100.1	protein_coding		c.-1962A>C					1962		22	18	24,1	13,5	0.04	0.277778	0	0/1	0	LmxM.29.3100		LmxM-cl-4_LmxM.29_1106560_T_G	upstream_gene_variant	5'Flank
LmxM-cl-4	LmxM.29	1106560		T	G	0	PASS	G		downstream_gene_variant	MODIFIER	transcript	LmxM.29.3110.1	protein_coding		c.*439A>C					439		22	18	24,1	13,5	0.04	0.277778	0	0/1	0	LmxM.29.3110		LmxM-cl-4_LmxM.29_1106560_T_G	downstream_gene_variant	3'Flank
LmxM-cl-4	LmxM.29	1106560		T	G	0	PASS	G		intergenic_region	MODIFIER	intergenic_region	LmxM.29.3100-LmxM.29.3110			n.1106560T>G							22	18	24,1	13,5	0.04	0.277778	0	0/1	0	LmxM.29.3100-LmxM.29.3110		LmxM-cl-4_LmxM.29_1106560_T_G	intergenic_region	IGR
LmxM-cl-4	LmxM.32	970284		A	C	0	PASS	C		upstream_gene_variant	MODIFIER	transcript	LmxM.32.2440.1	protein_coding		c.-638A>C					638		27	18	27,0	13,5	0	0.277778	0	0/1	0	LmxM.32.2440		LmxM-cl-4_LmxM.32_970284_A_C	upstream_gene_variant	5'Flank
LmxM-cl-4	LmxM.32	970284		A	C	0	PASS	C		upstream_gene_variant	MODIFIER	transcript	LmxM.32.2450.1	protein_coding		c.-3953A>C					3953		27	18	27,0	13,5	0	0.277778	0	0/1	0	LmxM.32.2450		LmxM-cl-4_LmxM.32_970284_A_C	upstream_gene_variant	5'Flank
LmxM-cl-4	LmxM.32	970284		A	C	0	PASS	C		downstream_gene_variant	MODIFIER	transcript	LmxM.32.2420.1	protein_coding		c.*3674A>C					3674		27	18	27,0	13,5	0	0.277778	0	0/1	0	LmxM.32.2420		LmxM-cl-4_LmxM.32_970284_A_C	downstream_gene_variant	3'Flank
LmxM-cl-4	LmxM.32	970284		A	C	0	PASS	C		downstream_gene_variant	MODIFIER	transcript	LmxM.32.2430.1	protein_coding		c.*534A>C					534		27	18	27,0	13,5	0	0.277778	0	0/1	0	LmxM.32.2430		LmxM-cl-4_LmxM.32_970284_A_C	downstream_gene_variant	3'Flank
LmxM-cl-4	LmxM.32	970284		A	C	0	PASS	C		intergenic_region	MODIFIER	intergenic_region	LmxM.32.2430-LmxM.32.2440			n.970284A>C							27	18	27,0	13,5	0	0.277778	0	0/1	0	LmxM.32.2430-LmxM.32.2440		LmxM-cl-4_LmxM.32_970284_A_C	intergenic_region	IGR
LmxM-cl-4	LmxM.30	140904		G	A	0	PASS	A		upstream_gene_variant	MODIFIER	transcript	LmxM.30.0410.1	protein_coding		c.-2680C>T					2680		33	47	36,1	34,13	0.027027	0.276596	0	0/1	0	LmxM.30.0410		LmxM-cl-4_LmxM.30_140904_G_A	upstream_gene_variant	5'Flank
LmxM-cl-4	LmxM.30	140904		G	A	0	PASS	A		downstream_gene_variant	MODIFIER	transcript	LmxM.30.0450.1	protein_coding		c.*3515C>T					3515		33	47	36,1	34,13	0.027027	0.276596	0	0/1	0	LmxM.30.0450		LmxM-cl-4_LmxM.30_140904_G_A	downstream_gene_variant	3'Flank
LmxM-cl-4	LmxM.30	140904		G	A	0	PASS	A		intergenic_region	MODIFIER	intergenic_region	LmxM.30.0410-LmxM.30.0450			n.140904G>A							33	47	36,1	34,13	0.027027	0.276596	0	0/1	0	LmxM.30.0410-LmxM.30.0450		LmxM-cl-4_LmxM.30_140904_G_A	intergenic_region	IGR
LmxM-cl-4	LmxM.14	609657		A	T	0	PASS	T		downstream_gene_variant	MODIFIER	transcript	LmxM.14.1490.1	protein_coding		c.*2357A>T					2357		148	163	147,0	118,45	0	0.276074	0	0/1	0	LmxM.14.1490		LmxM-cl-4_LmxM.14_609657_A_T	downstream_gene_variant	3'Flank
LmxM-cl-4	LmxM.14	609657		A	T	0	PASS	T		intergenic_region	MODIFIER	intergenic_region	LmxM.14.1490-CHR_END			n.609657A>T							148	163	147,0	118,45	0	0.276074	0	0/1	0	LmxM.14.1490-CHR_END		LmxM-cl-4_LmxM.14_609657_A_T	intergenic_region	IGR
LmxM-cl-2	LmxM.33	373504		T	G	0	PASS	G		upstream_gene_variant	MODIFIER	transcript	LmxM.33.0900.1	protein_coding		c.-250T>G					250		39	31	27,0	21,8	0	0.275862	0	0/1	0	LmxM.33.0900		LmxM-cl-2_LmxM.33_373504_T_G	upstream_gene_variant	5'Flank
LmxM-cl-2	LmxM.33	373504		T	G	0	PASS	G		upstream_gene_variant	MODIFIER	transcript	LmxM.33.0910.1	protein_coding		c.-1994T>G					1994		39	31	27,0	21,8	0	0.275862	0	0/1	0	LmxM.33.0910		LmxM-cl-2_LmxM.33_373504_T_G	upstream_gene_variant	5'Flank
LmxM-cl-2	LmxM.33	373504		T	G	0	PASS	G		upstream_gene_variant	MODIFIER	transcript	LmxM.33.0920.1	protein_coding		c.-4487T>G					4487		39	31	27,0	21,8	0	0.275862	0	0/1	0	LmxM.33.0920		LmxM-cl-2_LmxM.33_373504_T_G	upstream_gene_variant	5'Flank
LmxM-cl-2	LmxM.33	373504		T	G	0	PASS	G		downstream_gene_variant	MODIFIER	transcript	LmxM.33.0880.1	protein_coding		c.*3776T>G					3776		39	31	27,0	21,8	0	0.275862	0	0/1	0	LmxM.33.0880		LmxM-cl-2_LmxM.33_373504_T_G	downstream_gene_variant	3'Flank
LmxM-cl-2	LmxM.33	373504		T	G	0	PASS	G		downstream_gene_variant	MODIFIER	transcript	LmxM.33.0890.1	protein_coding		c.*2354T>G					2354		39	31	27,0	21,8	0	0.275862	0	0/1	0	LmxM.33.0890		LmxM-cl-2_LmxM.33_373504_T_G	downstream_gene_variant	3'Flank
LmxM-cl-2	LmxM.33	373504		T	G	0	PASS	G		intergenic_region	MODIFIER	intergenic_region	LmxM.33.0890-LmxM.33.0900			n.373504T>G							39	31	27,0	21,8	0	0.275862	0	0/1	0	LmxM.33.0890-LmxM.33.0900		LmxM-cl-2_LmxM.33_373504_T_G	intergenic_region	IGR
LmxM-cl-2	1036_mexFOS1_13k16.p1kpIBF_53	2478		A	C	0	PASS	C		upstream_gene_variant	MODIFIER	transcript	LmxM.30.0450d.1	protein_coding		c.-1207T>G					1207		32	58	35,0	42,16	0	0.275862	0	0/1	0	LmxM.30.0450d		LmxM-cl-2_1036_mexFOS1_13k16.p1kpIBF_53_2478_A_C	upstream_gene_variant	5'Flank
LmxM-cl-2	1036_mexFOS1_13k16.p1kpIBF_53	2478		A	C	0	PASS	C		downstream_gene_variant	MODIFIER	transcript	LmxM.30.0460g.1	protein_coding		c.*835T>G					835		32	58	35,0	42,16	0	0.275862	0	0/1	0	LmxM.30.0460g		LmxM-cl-2_1036_mexFOS1_13k16.p1kpIBF_53_2478_A_C	downstream_gene_variant	3'Flank
LmxM-cl-2	1036_mexFOS1_13k16.p1kpIBF_53	2478		A	C	0	PASS	C		intergenic_region	MODIFIER	intergenic_region	LmxM.30.0450d-LmxM.30.0460g			n.2478A>C							32	58	35,0	42,16	0	0.275862	0	0/1	0	LmxM.30.0450d-LmxM.30.0460g		LmxM-cl-2_1036_mexFOS1_13k16.p1kpIBF_53_2478_A_C	intergenic_region	IGR
LmxM-cl-2	1036_mexFOS1_13k16.p1kpIBF_82	3874		C	A	0	PASS	A		downstream_gene_variant	MODIFIER	transcript	LmxM.30.0453.1	protein_coding		c.*76G>T					76		119	69	126,0	50,19	0	0.275362	0	0/1	0	LmxM.30.0453		LmxM-cl-2_1036_mexFOS1_13k16.p1kpIBF_82_3874_C_A	downstream_gene_variant	3'Flank
LmxM-cl-2	1036_mexFOS1_13k16.p1kpIBF_82	3874		C	A	0	PASS	A		intergenic_region	MODIFIER	intergenic_region	CHR_START-LmxM.30.0453			n.3874C>A							119	69	126,0	50,19	0	0.275362	0	0/1	0	CHR_START-LmxM.30.0453		LmxM-cl-2_1036_mexFOS1_13k16.p1kpIBF_82_3874_C_A	intergenic_region	IGR
LmxM-cl-4	LmxM.30	156415		G	C	0	PASS	C		upstream_gene_variant	MODIFIER	transcript	LmxM.30.0451.1	protein_coding		c.-2637C>G					2637		83	62	83,0	45,17	0	0.274194	0/0	0/1	0	LmxM.30.0451		LmxM-cl-4_LmxM.30_156415_G_C	upstream_gene_variant	5'Flank
LmxM-cl-4	LmxM.30	156415		G	C	0	PASS	C		downstream_gene_variant	MODIFIER	transcript	LmxM.30.0452.1	protein_coding		c.*2425C>G					2425		83	62	83,0	45,17	0	0.274194	0/0	0/1	0	LmxM.30.0452		LmxM-cl-4_LmxM.30_156415_G_C	downstream_gene_variant	3'Flank
LmxM-cl-4	LmxM.30	156415		G	C	0	PASS	C		intergenic_region	MODIFIER	intergenic_region	LmxM.30.0451-LmxM.30.0452			n.156415G>C							83	62	83,0	45,17	0	0.274194	0/0	0/1	0	LmxM.30.0451-LmxM.30.0452		LmxM-cl-4_LmxM.30_156415_G_C	intergenic_region	IGR
LmxM-cl-4	1036_mexFOS1_13k16.p1kpIBF_95	1034		C	G	0	PASS	G		upstream_gene_variant	MODIFIER	transcript	LmxM.30.0450h.1	protein_coding		c.-1409C>G					1409		157	140	212,1	101,38	0.00469484	0.273381	0	0/1	0	LmxM.30.0450h		LmxM-cl-4_1036_mexFOS1_13k16.p1kpIBF_95_1034_C_G	upstream_gene_variant	5'Flank
LmxM-cl-4	1036_mexFOS1_13k16.p1kpIBF_95	1034		C	G	0	PASS	G		intergenic_region	MODIFIER	intergenic_region	CHR_START-LmxM.30.0450h			n.1034C>G							157	140	212,1	101,38	0.00469484	0.273381	0	0/1	0	CHR_START-LmxM.30.0450h		LmxM-cl-4_1036_mexFOS1_13k16.p1kpIBF_95_1034_C_G	intergenic_region	IGR
LmxM-cl-2	LmxM.14	245876		T	G	0	PASS	G		upstream_gene_variant	MODIFIER	transcript	LmxM.14.0680.1	protein_coding		c.-919A>C					919		12	11	12,0	8,3	0	0.272727	0/0	0/1	0	LmxM.14.0680		LmxM-cl-2_LmxM.14_245876_T_G	upstream_gene_variant	5'Flank
LmxM-cl-2	LmxM.14	245876		T	G	0	PASS	G		downstream_gene_variant	MODIFIER	transcript	LmxM.14.0685.1	protein_coding		c.*995A>C					995		12	11	12,0	8,3	0	0.272727	0/0	0/1	0	LmxM.14.0685		LmxM-cl-2_LmxM.14_245876_T_G	downstream_gene_variant	3'Flank
LmxM-cl-2	LmxM.14	245876		T	G	0	PASS	G		downstream_gene_variant	MODIFIER	transcript	LmxM.14.0690.1	protein_coding		c.*3276A>C					3276		12	11	12,0	8,3	0	0.272727	0/0	0/1	0	LmxM.14.0690		LmxM-cl-2_LmxM.14_245876_T_G	downstream_gene_variant	3'Flank
LmxM-cl-2	LmxM.14	245876		T	G	0	PASS	G		intergenic_region	MODIFIER	intergenic_region	LmxM.14.0680-LmxM.14.0685			n.245876T>G							12	11	12,0	8,3	0	0.272727	0/0	0/1	0	LmxM.14.0680-LmxM.14.0685		LmxM-cl-2_LmxM.14_245876_T_G	intergenic_region	IGR
LmxM-cl-4	LmxM.01	265252		ATTC	A	0	PASS	A		intergenic_region	MODIFIER	intergenic_region	LmxM.01.0830-CHR_END			n.265253_265255delTTC							8	11	8,0	8,3	0	0.272727	0/0	0/1	-3	LmxM.01.0830-CHR_END		LmxM-cl-4_LmxM.01_265252_ATTC_A	intergenic_region	IGR
LmxM-cl-2	LmxM.33	233547		T	G	0	PASS	G		upstream_gene_variant	MODIFIER	transcript	LmxM.33.0570.1	protein_coding		c.-163T>G					163		21	11	21,0	8,3	0	0.272727	0	0/1	0	LmxM.33.0570		LmxM-cl-2_LmxM.33_233547_T_G	upstream_gene_variant	5'Flank
LmxM-cl-2	LmxM.33	233547		T	G	0	PASS	G		upstream_gene_variant	MODIFIER	transcript	LmxM.33.0580.1	protein_coding		c.-3482T>G					3482		21	11	21,0	8,3	0	0.272727	0	0/1	0	LmxM.33.0580		LmxM-cl-2_LmxM.33_233547_T_G	upstream_gene_variant	5'Flank
LmxM-cl-2	LmxM.33	233547		T	G	0	PASS	G		upstream_gene_variant	MODIFIER	transcript	LmxM.33:ncRNA:rfamscan:237611-237678.1	lincRNA		n.-4064T>G					4064		21	11	21,0	8,3	0	0.272727	0	0/1	0	LmxM.33:ncRNA:rfamscan:237611-237678		LmxM-cl-2_LmxM.33_233547_T_G	upstream_gene_variant	5'Flank
LmxM-cl-2	LmxM.33	233547		T	G	0	PASS	G		upstream_gene_variant	MODIFIER	transcript	LmxM.33.0590.1	protein_coding		c.-4946T>G					4946		21	11	21,0	8,3	0	0.272727	0	0/1	0	LmxM.33.0590		LmxM-cl-2_LmxM.33_233547_T_G	upstream_gene_variant	5'Flank
LmxM-cl-2	LmxM.33	233547		T	G	0	PASS	G		downstream_gene_variant	MODIFIER	transcript	LmxM.33.0560.1	protein_coding		c.*1562T>G					1562		21	11	21,0	8,3	0	0.272727	0	0/1	0	LmxM.33.0560		LmxM-cl-2_LmxM.33_233547_T_G	downstream_gene_variant	3'Flank
LmxM-cl-2	LmxM.33	233547		T	G	0	PASS	G		downstream_gene_variant	MODIFIER	transcript	LmxM.33:ncRNA:rfamscan:237626-237677.1	lincRNA		n.*4079A>C					4079		21	11	21,0	8,3	0	0.272727	0	0/1	0	LmxM.33:ncRNA:rfamscan:237626-237677		LmxM-cl-2_LmxM.33_233547_T_G	downstream_gene_variant	3'Flank
LmxM-cl-2	LmxM.33	233547		T	G	0	PASS	G		intergenic_region	MODIFIER	intergenic_region	LmxM.33.0560-LmxM.33.0570			n.233547T>G							21	11	21,0	8,3	0	0.272727	0	0/1	0	LmxM.33.0560-LmxM.33.0570		LmxM-cl-2_LmxM.33_233547_T_G	intergenic_region	IGR
LmxM-cl-4	LmxM.30	143622		C	T	0	PASS	T		downstream_gene_variant	MODIFIER	transcript	LmxM.30.0450.1	protein_coding		c.*797G>A					797		194	130	196,1	94,35	0.00507614	0.271318	0	0/1	0	LmxM.30.0450		LmxM-cl-4_LmxM.30_143622_C_T	downstream_gene_variant	3'Flank
LmxM-cl-4	LmxM.30	143622		C	T	0	PASS	T		intergenic_region	MODIFIER	intergenic_region	LmxM.30.0410-LmxM.30.0450			n.143622C>T							194	130	196,1	94,35	0.00507614	0.271318	0	0/1	0	LmxM.30.0410-LmxM.30.0450		LmxM-cl-4_LmxM.30_143622_C_T	intergenic_region	IGR
LmxM-cl-4	LmxM.08	1482424		G	T	0	PASS	T		upstream_gene_variant	MODIFIER	transcript	LmxM.08.0770.1	protein_coding		c.-3720G>T					3720		5	48	8,0	35,13	0	0.270833	0	0/1	0	LmxM.08.0770		LmxM-cl-4_LmxM.08_1482424_G_T	upstream_gene_variant	5'Flank
LmxM-cl-4	LmxM.08	1482424		G	T	0	PASS	T		downstream_gene_variant	MODIFIER	transcript	LmxM.08.0760.1	protein_coding		c.*1340G>T					1340		5	48	8,0	35,13	0	0.270833	0	0/1	0	LmxM.08.0760		LmxM-cl-4_LmxM.08_1482424_G_T	downstream_gene_variant	3'Flank
LmxM-cl-4	LmxM.08	1482424		G	T	0	PASS	T		intergenic_region	MODIFIER	intergenic_region	LmxM.08.0760-LmxM.08.0770			n.1482424G>T							5	48	8,0	35,13	0	0.270833	0	0/1	0	LmxM.08.0760-LmxM.08.0770		LmxM-cl-4_LmxM.08_1482424_G_T	intergenic_region	IGR
LmxM-cl-2	LmxM.08	1475224		C	T	0	PASS	T		downstream_gene_variant	MODIFIER	transcript	LmxM.08.0750.1	protein_coding		c.*2696C>T					2696		2	26	13,0	19,7	0	0.269231	0	0/1	0	LmxM.08.0750		LmxM-cl-2_LmxM.08_1475224_C_T	downstream_gene_variant	3'Flank
LmxM-cl-2	LmxM.08	1475224		C	T	0	PASS	T		intergenic_region	MODIFIER	intergenic_region	LmxM.08.0750-LmxM.08.0760			n.1475224C>T							2	26	13,0	19,7	0	0.269231	0	0/1	0	LmxM.08.0750-LmxM.08.0760		LmxM-cl-2_LmxM.08_1475224_C_T	intergenic_region	IGR
LmxM-cl-2	LmxM.08	572096		A	C	0	PASS	C		intergenic_region	MODIFIER	intergenic_region	LmxM.08_29.1370-LmxM.08_29.1360			n.572096A>C							14	15	14,0	11,4	0	0.266667	0	0/1	0	LmxM.08_29.1370-LmxM.08_29.1360		LmxM-cl-2_LmxM.08_572096_A_C	intergenic_region	IGR
LmxM-cl-2	LmxM.30	146407		A	G	0	PASS	G		upstream_gene_variant	MODIFIER	transcript	LmxM.30.0450.1	protein_coding		c.-1401T>C					1401		2	16	12,0	11,4	0	0.266667	0	0/1	0	LmxM.30.0450		LmxM-cl-2_LmxM.30_146407_A_G	upstream_gene_variant	5'Flank
LmxM-cl-2	LmxM.30	146407		A	G	0	PASS	G		intergenic_region	MODIFIER	intergenic_region	LmxM.30.0450-LmxM.30.0451			n.146407A>G							2	16	12,0	11,4	0	0.266667	0	0/1	0	LmxM.30.0450-LmxM.30.0451		LmxM-cl-2_LmxM.30_146407_A_G	intergenic_region	IGR
LmxM-cl-4	LmxM.01	253407		T	G	0	PASS	G		upstream_gene_variant	MODIFIER	transcript	LmxM.01.0830.1	protein_coding		c.-244T>G					244		26	15	25,1	11,4	0.0384615	0.266667	0	0/1	0	LmxM.01.0830		LmxM-cl-4_LmxM.01_253407_T_G	upstream_gene_variant	5'Flank
LmxM-cl-4	LmxM.01	253407		T	G	0	PASS	G		downstream_gene_variant	MODIFIER	transcript	LmxM.01.0820.1	protein_coding		c.*2078T>G					2078		26	15	25,1	11,4	0.0384615	0.266667	0	0/1	0	LmxM.01.0820		LmxM-cl-4_LmxM.01_253407_T_G	downstream_gene_variant	3'Flank
LmxM-cl-4	LmxM.01	253407		T	G	0	PASS	G		intergenic_region	MODIFIER	intergenic_region	LmxM.01.0820-LmxM.01.0830			n.253407T>G							26	15	25,1	11,4	0.0384615	0.266667	0	0/1	0	LmxM.01.0820-LmxM.01.0830		LmxM-cl-4_LmxM.01_253407_T_G	intergenic_region	IGR
LmxM-cl-4	LmxM.02	168558		A	C	0	PASS	C		upstream_gene_variant	MODIFIER	transcript	LmxM.02.0440.1	protein_coding		c.-2470T>G					2470	WARNING_TRANSCRIPT_MULTIPLE_STOP_CODONS	11	15	11,0	11,4	0	0.266667	0	0/1	0	LmxM.02.0440		LmxM-cl-4_LmxM.02_168558_A_C	upstream_gene_variant	5'Flank
LmxM-cl-4	LmxM.02	168558		A	C	0	PASS	C		upstream_gene_variant	MODIFIER	transcript	LmxM.02.0450.1	protein_coding		c.-924T>G					924		11	15	11,0	11,4	0	0.266667	0	0/1	0	LmxM.02.0450		LmxM-cl-4_LmxM.02_168558_A_C	upstream_gene_variant	5'Flank
LmxM-cl-4	LmxM.02	168558		A	C	0	PASS	C		upstream_gene_variant	MODIFIER	transcript	LmxM.02:ncRNA:rfamscan:169212-169308.1	lincRNA		n.-654A>C					654		11	15	11,0	11,4	0	0.266667	0	0/1	0	LmxM.02:ncRNA:rfamscan:169212-169308		LmxM-cl-4_LmxM.02_168558_A_C	upstream_gene_variant	5'Flank
LmxM-cl-4	LmxM.02	168558		A	C	0	PASS	C		downstream_gene_variant	MODIFIER	transcript	LmxM.02.0460.1	protein_coding		c.*3052T>G					3052		11	15	11,0	11,4	0	0.266667	0	0/1	0	LmxM.02.0460		LmxM-cl-4_LmxM.02_168558_A_C	downstream_gene_variant	3'Flank
LmxM-cl-4	LmxM.02	168558		A	C	0	PASS	C		intergenic_region	MODIFIER	intergenic_region	LmxM.02.0450-LmxM.02:ncRNA:rfamscan:169212-169308			n.168558A>C							11	15	11,0	11,4	0	0.266667	0	0/1	0	LmxM.02.0450-LmxM.02:ncRNA:rfamscan:169212-169308		LmxM-cl-4_LmxM.02_168558_A_C	intergenic_region	IGR
LmxM-cl-4	1036_mexFOS1_13k16.p1kpIBF_20	7756		G	A	0	PASS	A		upstream_gene_variant	MODIFIER	transcript	LmxM.30.0440a.1	protein_coding		c.-942G>A					942	WARNING_TRANSCRIPT_NO_STOP_CODON	32	49	32,0	36,13	0	0.265306	0/0	0/1	0	LmxM.30.0440a		LmxM-cl-4_1036_mexFOS1_13k16.p1kpIBF_20_7756_G_A	upstream_gene_variant	5'Flank
LmxM-cl-4	1036_mexFOS1_13k16.p1kpIBF_20	7756		G	A	0	PASS	A		intergenic_region	MODIFIER	intergenic_region	LmxM.30.0450a-LmxM.30.0440a			n.7756G>A							32	49	32,0	36,13	0	0.265306	0/0	0/1	0	LmxM.30.0450a-LmxM.30.0440a		LmxM-cl-4_1036_mexFOS1_13k16.p1kpIBF_20_7756_G_A	intergenic_region	IGR
LmxM-cl-4	LmxM.30	291693		C	T	0	PASS	T		upstream_gene_variant	MODIFIER	transcript	LmxM.30.0750.1	protein_coding		c.-3385G>A					3385		33	34	33,0	25,9	0	0.264706	0/0	0/1	0	LmxM.30.0750		LmxM-cl-4_LmxM.30_291693_C_T	upstream_gene_variant	5'Flank
LmxM-cl-4	LmxM.30	291693		C	T	0	PASS	T		upstream_gene_variant	MODIFIER	transcript	LmxM.30.0760.1	protein_coding		c.-1268G>A					1268		33	34	33,0	25,9	0	0.264706	0/0	0/1	0	LmxM.30.0760		LmxM-cl-4_LmxM.30_291693_C_T	upstream_gene_variant	5'Flank
LmxM-cl-4	LmxM.30	291693		C	T	0	PASS	T		downstream_gene_variant	MODIFIER	transcript	LmxM.30.0770.1	protein_coding		c.*45G>A					45		33	34	33,0	25,9	0	0.264706	0/0	0/1	0	LmxM.30.0770		LmxM-cl-4_LmxM.30_291693_C_T	downstream_gene_variant	3'Flank
LmxM-cl-4	LmxM.30	291693		C	T	0	PASS	T		downstream_gene_variant	MODIFIER	transcript	LmxM.30.0771.1	protein_coding		c.*1926G>A					1926		33	34	33,0	25,9	0	0.264706	0/0	0/1	0	LmxM.30.0771		LmxM-cl-4_LmxM.30_291693_C_T	downstream_gene_variant	3'Flank
LmxM-cl-4	LmxM.30	291693		C	T	0	PASS	T		downstream_gene_variant	MODIFIER	transcript	LmxM.30.0780.1	protein_coding		c.*4359G>A					4359		33	34	33,0	25,9	0	0.264706	0/0	0/1	0	LmxM.30.0780		LmxM-cl-4_LmxM.30_291693_C_T	downstream_gene_variant	3'Flank
LmxM-cl-4	LmxM.30	291693		C	T	0	PASS	T		intergenic_region	MODIFIER	intergenic_region	LmxM.30.0760-LmxM.30.0770			n.291693C>T							33	34	33,0	25,9	0	0.264706	0/0	0/1	0	LmxM.30.0760-LmxM.30.0770		LmxM-cl-4_LmxM.30_291693_C_T	intergenic_region	IGR
LmxM-cl-2	LmxM.18	33436		C	T	0	PASS	T		synonymous_variant	LOW	transcript	LmxM.18.0110.1	protein_coding	1/1	c.723G>A	p.Ala241Ala	723/4473	723/4473	241/1490			40	34	40,0	25,9	0	0.264706	0	0/1	0	LmxM.18.0110		LmxM-cl-2_LmxM.18_33436_C_T	synonymous_variant	Silent
LmxM-cl-2	LmxM.18	33436		C	T	0	PASS	T		upstream_gene_variant	MODIFIER	transcript	LmxM.18.0100.1	protein_coding		c.-4253G>A					4253		40	34	40,0	25,9	0	0.264706	0	0/1	0	LmxM.18.0100		LmxM-cl-2_LmxM.18_33436_C_T	upstream_gene_variant	5'Flank
LmxM-cl-2	LmxM.18	33436		C	T	0	PASS	T		downstream_gene_variant	MODIFIER	transcript	LmxM.18.0120.1	protein_coding		c.*2217G>A					2217		40	34	40,0	25,9	0	0.264706	0	0/1	0	LmxM.18.0120		LmxM-cl-2_LmxM.18_33436_C_T	downstream_gene_variant	3'Flank
LmxM-cl-2	LmxM.18	33436		C	T	0	PASS	T		downstream_gene_variant	MODIFIER	transcript	LmxM.18.0130.1	protein_coding		c.*3599G>A					3599		40	34	40,0	25,9	0	0.264706	0	0/1	0	LmxM.18.0130		LmxM-cl-2_LmxM.18_33436_C_T	downstream_gene_variant	3'Flank
LmxM-cl-2	LmxM.30	143622		C	T	0	PASS	T		downstream_gene_variant	MODIFIER	transcript	LmxM.30.0450.1	protein_coding		c.*797G>A					797		194	106	196,1	78,28	0.00507614	0.264151	0	0/1	0	LmxM.30.0450		LmxM-cl-2_LmxM.30_143622_C_T	downstream_gene_variant	3'Flank
LmxM-cl-2	LmxM.30	143622		C	T	0	PASS	T		intergenic_region	MODIFIER	intergenic_region	LmxM.30.0410-LmxM.30.0450			n.143622C>T							194	106	196,1	78,28	0.00507614	0.264151	0	0/1	0	LmxM.30.0410-LmxM.30.0450		LmxM-cl-2_LmxM.30_143622_C_T	intergenic_region	IGR
LmxM-cl-4	LmxM.08	1480246		C	T	0	PASS	T		upstream_gene_variant	MODIFIER	transcript	LmxM.08.0760.1	protein_coding		c.-65C>T					65		9	55	22,0	39,14	0	0.264151	0	0/1	0	LmxM.08.0760		LmxM-cl-4_LmxM.08_1480246_C_T	upstream_gene_variant	5'Flank
LmxM-cl-4	LmxM.08	1480246		C	T	0	PASS	T		intergenic_region	MODIFIER	intergenic_region	LmxM.08.0750-LmxM.08.0760			n.1480246C>T							9	55	22,0	39,14	0	0.264151	0	0/1	0	LmxM.08.0750-LmxM.08.0760		LmxM-cl-4_LmxM.08_1480246_C_T	intergenic_region	IGR
LmxM-cl-4	1036_mexFOS1_13k16.p1kpIBF_63	5905		G	C	0	PASS	C		downstream_gene_variant	MODIFIER	transcript	LmxM.30.0452c.1	protein_coding		c.*1194C>G					1194		9	57	9,0	42,15	0	0.263158	0/0	0/1	0	LmxM.30.0452c		LmxM-cl-4_1036_mexFOS1_13k16.p1kpIBF_63_5905_G_C	downstream_gene_variant	3'Flank
LmxM-cl-4	1036_mexFOS1_13k16.p1kpIBF_63	5905		G	C	0	PASS	C		downstream_gene_variant	MODIFIER	transcript	LmxM.30.0460c.1	protein_coding		c.*3876C>G					3876		9	57	9,0	42,15	0	0.263158	0/0	0/1	0	LmxM.30.0460c		LmxM-cl-4_1036_mexFOS1_13k16.p1kpIBF_63_5905_G_C	downstream_gene_variant	3'Flank
LmxM-cl-4	1036_mexFOS1_13k16.p1kpIBF_63	5905		G	C	0	PASS	C		intergenic_region	MODIFIER	intergenic_region	CHR_START-LmxM.30.0452c			n.5905G>C							9	57	9,0	42,15	0	0.263158	0/0	0/1	0	CHR_START-LmxM.30.0452c		LmxM-cl-4_1036_mexFOS1_13k16.p1kpIBF_63_5905_G_C	intergenic_region	IGR
LmxM-cl-2	LmxM.20	1243881		G	A	0	PASS	A		synonymous_variant	LOW	transcript	LmxM.36.3170.1	protein_coding	1/1	c.279C>T	p.Leu93Leu	279/1035	279/1035	93/344			51	38	51,0	28,10	0	0.263158	0	0/1	0	LmxM.36.3170		LmxM-cl-2_LmxM.20_1243881_G_A	synonymous_variant	Silent
LmxM-cl-2	LmxM.20	1243881		G	A	0	PASS	A		upstream_gene_variant	MODIFIER	transcript	LmxM.36.3150.1	protein_coding		c.-4129C>T					4129		51	38	51,0	28,10	0	0.263158	0	0/1	0	LmxM.36.3150		LmxM-cl-2_LmxM.20_1243881_G_A	upstream_gene_variant	5'Flank
LmxM-cl-2	LmxM.20	1243881		G	A	0	PASS	A		upstream_gene_variant	MODIFIER	transcript	LmxM.36.3160.1	protein_coding		c.-1561C>T					1561		51	38	51,0	28,10	0	0.263158	0	0/1	0	LmxM.36.3160		LmxM-cl-2_LmxM.20_1243881_G_A	upstream_gene_variant	5'Flank
LmxM-cl-2	LmxM.20	1243881		G	A	0	PASS	A		downstream_gene_variant	MODIFIER	transcript	LmxM.36.3180.1	protein_coding		c.*4146C>T					4146		51	38	51,0	28,10	0	0.263158	0	0/1	0	LmxM.36.3180		LmxM-cl-2_LmxM.20_1243881_G_A	downstream_gene_variant	3'Flank
LmxM-cl-2	1036_mexFOS1_13k16.p1kpIBF_67	10881		C	A	0	PASS	A		upstream_gene_variant	MODIFIER	transcript	LmxM.30.0490b.1	protein_coding		c.-3446G>T					3446		13	38	24,0	28,10	0	0.263158	0	0/1	0	LmxM.30.0490b		LmxM-cl-2_1036_mexFOS1_13k16.p1kpIBF_67_10881_C_A	upstream_gene_variant	5'Flank
LmxM-cl-2	1036_mexFOS1_13k16.p1kpIBF_67	10881		C	A	0	PASS	A		intergenic_region	MODIFIER	intergenic_region	LmxM.30.0490b-CHR_END			n.10881C>A							13	38	24,0	28,10	0	0.263158	0	0/1	0	LmxM.30.0490b-CHR_END		LmxM-cl-2_1036_mexFOS1_13k16.p1kpIBF_67_10881_C_A	intergenic_region	IGR
LmxM-cl-2	LmxM.30	886753		G	A	0	PASS	A		downstream_gene_variant	MODIFIER	transcript	LmxM.30.1870.1	protein_coding		c.*4107C>T					4107		102	84	102,0	62,22	0	0.261905	0	0/1	0	LmxM.30.1870		LmxM-cl-2_LmxM.30_886753_G_A	downstream_gene_variant	3'Flank
LmxM-cl-2	LmxM.30	886753		G	A	0	PASS	A		intergenic_region	MODIFIER	intergenic_region	LmxM.30.1860-LmxM.30.1870			n.886753G>A							102	84	102,0	62,22	0	0.261905	0	0/1	0	LmxM.30.1860-LmxM.30.1870		LmxM-cl-2_LmxM.30_886753_G_A	intergenic_region	IGR
LmxM-cl-2	LmxM.20	2500679		A	C	0	PASS	C		synonymous_variant	LOW	transcript	LmxM.36.6570.1	protein_coding	1/1	c.1011T>G	p.Pro337Pro	1011/1089	1011/1089	337/362			33	23	32,1	17,6	0.030303	0.26087	0	0/1	0	LmxM.36.6570		LmxM-cl-2_LmxM.20_2500679_A_C	synonymous_variant	Silent
LmxM-cl-2	LmxM.20	2500679		A	C	0	PASS	C		upstream_gene_variant	MODIFIER	transcript	LmxM.36.6560.1	protein_coding		c.-3509T>G					3509		33	23	32,1	17,6	0.030303	0.26087	0	0/1	0	LmxM.36.6560		LmxM-cl-2_LmxM.20_2500679_A_C	upstream_gene_variant	5'Flank
LmxM-cl-2	LmxM.20	2500679		A	C	0	PASS	C		downstream_gene_variant	MODIFIER	transcript	LmxM.36.6580.1	protein_coding		c.*1829T>G					1829		33	23	32,1	17,6	0.030303	0.26087	0	0/1	0	LmxM.36.6580		LmxM-cl-2_LmxM.20_2500679_A_C	downstream_gene_variant	3'Flank
LmxM-cl-2	LmxM.20	2500679		A	C	0	PASS	C		downstream_gene_variant	MODIFIER	transcript	LmxM.36.6590.1	protein_coding		c.*3699T>G					3699		33	23	32,1	17,6	0.030303	0.26087	0	0/1	0	LmxM.36.6590		LmxM-cl-2_LmxM.20_2500679_A_C	downstream_gene_variant	3'Flank
LmxM-cl-2	LmxM.08	1473565		G	A	0	PASS	A		downstream_gene_variant	MODIFIER	transcript	LmxM.08.0750.1	protein_coding		c.*1037G>A					1037		34	27	34,0	20,7	0	0.259259	0/0	0/1	0	LmxM.08.0750		LmxM-cl-2_LmxM.08_1473565_G_A	downstream_gene_variant	3'Flank
LmxM-cl-2	LmxM.08	1473565		G	A	0	PASS	A		intergenic_region	MODIFIER	intergenic_region	LmxM.08.0750-LmxM.08.0760			n.1473565G>A							34	27	34,0	20,7	0	0.259259	0/0	0/1	0	LmxM.08.0750-LmxM.08.0760		LmxM-cl-2_LmxM.08_1473565_G_A	intergenic_region	IGR
LmxM-cl-2	1036_mexFOS1_13k16.p1kpIBF_67	1371		G	A	0	PASS	A		downstream_gene_variant	MODIFIER	transcript	LmxM.30.0480b.1	protein_coding		c.*1558C>T					1558		12	27	12,0	20,7	0	0.259259	0/0	0/1	0	LmxM.30.0480b		LmxM-cl-2_1036_mexFOS1_13k16.p1kpIBF_67_1371_G_A	downstream_gene_variant	3'Flank
LmxM-cl-2	1036_mexFOS1_13k16.p1kpIBF_67	1371		G	A	0	PASS	A		downstream_gene_variant	MODIFIER	transcript	LmxM.30.0490b.1	protein_coding		c.*4583C>T					4583		12	27	12,0	20,7	0	0.259259	0/0	0/1	0	LmxM.30.0490b		LmxM-cl-2_1036_mexFOS1_13k16.p1kpIBF_67_1371_G_A	downstream_gene_variant	3'Flank
LmxM-cl-2	1036_mexFOS1_13k16.p1kpIBF_67	1371		G	A	0	PASS	A		intergenic_region	MODIFIER	intergenic_region	CHR_START-LmxM.30.0480b			n.1371G>A							12	27	12,0	20,7	0	0.259259	0/0	0/1	0	CHR_START-LmxM.30.0480b		LmxM-cl-2_1036_mexFOS1_13k16.p1kpIBF_67_1371_G_A	intergenic_region	IGR
LmxM-cl-2	LmxM.17	295972		T	G	0	PASS	G		missense_variant	MODERATE	transcript	LmxM.17.0610.1	protein_coding	1/1	c.1258A>C	p.Ser420Arg	1258/1491	1258/1491	420/496			46	27	45,1	20,7	0.0217391	0.259259	0	0/1	0	LmxM.17.0610		LmxM-cl-2_LmxM.17_295972_T_G	missense_variant	Missense_Mutation
LmxM-cl-2	LmxM.17	295972		T	G	0	PASS	G		upstream_gene_variant	MODIFIER	transcript	LmxM.17.0600.1	protein_coding		c.-3076A>C					3076		46	27	45,1	20,7	0.0217391	0.259259	0	0/1	0	LmxM.17.0600		LmxM-cl-2_LmxM.17_295972_T_G	upstream_gene_variant	5'Flank
LmxM-cl-2	LmxM.17	295972		T	G	0	PASS	G		downstream_gene_variant	MODIFIER	transcript	LmxM.17.0620.1	protein_coding		c.*2387A>C					2387		46	27	45,1	20,7	0.0217391	0.259259	0	0/1	0	LmxM.17.0620		LmxM-cl-2_LmxM.17_295972_T_G	downstream_gene_variant	3'Flank
LmxM-cl-4	LmxM.14	609058		C	T	0	PASS	T		downstream_gene_variant	MODIFIER	transcript	LmxM.14.1490.1	protein_coding		c.*1758C>T					1758		171	179	171,0	132,46	0	0.258427	0	0/1	0	LmxM.14.1490		LmxM-cl-4_LmxM.14_609058_C_T	downstream_gene_variant	3'Flank
LmxM-cl-4	LmxM.14	609058		C	T	0	PASS	T		intergenic_region	MODIFIER	intergenic_region	LmxM.14.1490-CHR_END			n.609058C>T							171	179	171,0	132,46	0	0.258427	0	0/1	0	LmxM.14.1490-CHR_END		LmxM-cl-4_LmxM.14_609058_C_T	intergenic_region	IGR
LmxM-cl-2	LmxM.08	1457321		A	G	0	PASS	G		upstream_gene_variant	MODIFIER	transcript	LmxM.08.0730.1	protein_coding		c.-1844A>G					1844		183	63	182,0	46,16	0	0.258065	0	0/1	0	LmxM.08.0730		LmxM-cl-2_LmxM.08_1457321_A_G	upstream_gene_variant	5'Flank
LmxM-cl-2	LmxM.08	1457321		A	G	0	PASS	G		intergenic_region	MODIFIER	intergenic_region	LmxM.08.0720-LmxM.08.0730			n.1457321A>G							183	63	182,0	46,16	0	0.258065	0	0/1	0	LmxM.08.0720-LmxM.08.0730		LmxM-cl-2_LmxM.08_1457321_A_G	intergenic_region	IGR
LmxM-cl-4	LmxM.30	97447		C	T	0	PASS	T		upstream_gene_variant	MODIFIER	transcript	LmxM.30.0320.1	protein_coding		c.-4444G>A					4444		83	63	83,0	46,16	0	0.258065	0	0/1	0	LmxM.30.0320		LmxM-cl-4_LmxM.30_97447_C_T	upstream_gene_variant	5'Flank
LmxM-cl-4	LmxM.30	97447		C	T	0	PASS	T		upstream_gene_variant	MODIFIER	transcript	LmxM.30.0330.1	protein_coding		c.-24G>A					24		83	63	83,0	46,16	0	0.258065	0	0/1	0	LmxM.30.0330		LmxM-cl-4_LmxM.30_97447_C_T	upstream_gene_variant	5'Flank
LmxM-cl-4	LmxM.30	97447		C	T	0	PASS	T		intergenic_region	MODIFIER	intergenic_region	LmxM.30.0330-LmxM.30.0340			n.97447C>T							83	63	83,0	46,16	0	0.258065	0	0/1	0	LmxM.30.0330-LmxM.30.0340		LmxM-cl-4_LmxM.30_97447_C_T	intergenic_region	IGR
LmxM-cl-2	LmxM.08	1384656		T	G	0	PASS	G		upstream_gene_variant	MODIFIER	transcript	LmxM.08.0580.1	protein_coding		c.-724T>G					724		12	12	12,0	9,3	0	0.25	0/0	0/1	0	LmxM.08.0580		LmxM-cl-2_LmxM.08_1384656_T_G	upstream_gene_variant	5'Flank
LmxM-cl-2	LmxM.08	1384656		T	G	0	PASS	G		upstream_gene_variant	MODIFIER	transcript	LmxM.08.0590.1	protein_coding		c.-3416T>G					3416		12	12	12,0	9,3	0	0.25	0/0	0/1	0	LmxM.08.0590		LmxM-cl-2_LmxM.08_1384656_T_G	upstream_gene_variant	5'Flank
LmxM-cl-2	LmxM.08	1384656		T	G	0	PASS	G		downstream_gene_variant	MODIFIER	transcript	LmxM.08.0560.1	protein_coding		c.*3796T>G					3796		12	12	12,0	9,3	0	0.25	0/0	0/1	0	LmxM.08.0560		LmxM-cl-2_LmxM.08_1384656_T_G	downstream_gene_variant	3'Flank
LmxM-cl-2	LmxM.08	1384656		T	G	0	PASS	G		downstream_gene_variant	MODIFIER	transcript	LmxM.08.0570.1	protein_coding		c.*2056T>G					2056		12	12	12,0	9,3	0	0.25	0/0	0/1	0	LmxM.08.0570		LmxM-cl-2_LmxM.08_1384656_T_G	downstream_gene_variant	3'Flank
LmxM-cl-2	LmxM.08	1384656		T	G	0	PASS	G		intergenic_region	MODIFIER	intergenic_region	LmxM.08.0570-LmxM.08.0580			n.1384656T>G							12	12	12,0	9,3	0	0.25	0/0	0/1	0	LmxM.08.0570-LmxM.08.0580		LmxM-cl-2_LmxM.08_1384656_T_G	intergenic_region	IGR
LmxM-cl-2	LmxM.08	1451611		G	C	0	PASS	C		missense_variant	MODERATE	transcript	LmxM.08.0720.1	protein_coding	1/1	c.247G>C	p.Val83Leu	247/555	247/555	83/184		WARNING_TRANSCRIPT_NO_START_CODON	10	8	10,0	6,2	0	0.25	0/0	0/1	0	LmxM.08.0720		LmxM-cl-2_LmxM.08_1451611_G_C	missense_variant	Missense_Mutation
LmxM-cl-2	LmxM.08	1451611		G	C	0	PASS	C		downstream_gene_variant	MODIFIER	transcript	LmxM.08.0800.1	protein_coding		c.*3207G>C					3207		10	8	10,0	6,2	0	0.25	0/0	0/1	0	LmxM.08.0800		LmxM-cl-2_LmxM.08_1451611_G_C	downstream_gene_variant	3'Flank
LmxM-cl-2	LmxM.19	109479		A	C	0	PASS	C		upstream_gene_variant	MODIFIER	transcript	LmxM.19.0295.1	protein_coding		c.-2475A>C					2475		16	12	16,0	9,3	0	0.25	0/0	0/1	0	LmxM.19.0295		LmxM-cl-2_LmxM.19_109479_A_C	upstream_gene_variant	5'Flank
LmxM-cl-2	LmxM.19	109479		A	C	0	PASS	C		downstream_gene_variant	MODIFIER	transcript	LmxM.19.0290.1	protein_coding		c.*4477A>C					4477		16	12	16,0	9,3	0	0.25	0/0	0/1	0	LmxM.19.0290		LmxM-cl-2_LmxM.19_109479_A_C	downstream_gene_variant	3'Flank
LmxM-cl-2	LmxM.19	109479		A	C	0	PASS	C		downstream_gene_variant	MODIFIER	transcript	LmxM.19.0300.1	protein_coding		c.*2040A>C					2040		16	12	16,0	9,3	0	0.25	0/0	0/1	0	LmxM.19.0300		LmxM-cl-2_LmxM.19_109479_A_C	downstream_gene_variant	3'Flank
LmxM-cl-2	LmxM.19	109479		A	C	0	PASS	C		downstream_gene_variant	MODIFIER	transcript	LmxM.19:ncRNA:rfamscan:110266-110333.1	lincRNA		n.*787T>G					787		16	12	16,0	9,3	0	0.25	0/0	0/1	0	LmxM.19:ncRNA:rfamscan:110266-110333		LmxM-cl-2_LmxM.19_109479_A_C	downstream_gene_variant	3'Flank
LmxM-cl-2	LmxM.19	109479		A	C	0	PASS	C		intergenic_region	MODIFIER	intergenic_region	LmxM.19.0300-LmxM.19:ncRNA:rfamscan:110266-110333			n.109479A>C							16	12	16,0	9,3	0	0.25	0/0	0/1	0	LmxM.19.0300-LmxM.19:ncRNA:rfamscan:110266-110333		LmxM-cl-2_LmxM.19_109479_A_C	intergenic_region	IGR
LmxM-cl-2	LmxM.20	3051611		T	G	0	PASS	G		upstream_gene_variant	MODIFIER	transcript	LmxM.20.1050.1	protein_coding		c.-4720T>G					4720		11	12	11,0	9,3	0	0.25	0/0	0/1	0	LmxM.20.1050		LmxM-cl-2_LmxM.20_3051611_T_G	upstream_gene_variant	5'Flank
LmxM-cl-2	LmxM.20	3051611		T	G	0	PASS	G		downstream_gene_variant	MODIFIER	transcript	LmxM.20.1040.1	protein_coding		c.*2306T>G					2306		11	12	11,0	9,3	0	0.25	0/0	0/1	0	LmxM.20.1040		LmxM-cl-2_LmxM.20_3051611_T_G	downstream_gene_variant	3'Flank
LmxM-cl-2	LmxM.20	3051611		T	G	0	PASS	G		intergenic_region	MODIFIER	intergenic_region	LmxM.20.1040-LmxM.20.1050			n.3051611T>G							11	12	11,0	9,3	0	0.25	0/0	0/1	0	LmxM.20.1040-LmxM.20.1050		LmxM-cl-2_LmxM.20_3051611_T_G	intergenic_region	IGR
LmxM-cl-2	LmxM.22	299647		C	CAT	0	PASS	CAT		downstream_gene_variant	MODIFIER	transcript	LmxM.22.0750.1	protein_coding		c.*341_*342insAT					341		10	12	10,0	9,3	0	0.25	0|0	0|1	2	LmxM.22.0750		LmxM-cl-2_LmxM.22_299647_C_CAT	downstream_gene_variant	3'Flank
LmxM-cl-2	LmxM.22	299647		C	CAT	0	PASS	CAT		intergenic_region	MODIFIER	intergenic_region	LmxM.22.0740-LmxM.22.0750			n.299647_299648insAT							10	12	10,0	9,3	0	0.25	0|0	0|1	2	LmxM.22.0740-LmxM.22.0750		LmxM-cl-2_LmxM.22_299647_C_CAT	intergenic_region	IGR
LmxM-cl-2	LmxM.25	877373		T	G	0	PASS	G		upstream_gene_variant	MODIFIER	transcript	LmxM.25.2440.1	protein_coding		c.-66T>G					66	WARNING_TRANSCRIPT_NO_START_CODON	12	12	12,0	9,3	0	0.25	0/0	0/1	0	LmxM.25.2440		LmxM-cl-2_LmxM.25_877373_T_G	upstream_gene_variant	5'Flank
LmxM-cl-2	LmxM.25	877373		T	G	0	PASS	G		upstream_gene_variant	MODIFIER	transcript	LmxM.25.2450.1	protein_coding		c.-1855T>G					1855		12	12	12,0	9,3	0	0.25	0/0	0/1	0	LmxM.25.2450		LmxM-cl-2_LmxM.25_877373_T_G	upstream_gene_variant	5'Flank
LmxM-cl-2	LmxM.25	877373		T	G	0	PASS	G		upstream_gene_variant	MODIFIER	transcript	LmxM.25.2460.1	protein_coding		c.-4044T>G					4044		12	12	12,0	9,3	0	0.25	0/0	0/1	0	LmxM.25.2460		LmxM-cl-2_LmxM.25_877373_T_G	upstream_gene_variant	5'Flank
LmxM-cl-2	LmxM.25	877373		T	G	0	PASS	G		downstream_gene_variant	MODIFIER	transcript	LmxM.25.2420.1	protein_coding		c.*3505T>G					3505		12	12	12,0	9,3	0	0.25	0/0	0/1	0	LmxM.25.2420		LmxM-cl-2_LmxM.25_877373_T_G	downstream_gene_variant	3'Flank
LmxM-cl-2	LmxM.25	877373		T	G	0	PASS	G		downstream_gene_variant	MODIFIER	transcript	LmxM.25.2430.1	protein_coding		c.*665T>G					665		12	12	12,0	9,3	0	0.25	0/0	0/1	0	LmxM.25.2430		LmxM-cl-2_LmxM.25_877373_T_G	downstream_gene_variant	3'Flank
LmxM-cl-2	LmxM.25	877373		T	G	0	PASS	G		intergenic_region	MODIFIER	intergenic_region	LmxM.25.2430-LmxM.25.2440			n.877373T>G							12	12	12,0	9,3	0	0.25	0/0	0/1	0	LmxM.25.2430-LmxM.25.2440		LmxM-cl-2_LmxM.25_877373_T_G	intergenic_region	IGR
LmxM-cl-2	LmxM.27	845685		G	A	0	PASS	A		upstream_gene_variant	MODIFIER	transcript	LmxM.27.2020.1	protein_coding		c.-225C>T					225		9	8	9,0	6,2	0	0.25	0/0	0/1	0	LmxM.27.2020		LmxM-cl-2_LmxM.27_845685_G_A	upstream_gene_variant	5'Flank
LmxM-cl-2	LmxM.27	845685		G	A	0	PASS	A		downstream_gene_variant	MODIFIER	transcript	LmxM.27.2030.1	protein_coding		c.*1011C>T					1011		9	8	9,0	6,2	0	0.25	0/0	0/1	0	LmxM.27.2030		LmxM-cl-2_LmxM.27_845685_G_A	downstream_gene_variant	3'Flank
LmxM-cl-2	LmxM.27	845685		G	A	0	PASS	A		intergenic_region	MODIFIER	intergenic_region	LmxM.27.2020-LmxM.27.2030			n.845685G>A							9	8	9,0	6,2	0	0.25	0/0	0/1	0	LmxM.27.2020-LmxM.27.2030		LmxM-cl-2_LmxM.27_845685_G_A	intergenic_region	IGR
LmxM-cl-2	1036_mexFOS1_13k16.p1kpIBF_35	1834		C	T	0	PASS	T		downstream_gene_variant	MODIFIER	transcript	LmxM.30.0450i.1	protein_coding		c.*981C>T					981		23	8	23,0	6,2	0	0.25	0|0	0|1	0	LmxM.30.0450i		LmxM-cl-2_1036_mexFOS1_13k16.p1kpIBF_35_1834_C_T	downstream_gene_variant	3'Flank
LmxM-cl-2	1036_mexFOS1_13k16.p1kpIBF_35	1834		C	T	0	PASS	T		intergenic_region	MODIFIER	intergenic_region	LmxM.30.0450i-CHR_END			n.1834C>T							23	8	23,0	6,2	0	0.25	0|0	0|1	0	LmxM.30.0450i-CHR_END		LmxM-cl-2_1036_mexFOS1_13k16.p1kpIBF_35_1834_C_T	intergenic_region	IGR
LmxM-cl-2	1036_mexFOS1_13k16.p1kpIBF_62	1084		GC	CA	0	PASS	CA		downstream_gene_variant	MODIFIER	transcript	LmxM.30.0450e.1	protein_coding		c.*266_*267delGCinsTG					267		10	16	10,0	12,4	0	0.25	0/0	0/1	0	LmxM.30.0450e		LmxM-cl-2_1036_mexFOS1_13k16.p1kpIBF_62_1084_GC_CA	downstream_gene_variant	3'Flank
LmxM-cl-2	1036_mexFOS1_13k16.p1kpIBF_62	1084		GC	CA	0	PASS	CA		downstream_gene_variant	MODIFIER	transcript	LmxM.30.0460e.1	protein_coding		c.*2869_*2870delGCinsTG					2870		10	16	10,0	12,4	0	0.25	0/0	0/1	0	LmxM.30.0460e		LmxM-cl-2_1036_mexFOS1_13k16.p1kpIBF_62_1084_GC_CA	downstream_gene_variant	3'Flank
LmxM-cl-2	1036_mexFOS1_13k16.p1kpIBF_62	1084		GC	CA	0	PASS	CA		intergenic_region	MODIFIER	intergenic_region	CHR_START-LmxM.30.0450e			n.1084_1085delGCinsCA							10	16	10,0	12,4	0	0.25	0/0	0/1	0	CHR_START-LmxM.30.0450e		LmxM-cl-2_1036_mexFOS1_13k16.p1kpIBF_62_1084_GC_CA	intergenic_region	IGR
LmxM-cl-4	LmxM.06	303713		A	C	0	PASS	C		synonymous_variant	LOW	transcript	LmxM.06.0790.1	protein_coding	1/1	c.1101A>C	p.Arg367Arg	1101/3096	1101/3096	367/1031			22	20	21,1	15,5	0.0454545	0.25	0/0	0/1	0	LmxM.06.0790		LmxM-cl-4_LmxM.06_303713_A_C	synonymous_variant	Silent
LmxM-cl-4	LmxM.06	303713		A	C	0	PASS	C		upstream_gene_variant	MODIFIER	transcript	LmxM.06.0800.1	protein_coding		c.-2830A>C					2830		22	20	21,1	15,5	0.0454545	0.25	0/0	0/1	0	LmxM.06.0800		LmxM-cl-4_LmxM.06_303713_A_C	upstream_gene_variant	5'Flank
LmxM-cl-4	LmxM.11	161652		T	G	0	PASS	G		upstream_gene_variant	MODIFIER	transcript	LmxM.11:rRNA:rfamscan:157979-158097.1	rRNA		n.-3555A>C					3555		27	24	26,1	18,6	0.037037	0.25	0/0	0/1	0	LmxM.11:rRNA:rfamscan:157979-158097		LmxM-cl-4_LmxM.11_161652_T_G	upstream_gene_variant	5'Flank
LmxM-cl-4	LmxM.11	161652		T	G	0	PASS	G		upstream_gene_variant	MODIFIER	transcript	LmxM.11:tRNA:rfamscan:158151-158232.1	protein_coding		c.-3420A>C					3420	WARNING_TRANSCRIPT_INCOMPLETE	27	24	26,1	18,6	0.037037	0.25	0/0	0/1	0	LmxM.11:tRNA:rfamscan:158151-158232		LmxM-cl-4_LmxM.11_161652_T_G	upstream_gene_variant	5'Flank
LmxM-cl-4	LmxM.11	161652		T	G	0	PASS	G		upstream_gene_variant	MODIFIER	transcript	LmxM.11:tRNA:rfamscan:163620-163701.1	protein_coding		c.-1968T>G					1968	WARNING_TRANSCRIPT_INCOMPLETE	27	24	26,1	18,6	0.037037	0.25	0/0	0/1	0	LmxM.11:tRNA:rfamscan:163620-163701		LmxM-cl-4_LmxM.11_161652_T_G	upstream_gene_variant	5'Flank
LmxM-cl-4	LmxM.11	161652		T	G	0	PASS	G		upstream_gene_variant	MODIFIER	transcript	LmxM.11:rRNA:rfamscan:163755-163873.1	rRNA		n.-2103T>G					2103		27	24	26,1	18,6	0.037037	0.25	0/0	0/1	0	LmxM.11:rRNA:rfamscan:163755-163873		LmxM-cl-4_LmxM.11_161652_T_G	upstream_gene_variant	5'Flank
LmxM-cl-4	LmxM.11	161652		T	G	0	PASS	G		upstream_gene_variant	MODIFIER	transcript	LmxM.11.0480.1	protein_coding		c.-4216T>G					4216		27	24	26,1	18,6	0.037037	0.25	0/0	0/1	0	LmxM.11.0480		LmxM-cl-4_LmxM.11_161652_T_G	upstream_gene_variant	5'Flank
LmxM-cl-4	LmxM.11	161652		T	G	0	PASS	G		downstream_gene_variant	MODIFIER	transcript	LmxM.11.0475.1	protein_coding		c.*4342T>G					4341	WARNING_TRANSCRIPT_MULTIPLE_STOP_CODONS	27	24	26,1	18,6	0.037037	0.25	0/0	0/1	0	LmxM.11.0475		LmxM-cl-4_LmxM.11_161652_T_G	downstream_gene_variant	3'Flank
LmxM-cl-4	LmxM.11	161652		T	G	0	PASS	G		downstream_gene_variant	MODIFIER	transcript	LmxM.11:tRNA:rfamscan:158306-158377.1	protein_coding		c.*3275T>G					3275	WARNING_TRANSCRIPT_NO_START_CODON	27	24	26,1	18,6	0.037037	0.25	0/0	0/1	0	LmxM.11:tRNA:rfamscan:158306-158377		LmxM-cl-4_LmxM.11_161652_T_G	downstream_gene_variant	3'Flank
LmxM-cl-4	LmxM.11	161652		T	G	0	PASS	G		downstream_gene_variant	MODIFIER	transcript	LmxM.11:tRNA:rfamscan:163344-163414.1	protein_coding		c.*1692A>C					1692	WARNING_TRANSCRIPT_MULTIPLE_STOP_CODONS	27	24	26,1	18,6	0.037037	0.25	0/0	0/1	0	LmxM.11:tRNA:rfamscan:163344-163414		LmxM-cl-4_LmxM.11_161652_T_G	downstream_gene_variant	3'Flank
LmxM-cl-4	LmxM.11	161652		T	G	0	PASS	G		downstream_gene_variant	MODIFIER	transcript	LmxM.11:tRNA:rfamscan:163475-163546.1	protein_coding		c.*1823A>C					1823	WARNING_TRANSCRIPT_NO_START_CODON	27	24	26,1	18,6	0.037037	0.25	0/0	0/1	0	LmxM.11:tRNA:rfamscan:163475-163546		LmxM-cl-4_LmxM.11_161652_T_G	downstream_gene_variant	3'Flank
LmxM-cl-4	LmxM.11	161652		T	G	0	PASS	G		intergenic_region	MODIFIER	intergenic_region	LmxM.11:tRNA:rfamscan:158306-158377-LmxM.11:tRNA:rfamscan:163344-163414			n.161652T>G							27	24	26,1	18,6	0.037037	0.25	0/0	0/1	0	LmxM.11:tRNA:rfamscan:158306-158377-LmxM.11:tRNA:rfamscan:163344-163414		LmxM-cl-4_LmxM.11_161652_T_G	intergenic_region	IGR
LmxM-cl-4	LmxM.13	391406		T	G	0	PASS	G		upstream_gene_variant	MODIFIER	transcript	LmxM.13:ncRNA:rfamscan:387775-387868.1	lincRNA		n.-3538A>C					3538		17	8	17,0	6,2	0	0.25	0/0	0/1	0	LmxM.13:ncRNA:rfamscan:387775-387868		LmxM-cl-4_LmxM.13_391406_T_G	upstream_gene_variant	5'Flank
LmxM-cl-4	LmxM.13	391406		T	G	0	PASS	G		downstream_gene_variant	MODIFIER	transcript	LmxM.13:ncRNA:rfamscan:387775-387860.1	lincRNA		n.*3546T>G					3546		17	8	17,0	6,2	0	0.25	0/0	0/1	0	LmxM.13:ncRNA:rfamscan:387775-387860		LmxM-cl-4_LmxM.13_391406_T_G	downstream_gene_variant	3'Flank
LmxM-cl-4	LmxM.13	391406		T	G	0	PASS	G		downstream_gene_variant	MODIFIER	transcript	LmxM.13.1210.1	protein_coding		c.*383A>C					383		17	8	17,0	6,2	0	0.25	0/0	0/1	0	LmxM.13.1210		LmxM-cl-4_LmxM.13_391406_T_G	downstream_gene_variant	3'Flank
LmxM-cl-4	LmxM.13	391406		T	G	0	PASS	G		downstream_gene_variant	MODIFIER	transcript	LmxM.13.1220.1	protein_coding		c.*3359A>C					3359		17	8	17,0	6,2	0	0.25	0/0	0/1	0	LmxM.13.1220		LmxM-cl-4_LmxM.13_391406_T_G	downstream_gene_variant	3'Flank
LmxM-cl-4	LmxM.13	391406		T	G	0	PASS	G		intergenic_region	MODIFIER	intergenic_region	LmxM.13:ncRNA:rfamscan:387775-387868-LmxM.13.1210			n.391406T>G							17	8	17,0	6,2	0	0.25	0/0	0/1	0	LmxM.13:ncRNA:rfamscan:387775-387868-LmxM.13.1210		LmxM-cl-4_LmxM.13_391406_T_G	intergenic_region	IGR
LmxM-cl-4	LmxM.19	243509		T	G	0	PASS	G		upstream_gene_variant	MODIFIER	transcript	LmxM.19.0590.1	protein_coding		c.-2388T>G					2388		21	12	21,0	9,3	0	0.25	0/0	0/1	0	LmxM.19.0590		LmxM-cl-4_LmxM.19_243509_T_G	upstream_gene_variant	5'Flank
LmxM-cl-4	LmxM.19	243509		T	G	0	PASS	G		downstream_gene_variant	MODIFIER	transcript	LmxM.19.0580.1	protein_coding		c.*2518T>G					2518		21	12	21,0	9,3	0	0.25	0/0	0/1	0	LmxM.19.0580		LmxM-cl-4_LmxM.19_243509_T_G	downstream_gene_variant	3'Flank
LmxM-cl-4	LmxM.19	243509		T	G	0	PASS	G		intergenic_region	MODIFIER	intergenic_region	LmxM.19.0580-LmxM.19.0590			n.243509T>G							21	12	21,0	9,3	0	0.25	0/0	0/1	0	LmxM.19.0580-LmxM.19.0590		LmxM-cl-4_LmxM.19_243509_T_G	intergenic_region	IGR
LmxM-cl-4	LmxM.22	192036		A	C	0	PASS	C		upstream_gene_variant	MODIFIER	transcript	LmxM.22.0490.1	protein_coding		c.-1341T>G					1341		13	12	12,1	9,3	0.0769231	0.25	0/0	0/1	0	LmxM.22.0490		LmxM-cl-4_LmxM.22_192036_A_C	upstream_gene_variant	5'Flank
LmxM-cl-4	LmxM.22	192036		A	C	0	PASS	C		downstream_gene_variant	MODIFIER	transcript	LmxM.22.0500.1	protein_coding		c.*818T>G					818		13	12	12,1	9,3	0.0769231	0.25	0/0	0/1	0	LmxM.22.0500		LmxM-cl-4_LmxM.22_192036_A_C	downstream_gene_variant	3'Flank
LmxM-cl-4	LmxM.22	192036		A	C	0	PASS	C		downstream_gene_variant	MODIFIER	transcript	LmxM.22.0510.1	protein_coding		c.*3091T>G					3091		13	12	12,1	9,3	0.0769231	0.25	0/0	0/1	0	LmxM.22.0510		LmxM-cl-4_LmxM.22_192036_A_C	downstream_gene_variant	3'Flank
LmxM-cl-4	LmxM.22	192036		A	C	0	PASS	C		intergenic_region	MODIFIER	intergenic_region	LmxM.22.0490-LmxM.22.0500			n.192036A>C							13	12	12,1	9,3	0.0769231	0.25	0/0	0/1	0	LmxM.22.0490-LmxM.22.0500		LmxM-cl-4_LmxM.22_192036_A_C	intergenic_region	IGR
LmxM-cl-4	LmxM.28	251858		T	G	0	PASS	G		upstream_gene_variant	MODIFIER	transcript	LmxM.28.0690.1	protein_coding		c.-4225A>C					4225		17	20	16,1	15,5	0.0588235	0.25	0/0	0/1	0	LmxM.28.0690		LmxM-cl-4_LmxM.28_251858_T_G	upstream_gene_variant	5'Flank
LmxM-cl-4	LmxM.28	251858		T	G	0	PASS	G		upstream_gene_variant	MODIFIER	transcript	LmxM.28.0700.1	protein_coding		c.-530A>C					530		17	20	16,1	15,5	0.0588235	0.25	0/0	0/1	0	LmxM.28.0700		LmxM-cl-4_LmxM.28_251858_T_G	upstream_gene_variant	5'Flank
LmxM-cl-4	LmxM.28	251858		T	G	0	PASS	G		downstream_gene_variant	MODIFIER	transcript	LmxM.28.0705.1	protein_coding		c.*889A>C					889		17	20	16,1	15,5	0.0588235	0.25	0/0	0/1	0	LmxM.28.0705		LmxM-cl-4_LmxM.28_251858_T_G	downstream_gene_variant	3'Flank
LmxM-cl-4	LmxM.28	251858		T	G	0	PASS	G		downstream_gene_variant	MODIFIER	transcript	LmxM.28.0710.1	protein_coding		c.*2808A>C					2808		17	20	16,1	15,5	0.0588235	0.25	0/0	0/1	0	LmxM.28.0710		LmxM-cl-4_LmxM.28_251858_T_G	downstream_gene_variant	3'Flank
LmxM-cl-4	LmxM.28	251858		T	G	0	PASS	G		intergenic_region	MODIFIER	intergenic_region	LmxM.28.0700-LmxM.28.0705			n.251858T>G							17	20	16,1	15,5	0.0588235	0.25	0/0	0/1	0	LmxM.28.0700-LmxM.28.0705		LmxM-cl-4_LmxM.28_251858_T_G	intergenic_region	IGR
LmxM-cl-4	LmxM.30	141854		C	T	0	PASS	T		upstream_gene_variant	MODIFIER	transcript	LmxM.30.0410.1	protein_coding		c.-3630G>A					3630		21	8	21,0	6,2	0	0.25	0/0	0/1	0	LmxM.30.0410		LmxM-cl-4_LmxM.30_141854_C_T	upstream_gene_variant	5'Flank
LmxM-cl-4	LmxM.30	141854		C	T	0	PASS	T		downstream_gene_variant	MODIFIER	transcript	LmxM.30.0450.1	protein_coding		c.*2565G>A					2565		21	8	21,0	6,2	0	0.25	0/0	0/1	0	LmxM.30.0450		LmxM-cl-4_LmxM.30_141854_C_T	downstream_gene_variant	3'Flank
LmxM-cl-4	LmxM.30	141854		C	T	0	PASS	T		intergenic_region	MODIFIER	intergenic_region	LmxM.30.0410-LmxM.30.0450			n.141854C>T							21	8	21,0	6,2	0	0.25	0/0	0/1	0	LmxM.30.0410-LmxM.30.0450		LmxM-cl-4_LmxM.30_141854_C_T	intergenic_region	IGR
LmxM-cl-4	LmxM.30	203598		G	GACACA	0	PASS	GACACA		upstream_gene_variant	MODIFIER	transcript	LmxM.30.0530.1	protein_coding		c.-1394_-1393insTGTGT					1394		40	36	40,0	27,9	0	0.25	0/0	0/1	5	LmxM.30.0530		LmxM-cl-4_LmxM.30_203598_G_GACACA	upstream_gene_variant	5'Flank
LmxM-cl-4	LmxM.30	203598		G	GACACA	0	PASS	GACACA		downstream_gene_variant	MODIFIER	transcript	LmxM.30.0540.1	protein_coding		c.*2189_*2190insTGTGT					2189		40	36	40,0	27,9	0	0.25	0/0	0/1	5	LmxM.30.0540		LmxM-cl-4_LmxM.30_203598_G_GACACA	downstream_gene_variant	3'Flank
LmxM-cl-4	LmxM.30	203598		G	GACACA	0	PASS	GACACA		intergenic_region	MODIFIER	intergenic_region	LmxM.30.0530-LmxM.30.0540			n.203598_203599insACACA							40	36	40,0	27,9	0	0.25	0/0	0/1	5	LmxM.30.0530-LmxM.30.0540		LmxM-cl-4_LmxM.30_203598_G_GACACA	intergenic_region	IGR
LmxM-cl-4	1036_mexFOS1_13k16.p1kpIBF_7	6259		A	C	0	PASS	C		upstream_gene_variant	MODIFIER	transcript	LmxM.33.1720.1	protein_coding		c.-138A>C					138		17	12	17,0	9,3	0	0.25	0/0	0/1	0	LmxM.33.1720		LmxM-cl-4_1036_mexFOS1_13k16.p1kpIBF_7_6259_A_C	upstream_gene_variant	5'Flank
LmxM-cl-4	1036_mexFOS1_13k16.p1kpIBF_7	6259		A	C	0	PASS	C		downstream_gene_variant	MODIFIER	transcript	LmxM.33.1740.1	protein_coding		c.*4708A>C					4708		17	12	17,0	9,3	0	0.25	0/0	0/1	0	LmxM.33.1740		LmxM-cl-4_1036_mexFOS1_13k16.p1kpIBF_7_6259_A_C	downstream_gene_variant	3'Flank
LmxM-cl-4	1036_mexFOS1_13k16.p1kpIBF_7	6259		A	C	0	PASS	C		downstream_gene_variant	MODIFIER	transcript	LmxM.33.1730.1	protein_coding		c.*2020A>C					2020		17	12	17,0	9,3	0	0.25	0/0	0/1	0	LmxM.33.1730		LmxM-cl-4_1036_mexFOS1_13k16.p1kpIBF_7_6259_A_C	downstream_gene_variant	3'Flank
LmxM-cl-4	1036_mexFOS1_13k16.p1kpIBF_7	6259		A	C	0	PASS	C		intergenic_region	MODIFIER	intergenic_region	LmxM.33.1730-LmxM.33.1720			n.6259A>C							17	12	17,0	9,3	0	0.25	0/0	0/1	0	LmxM.33.1730-LmxM.33.1720		LmxM-cl-4_1036_mexFOS1_13k16.p1kpIBF_7_6259_A_C	intergenic_region	IGR
LmxM-cl-2	LmxM.08	1477226		G	C	0	PASS	C		upstream_gene_variant	MODIFIER	transcript	LmxM.08.0760.1	protein_coding		c.-3085G>C					3085		38	32	44,0	24,8	0	0.25	0	0/1	0	LmxM.08.0760		LmxM-cl-2_LmxM.08_1477226_G_C	upstream_gene_variant	5'Flank
LmxM-cl-2	LmxM.08	1477226		G	C	0	PASS	C		downstream_gene_variant	MODIFIER	transcript	LmxM.08.0750.1	protein_coding		c.*4698G>C					4698		38	32	44,0	24,8	0	0.25	0	0/1	0	LmxM.08.0750		LmxM-cl-2_LmxM.08_1477226_G_C	downstream_gene_variant	3'Flank
LmxM-cl-2	LmxM.08	1477226		G	C	0	PASS	C		intergenic_region	MODIFIER	intergenic_region	LmxM.08.0750-LmxM.08.0760			n.1477226G>C							38	32	44,0	24,8	0	0.25	0	0/1	0	LmxM.08.0750-LmxM.08.0760		LmxM-cl-2_LmxM.08_1477226_G_C	intergenic_region	IGR
LmxM-cl-2	LmxM.09	343691		T	G	0	PASS	G		upstream_gene_variant	MODIFIER	transcript	LmxM.09.0910.1	protein_coding		c.-2575A>C					2575		27	26	26,1	18,6	0.037037	0.25	0	0/1	0	LmxM.09.0910		LmxM-cl-2_LmxM.09_343691_T_G	upstream_gene_variant	5'Flank
LmxM-cl-2	LmxM.09	343691		T	G	0	PASS	G		upstream_gene_variant	MODIFIER	transcript	LmxM.09.0920.1	protein_coding		c.-910A>C					910		27	26	26,1	18,6	0.037037	0.25	0	0/1	0	LmxM.09.0920		LmxM-cl-2_LmxM.09_343691_T_G	upstream_gene_variant	5'Flank
LmxM-cl-2	LmxM.09	343691		T	G	0	PASS	G		downstream_gene_variant	MODIFIER	transcript	LmxM.09.0930.1	protein_coding		c.*396A>C					396		27	26	26,1	18,6	0.037037	0.25	0	0/1	0	LmxM.09.0930		LmxM-cl-2_LmxM.09_343691_T_G	downstream_gene_variant	3'Flank
LmxM-cl-2	LmxM.09	343691		T	G	0	PASS	G		downstream_gene_variant	MODIFIER	transcript	LmxM.09.0940.1	protein_coding		c.*1812A>C					1812		27	26	26,1	18,6	0.037037	0.25	0	0/1	0	LmxM.09.0940		LmxM-cl-2_LmxM.09_343691_T_G	downstream_gene_variant	3'Flank
LmxM-cl-2	LmxM.09	343691		T	G	0	PASS	G		intergenic_region	MODIFIER	intergenic_region	LmxM.09.0920-LmxM.09.0930			n.343691T>G							27	26	26,1	18,6	0.037037	0.25	0	0/1	0	LmxM.09.0920-LmxM.09.0930		LmxM-cl-2_LmxM.09_343691_T_G	intergenic_region	IGR
LmxM-cl-2	LmxM.10	121209		T	G	0	PASS	G		upstream_gene_variant	MODIFIER	transcript	LmxM.10.0310.1	protein_coding		c.-2383T>G					2383		33	20	33,0	15,5	0	0.25	0	0/1	0	LmxM.10.0310		LmxM-cl-2_LmxM.10_121209_T_G	upstream_gene_variant	5'Flank
LmxM-cl-2	LmxM.10	121209		T	G	0	PASS	G		downstream_gene_variant	MODIFIER	transcript	LmxM.10.0300.1	protein_coding		c.*253T>G					253		33	20	33,0	15,5	0	0.25	0	0/1	0	LmxM.10.0300		LmxM-cl-2_LmxM.10_121209_T_G	downstream_gene_variant	3'Flank
LmxM-cl-2	LmxM.10	121209		T	G	0	PASS	G		intergenic_region	MODIFIER	intergenic_region	LmxM.10.0300-LmxM.10.0310			n.121209T>G							33	20	33,0	15,5	0	0.25	0	0/1	0	LmxM.10.0300-LmxM.10.0310		LmxM-cl-2_LmxM.10_121209_T_G	intergenic_region	IGR
LmxM-cl-2	LmxM.10	265513		A	C	0	PASS	C		downstream_gene_variant	MODIFIER	transcript	LmxM.10.0610.1	protein_coding		c.*520T>G					520		39	16	38,1	12,4	0.025641	0.25	0	0/1	0	LmxM.10.0610		LmxM-cl-2_LmxM.10_265513_A_C	downstream_gene_variant	3'Flank
LmxM-cl-2	LmxM.10	265513		A	C	0	PASS	C		downstream_gene_variant	MODIFIER	transcript	LmxM.10.0620.1	protein_coding		c.*4123T>G					4123		39	16	38,1	12,4	0.025641	0.25	0	0/1	0	LmxM.10.0620		LmxM-cl-2_LmxM.10_265513_A_C	downstream_gene_variant	3'Flank
LmxM-cl-2	LmxM.10	265513		A	C	0	PASS	C		intergenic_region	MODIFIER	intergenic_region	LmxM.10.0600-LmxM.10.0610			n.265513A>C							39	16	38,1	12,4	0.025641	0.25	0	0/1	0	LmxM.10.0600-LmxM.10.0610		LmxM-cl-2_LmxM.10_265513_A_C	intergenic_region	IGR
LmxM-cl-2	LmxM.33	1163654		A	C	0	PASS	C		upstream_gene_variant	MODIFIER	transcript	LmxM.33.3040.1	protein_coding		c.-740A>C					740		30	24	30,0	18,6	0	0.25	0	0/1	0	LmxM.33.3040		LmxM-cl-2_LmxM.33_1163654_A_C	upstream_gene_variant	5'Flank
LmxM-cl-2	LmxM.33	1163654		A	C	0	PASS	C		upstream_gene_variant	MODIFIER	transcript	LmxM.33.3050.1	protein_coding		c.-3759A>C					3759		30	24	30,0	18,6	0	0.25	0	0/1	0	LmxM.33.3050		LmxM-cl-2_LmxM.33_1163654_A_C	upstream_gene_variant	5'Flank
LmxM-cl-2	LmxM.33	1163654		A	C	0	PASS	C		downstream_gene_variant	MODIFIER	transcript	LmxM.33.3020.1	protein_coding		c.*4387A>C					4387		30	24	30,0	18,6	0	0.25	0	0/1	0	LmxM.33.3020		LmxM-cl-2_LmxM.33_1163654_A_C	downstream_gene_variant	3'Flank
LmxM-cl-2	LmxM.33	1163654		A	C	0	PASS	C		downstream_gene_variant	MODIFIER	transcript	LmxM.33.3030.1	protein_coding		c.*362A>C					362		30	24	30,0	18,6	0	0.25	0	0/1	0	LmxM.33.3030		LmxM-cl-2_LmxM.33_1163654_A_C	downstream_gene_variant	3'Flank
LmxM-cl-2	LmxM.33	1163654		A	C	0	PASS	C		intergenic_region	MODIFIER	intergenic_region	LmxM.33.3030-LmxM.33.3040			n.1163654A>C							30	24	30,0	18,6	0	0.25	0	0/1	0	LmxM.33.3030-LmxM.33.3040		LmxM-cl-2_LmxM.33_1163654_A_C	intergenic_region	IGR
LmxM-cl-2	1036_mexFOS1_13k16.p1kpIBF_30	391		G	A	0	PASS	A		downstream_gene_variant	MODIFIER	transcript	LmxM.30.0450c.1	protein_coding		c.*3568C>T					3568		37	44	64,1	33,11	0.0153846	0.25	0	0/1	0	LmxM.30.0450b		LmxM-cl-2_1036_mexFOS1_13k16.p1kpIBF_30_391_G_A	downstream_gene_variant	3'Flank
LmxM-cl-2	1036_mexFOS1_13k16.p1kpIBF_30	391		G	A	0	PASS	A		intergenic_region	MODIFIER	intergenic_region	CHR_START-LmxM.30.0450b			n.391G>A							37	44	64,1	33,11	0.0153846	0.25	0	0/1	0	CHR_START-LmxM.30.0450b		LmxM-cl-2_1036_mexFOS1_13k16.p1kpIBF_30_391_G_A	intergenic_region	IGR
LmxM-cl-2	1036_mexFOS1_13k16.p1kpIBF_63	8123		G	A	0	PASS	A		upstream_gene_variant	MODIFIER	transcript	LmxM.30.0452c.1	protein_coding		c.-389C>T					389		6	16	10,0	12,4	0	0.25	0	0/1	0	LmxM.30.0452c		LmxM-cl-2_1036_mexFOS1_13k16.p1kpIBF_63_8123_G_A	upstream_gene_variant	5'Flank
LmxM-cl-2	1036_mexFOS1_13k16.p1kpIBF_63	8123		G	A	0	PASS	A		downstream_gene_variant	MODIFIER	transcript	LmxM.30.0460c.1	protein_coding		c.*1658C>T					1658		6	16	10,0	12,4	0	0.25	0	0/1	0	LmxM.30.0460c		LmxM-cl-2_1036_mexFOS1_13k16.p1kpIBF_63_8123_G_A	downstream_gene_variant	3'Flank
LmxM-cl-2	1036_mexFOS1_13k16.p1kpIBF_63	8123		G	A	0	PASS	A		intergenic_region	MODIFIER	intergenic_region	LmxM.30.0452c-LmxM.30.0460c			n.8123G>A							6	16	10,0	12,4	0	0.25	0	0/1	0	LmxM.30.0452c-LmxM.30.0460c		LmxM-cl-2_1036_mexFOS1_13k16.p1kpIBF_63_8123_G_A	intergenic_region	IGR
LmxM-cl-4	LmxM.05	143959		T	C	0	PASS	C		upstream_gene_variant	MODIFIER	transcript	LmxM.05.0420.1	protein_coding		c.-322T>C					322		14	15	11,0	9,3	0	0.25	0	0/1	0	LmxM.05.0420		LmxM-cl-4_LmxM.05_143959_T_C	upstream_gene_variant	5'Flank
LmxM-cl-4	LmxM.05	143959		T	C	0	PASS	C		upstream_gene_variant	MODIFIER	transcript	LmxM.05.0430.1	protein_coding		c.-3340T>C					3340		14	15	11,0	9,3	0	0.25	0	0/1	0	LmxM.05.0430		LmxM-cl-4_LmxM.05_143959_T_C	upstream_gene_variant	5'Flank
LmxM-cl-4	LmxM.05	143959		T	C	0	PASS	C		downstream_gene_variant	MODIFIER	transcript	LmxM.05.0400.1	protein_coding		c.*4286T>C					4286		14	15	11,0	9,3	0	0.25	0	0/1	0	LmxM.05.0400		LmxM-cl-4_LmxM.05_143959_T_C	downstream_gene_variant	3'Flank
LmxM-cl-4	LmxM.05	143959		T	C	0	PASS	C		downstream_gene_variant	MODIFIER	transcript	LmxM.05.0410.1	protein_coding		c.*550T>C					550		14	15	11,0	9,3	0	0.25	0	0/1	0	LmxM.05.0410		LmxM-cl-4_LmxM.05_143959_T_C	downstream_gene_variant	3'Flank
LmxM-cl-4	LmxM.05	143959		T	C	0	PASS	C		intergenic_region	MODIFIER	intergenic_region	LmxM.05.0410-LmxM.05.0420			n.143959T>C							14	15	11,0	9,3	0	0.25	0	0/1	0	LmxM.05.0410-LmxM.05.0420		LmxM-cl-4_LmxM.05_143959_T_C	intergenic_region	IGR
LmxM-cl-4	LmxM.08	632813		T	G	0	PASS	G		upstream_gene_variant	MODIFIER	transcript	LmxM.08_29.1310.1	protein_coding		c.-621A>C					621		21	20	20,1	15,5	0.047619	0.25	0	0/1	0	LmxM.08_29.1310		LmxM-cl-4_LmxM.08_632813_T_G	upstream_gene_variant	5'Flank
LmxM-cl-4	LmxM.08	632813		T	G	0	PASS	G		downstream_gene_variant	MODIFIER	transcript	LmxM.08:ncRNA:rfamscan:629292-629392.1	lincRNA		n.*3421T>G					3421		21	20	20,1	15,5	0.047619	0.25	0	0/1	0	LmxM.08:ncRNA:rfamscan:629292-629392		LmxM-cl-4_LmxM.08_632813_T_G	downstream_gene_variant	3'Flank
LmxM-cl-4	LmxM.08	632813		T	G	0	PASS	G		downstream_gene_variant	MODIFIER	transcript	LmxM.08_29.1300.1	protein_coding		c.*1768A>C					1768		21	20	20,1	15,5	0.047619	0.25	0	0/1	0	LmxM.08_29.1300		LmxM-cl-4_LmxM.08_632813_T_G	downstream_gene_variant	3'Flank
LmxM-cl-4	LmxM.08	632813		T	G	0	PASS	G		downstream_gene_variant	MODIFIER	transcript	LmxM.08_29.1290.1	protein_coding		c.*3963A>C					3963		21	20	20,1	15,5	0.047619	0.25	0	0/1	0	LmxM.08_29.1290		LmxM-cl-4_LmxM.08_632813_T_G	downstream_gene_variant	3'Flank
LmxM-cl-4	LmxM.08	632813		T	G	0	PASS	G		intergenic_region	MODIFIER	intergenic_region	LmxM.08_29.1310-LmxM.08_29.1300			n.632813T>G							21	20	20,1	15,5	0.047619	0.25	0	0/1	0	LmxM.08_29.1310-LmxM.08_29.1300		LmxM-cl-4_LmxM.08_632813_T_G	intergenic_region	IGR
LmxM-cl-4	LmxM.13	259372		T	G	0	PASS	G		upstream_gene_variant	MODIFIER	transcript	LmxM.13.0820.1	protein_coding		c.-4859A>C					4859		24	20	24,0	15,5	0	0.25	0	0/1	0	LmxM.13.0820		LmxM-cl-4_LmxM.13_259372_T_G	upstream_gene_variant	5'Flank
LmxM-cl-4	LmxM.13	259372		T	G	0	PASS	G		upstream_gene_variant	MODIFIER	transcript	LmxM.13.0830.1	protein_coding		c.-118A>C					118		24	20	24,0	15,5	0	0.25	0	0/1	0	LmxM.13.0830		LmxM-cl-4_LmxM.13_259372_T_G	upstream_gene_variant	5'Flank
LmxM-cl-4	LmxM.13	259372		T	G	0	PASS	G		downstream_gene_variant	MODIFIER	transcript	LmxM.13.0840.1	protein_coding		c.*586A>C					586		24	20	24,0	15,5	0	0.25	0	0/1	0	LmxM.13.0840		LmxM-cl-4_LmxM.13_259372_T_G	downstream_gene_variant	3'Flank
LmxM-cl-4	LmxM.13	259372		T	G	0	PASS	G		intergenic_region	MODIFIER	intergenic_region	LmxM.13.0830-LmxM.13.0840			n.259372T>G							24	20	24,0	15,5	0	0.25	0	0/1	0	LmxM.13.0830-LmxM.13.0840		LmxM-cl-4_LmxM.13_259372_T_G	intergenic_region	IGR
LmxM-cl-4	LmxM.30	155138		G	A	0	PASS	A		upstream_gene_variant	MODIFIER	transcript	LmxM.30.0451.1	protein_coding		c.-1360C>T					1360		170	135	172,1	99,33	0.00578035	0.25	0	0/1	0	LmxM.30.0451		LmxM-cl-4_LmxM.30_155138_G_A	upstream_gene_variant	5'Flank
LmxM-cl-4	LmxM.30	155138		G	A	0	PASS	A		downstream_gene_variant	MODIFIER	transcript	LmxM.30.0452.1	protein_coding		c.*3702C>T					3702		170	135	172,1	99,33	0.00578035	0.25	0	0/1	0	LmxM.30.0452		LmxM-cl-4_LmxM.30_155138_G_A	downstream_gene_variant	3'Flank
LmxM-cl-4	LmxM.30	155138		G	A	0	PASS	A		intergenic_region	MODIFIER	intergenic_region	LmxM.30.0451-LmxM.30.0452			n.155138G>A							170	135	172,1	99,33	0.00578035	0.25	0	0/1	0	LmxM.30.0451-LmxM.30.0452		LmxM-cl-4_LmxM.30_155138_G_A	intergenic_region	IGR
LmxM-cl-4	LmxM.30	480647		T	C	0	PASS	C		upstream_gene_variant	MODIFIER	transcript	LmxM.30.1210.1	protein_coding		c.-4570A>G					4570		13	13	12,0	9,3	0	0.25	0	0/1	0	LmxM.30.1210		LmxM-cl-4_LmxM.30_480647_T_C	upstream_gene_variant	5'Flank
LmxM-cl-4	LmxM.30	480647		T	C	0	PASS	C		upstream_gene_variant	MODIFIER	transcript	LmxM.30:ncRNA:rfamscan:480846-480974.1	lincRNA		n.-199T>C					199		13	13	12,0	9,3	0	0.25	0	0/1	0	LmxM.30:ncRNA:rfamscan:480846-480974		LmxM-cl-4_LmxM.30_480647_T_C	upstream_gene_variant	5'Flank
LmxM-cl-4	LmxM.30	480647		T	C	0	PASS	C		downstream_gene_variant	MODIFIER	transcript	LmxM.30:ncRNA:rfamscan:480835-480981.1	lincRNA		n.*188A>G					188		13	13	12,0	9,3	0	0.25	0	0/1	0	LmxM.30:ncRNA:rfamscan:480835-480981		LmxM-cl-4_LmxM.30_480647_T_C	downstream_gene_variant	3'Flank
LmxM-cl-4	LmxM.30	480647		T	C	0	PASS	C		downstream_gene_variant	MODIFIER	transcript	LmxM.30.1220.1	protein_coding		c.*551A>G					551		13	13	12,0	9,3	0	0.25	0	0/1	0	LmxM.30.1220		LmxM-cl-4_LmxM.30_480647_T_C	downstream_gene_variant	3'Flank
LmxM-cl-4	LmxM.30	480647		T	C	0	PASS	C		downstream_gene_variant	MODIFIER	transcript	LmxM.30.1230.1	protein_coding		c.*3548A>G					3548		13	13	12,0	9,3	0	0.25	0	0/1	0	LmxM.30.1230		LmxM-cl-4_LmxM.30_480647_T_C	downstream_gene_variant	3'Flank
LmxM-cl-4	LmxM.30	480647		T	C	0	PASS	C		intergenic_region	MODIFIER	intergenic_region	LmxM.30.1210-LmxM.30:ncRNA:rfamscan:480835-480981			n.480647T>C							13	13	12,0	9,3	0	0.25	0	0/1	0	LmxM.30.1210-LmxM.30:ncRNA:rfamscan:480835-480981		LmxM-cl-4_LmxM.30_480647_T_C	intergenic_region	IGR
LmxM-cl-4	LmxM.08	1457321		A	G	0	PASS	G		upstream_gene_variant	MODIFIER	transcript	LmxM.08.0730.1	protein_coding		c.-1844A>G					1844		183	77	182,0	58,19	0	0.246753	0	0/1	0	LmxM.08.0730		LmxM-cl-4_LmxM.08_1457321_A_G	upstream_gene_variant	5'Flank
LmxM-cl-4	LmxM.08	1457321		A	G	0	PASS	G		intergenic_region	MODIFIER	intergenic_region	LmxM.08.0720-LmxM.08.0730			n.1457321A>G							183	77	182,0	58,19	0	0.246753	0	0/1	0	LmxM.08.0720-LmxM.08.0730		LmxM-cl-4_LmxM.08_1457321_A_G	intergenic_region	IGR
LmxM-cl-4	LmxM.08	1463126		G	A	0	PASS	A		upstream_gene_variant	MODIFIER	transcript	LmxM.08.0740.1	protein_coding		c.-2938G>A					2938		107	73	135,0	55,18	0	0.246575	0	0/1	0	LmxM.08.0740		LmxM-cl-4_LmxM.08_1463126_G_A	upstream_gene_variant	5'Flank
LmxM-cl-4	LmxM.08	1463126		G	A	0	PASS	A		downstream_gene_variant	MODIFIER	transcript	LmxM.08.0730.1	protein_coding		c.*3335G>A					3335		107	73	135,0	55,18	0	0.246575	0	0/1	0	LmxM.08.0730		LmxM-cl-4_LmxM.08_1463126_G_A	downstream_gene_variant	3'Flank
LmxM-cl-4	LmxM.08	1463126		G	A	0	PASS	A		intergenic_region	MODIFIER	intergenic_region	LmxM.08.0730-LmxM.08.0740			n.1463126G>A							107	73	135,0	55,18	0	0.246575	0	0/1	0	LmxM.08.0730-LmxM.08.0740		LmxM-cl-4_LmxM.08_1463126_G_A	intergenic_region	IGR
LmxM-cl-2	LmxM.08	1480866		G	A	0	PASS	A		missense_variant	MODERATE	transcript	LmxM.08.0760.1	protein_coding	1/1	c.556G>A	p.Val186Ile	556/774	556/774	186/257			8	53	9,0	40,13	0	0.245283	0	0/1	0	LmxM.08.0760		LmxM-cl-2_LmxM.08_1480866_G_A	missense_variant	Missense_Mutation
LmxM-cl-4	LmxM.32	475094		T	G	0	PASS	G		upstream_gene_variant	MODIFIER	transcript	LmxM.32.1300.1	protein_coding		c.-559T>G					559		30	37	30,0	28,9	0	0.243243	0	0/1	0	LmxM.32.1300		LmxM-cl-4_LmxM.32_475094_T_G	upstream_gene_variant	5'Flank
LmxM-cl-4	LmxM.32	475094		T	G	0	PASS	G		upstream_gene_variant	MODIFIER	transcript	LmxM.32.1305.1	protein_coding		c.-4201T>G					4201		30	37	30,0	28,9	0	0.243243	0	0/1	0	LmxM.32.1305		LmxM-cl-4_LmxM.32_475094_T_G	upstream_gene_variant	5'Flank
LmxM-cl-4	LmxM.32	475094		T	G	0	PASS	G		downstream_gene_variant	MODIFIER	transcript	LmxM.32.1290.1	protein_coding		c.*2941T>G					2941		30	37	30,0	28,9	0	0.243243	0	0/1	0	LmxM.32.1290		LmxM-cl-4_LmxM.32_475094_T_G	downstream_gene_variant	3'Flank
LmxM-cl-4	LmxM.32	475094		T	G	0	PASS	G		intergenic_region	MODIFIER	intergenic_region	LmxM.32.1290-LmxM.32.1300			n.475094T>G							30	37	30,0	28,9	0	0.243243	0	0/1	0	LmxM.32.1290-LmxM.32.1300		LmxM-cl-4_LmxM.32_475094_T_G	intergenic_region	IGR
LmxM-cl-4	1036_mexFOS1_13k16.p1kpIBF_63	5010		A	G	0	PASS	G		downstream_gene_variant	MODIFIER	transcript	LmxM.30.0452c.1	protein_coding		c.*2089T>C					2089		24	37	49,0	28,9	0	0.243243	0	0/1	0	LmxM.30.0452c		LmxM-cl-4_1036_mexFOS1_13k16.p1kpIBF_63_5010_A_G	downstream_gene_variant	3'Flank
LmxM-cl-4	1036_mexFOS1_13k16.p1kpIBF_63	5010		A	G	0	PASS	G		downstream_gene_variant	MODIFIER	transcript	LmxM.30.0460c.1	protein_coding		c.*4771T>C					4771		24	37	49,0	28,9	0	0.243243	0	0/1	0	LmxM.30.0460c		LmxM-cl-4_1036_mexFOS1_13k16.p1kpIBF_63_5010_A_G	downstream_gene_variant	3'Flank
LmxM-cl-4	1036_mexFOS1_13k16.p1kpIBF_63	5010		A	G	0	PASS	G		intergenic_region	MODIFIER	intergenic_region	CHR_START-LmxM.30.0452c			n.5010A>G							24	37	49,0	28,9	0	0.243243	0	0/1	0	CHR_START-LmxM.30.0452c		LmxM-cl-4_1036_mexFOS1_13k16.p1kpIBF_63_5010_A_G	intergenic_region	IGR
LmxM-cl-4	LmxM.08	1467617		C	T	0	PASS	T		upstream_gene_variant	MODIFIER	transcript	LmxM.08.0750.1	protein_coding		c.-4324C>T					4324		20	33	20,0	25,8	0	0.242424	0/0	0/1	0	LmxM.08.0750		LmxM-cl-4_LmxM.08_1467617_C_T	upstream_gene_variant	5'Flank
LmxM-cl-4	LmxM.08	1467617		C	T	0	PASS	T		downstream_gene_variant	MODIFIER	transcript	LmxM.08.0740.1	protein_coding		c.*966C>T					966		20	33	20,0	25,8	0	0.242424	0/0	0/1	0	LmxM.08.0740		LmxM-cl-4_LmxM.08_1467617_C_T	downstream_gene_variant	3'Flank
LmxM-cl-4	LmxM.08	1467617		C	T	0	PASS	T		intergenic_region	MODIFIER	intergenic_region	LmxM.08.0740-LmxM.08.0750			n.1467617C>T							20	33	20,0	25,8	0	0.242424	0/0	0/1	0	LmxM.08.0740-LmxM.08.0750		LmxM-cl-4_LmxM.08_1467617_C_T	intergenic_region	IGR
LmxM-cl-2	LmxM.03	240147		T	G	0	PASS	G		downstream_gene_variant	MODIFIER	transcript	LmxM.03.0660.1	protein_coding		c.*4657T>G					4657		36	29	36,0	22,7	0	0.241379	0	0/1	0	LmxM.03.0660		LmxM-cl-2_LmxM.03_240147_T_G	downstream_gene_variant	3'Flank
LmxM-cl-2	LmxM.03	240147		T	G	0	PASS	G		downstream_gene_variant	MODIFIER	transcript	LmxM.03.0670.1	protein_coding		c.*2153T>G					2153		36	29	36,0	22,7	0	0.241379	0	0/1	0	LmxM.03.0670		LmxM-cl-2_LmxM.03_240147_T_G	downstream_gene_variant	3'Flank
LmxM-cl-2	LmxM.03	240147		T	G	0	PASS	G		intergenic_region	MODIFIER	intergenic_region	LmxM.03.0670-LmxM.03.0680			n.240147T>G							36	29	36,0	22,7	0	0.241379	0	0/1	0	LmxM.03.0670-LmxM.03.0680		LmxM-cl-2_LmxM.03_240147_T_G	intergenic_region	IGR
LmxM-cl-4	LmxM.24	127263		T	G	0	PASS	G		upstream_gene_variant	MODIFIER	transcript	LmxM.24.0390.1	protein_coding		c.-1231T>G					1231		30	25	29,1	19,6	0.0333333	0.24	0	0/1	0	LmxM.24.0390		LmxM-cl-4_LmxM.24_127263_T_G	upstream_gene_variant	5'Flank
LmxM-cl-4	LmxM.24	127263		T	G	0	PASS	G		upstream_gene_variant	MODIFIER	transcript	LmxM.24.0400.1	protein_coding		c.-4879T>G					4879		30	25	29,1	19,6	0.0333333	0.24	0	0/1	0	LmxM.24.0400		LmxM-cl-4_LmxM.24_127263_T_G	upstream_gene_variant	5'Flank
LmxM-cl-4	LmxM.24	127263		T	G	0	PASS	G		downstream_gene_variant	MODIFIER	transcript	LmxM.24.0380.1	protein_coding		c.*927T>G					927		30	25	29,1	19,6	0.0333333	0.24	0	0/1	0	LmxM.24.0380		LmxM-cl-4_LmxM.24_127263_T_G	downstream_gene_variant	3'Flank
LmxM-cl-4	LmxM.24	127263		T	G	0	PASS	G		intergenic_region	MODIFIER	intergenic_region	LmxM.24.0380-LmxM.24.0390			n.127263T>G							30	25	29,1	19,6	0.0333333	0.24	0	0/1	0	LmxM.24.0380-LmxM.24.0390		LmxM-cl-4_LmxM.24_127263_T_G	intergenic_region	IGR
LmxM-cl-2	1036_mexFOS1_13k16.p1kpIBF_64	4920		C	T	0	PASS	T		downstream_gene_variant	MODIFIER	transcript	LmxM.30.0450b.1	protein_coding		c.*3587C>T					3587		80	46	167,0	35,11	0	0.23913	0	0/1	0	LmxM.30.0450c		LmxM-cl-2_1036_mexFOS1_13k16.p1kpIBF_64_4920_C_T	downstream_gene_variant	3'Flank
LmxM-cl-2	1036_mexFOS1_13k16.p1kpIBF_64	4920		C	T	0	PASS	T		intergenic_region	MODIFIER	intergenic_region	LmxM.30.0450c-CHR_END			n.4920C>T							80	46	167,0	35,11	0	0.23913	0	0/1	0	LmxM.30.0450c-CHR_END		LmxM-cl-2_1036_mexFOS1_13k16.p1kpIBF_64_4920_C_T	intergenic_region	IGR
LmxM-cl-2	LmxM.29	398551		T	G	0	PASS	G		upstream_gene_variant	MODIFIER	transcript	LmxM.29.1200.1	protein_coding		c.-1163T>G					1163		19	21	18,1	16,5	0.0526316	0.238095	0	0/1	0	LmxM.29.1200		LmxM-cl-2_LmxM.29_398551_T_G	upstream_gene_variant	5'Flank
LmxM-cl-2	LmxM.29	398551		T	G	0	PASS	G		downstream_gene_variant	MODIFIER	transcript	LmxM.29.1180.1	protein_coding		c.*3210T>G					3210		19	21	18,1	16,5	0.0526316	0.238095	0	0/1	0	LmxM.29.1180		LmxM-cl-2_LmxM.29_398551_T_G	downstream_gene_variant	3'Flank
LmxM-cl-2	LmxM.29	398551		T	G	0	PASS	G		downstream_gene_variant	MODIFIER	transcript	LmxM.29.1190.1	protein_coding		c.*433T>G					433		19	21	18,1	16,5	0.0526316	0.238095	0	0/1	0	LmxM.29.1190		LmxM-cl-2_LmxM.29_398551_T_G	downstream_gene_variant	3'Flank
LmxM-cl-2	LmxM.29	398551		T	G	0	PASS	G		intergenic_region	MODIFIER	intergenic_region	LmxM.29.1190-LmxM.29.1200			n.398551T>G							19	21	18,1	16,5	0.0526316	0.238095	0	0/1	0	LmxM.29.1190-LmxM.29.1200		LmxM-cl-2_LmxM.29_398551_T_G	intergenic_region	IGR
LmxM-cl-4	LmxM.29	764660		A	C	0	PASS	C		upstream_gene_variant	MODIFIER	transcript	LmxM.29.2160.1	protein_coding		c.-4904T>G					4904		34	23	29,1	16,5	0.0333333	0.238095	0	0/1	0	LmxM.29.2160		LmxM-cl-4_LmxM.29_764660_A_C	upstream_gene_variant	5'Flank
LmxM-cl-4	LmxM.29	764660		A	C	0	PASS	C		upstream_gene_variant	MODIFIER	transcript	LmxM.29.2170.1	protein_coding		c.-1208T>G					1208		34	23	29,1	16,5	0.0333333	0.238095	0	0/1	0	LmxM.29.2170		LmxM-cl-4_LmxM.29_764660_A_C	upstream_gene_variant	5'Flank
LmxM-cl-4	LmxM.29	764660		A	C	0	PASS	C		intergenic_region	MODIFIER	intergenic_region	LmxM.29.2170-LmxM.29.2180			n.764660A>C							34	23	29,1	16,5	0.0333333	0.238095	0	0/1	0	LmxM.29.2170-LmxM.29.2180		LmxM-cl-4_LmxM.29_764660_A_C	intergenic_region	IGR
LmxM-cl-4	LmxM.34	1061804		T	G	0	PASS	G		upstream_gene_variant	MODIFIER	transcript	LmxM.34.2800.1	protein_coding		c.-1383A>C					1383		13	17	13,0	13,4	0	0.235294	0/0	0/1	0	LmxM.34.2800		LmxM-cl-4_LmxM.34_1061804_T_G	upstream_gene_variant	5'Flank
LmxM-cl-4	LmxM.34	1061804		T	G	0	PASS	G		downstream_gene_variant	MODIFIER	transcript	LmxM.34.2810.1	protein_coding		c.*2761A>C					2761		13	17	13,0	13,4	0	0.235294	0/0	0/1	0	LmxM.34.2810		LmxM-cl-4_LmxM.34_1061804_T_G	downstream_gene_variant	3'Flank
LmxM-cl-4	LmxM.34	1061804		T	G	0	PASS	G		intergenic_region	MODIFIER	intergenic_region	LmxM.34.2800-LmxM.34.2810			n.1061804T>G							13	17	13,0	13,4	0	0.235294	0/0	0/1	0	LmxM.34.2800-LmxM.34.2810		LmxM-cl-4_LmxM.34_1061804_T_G	intergenic_region	IGR
LmxM-cl-2	LmxM.01	63627		G	C	0	PASS	C		upstream_gene_variant	MODIFIER	transcript	LmxM.01.0230.1	protein_coding		c.-3785C>G					3785		27	17	25,1	13,4	0.0384615	0.235294	0	0/1	0	LmxM.01.0230		LmxM-cl-2_LmxM.01_63627_G_C	upstream_gene_variant	5'Flank
LmxM-cl-2	LmxM.01	63627		G	C	0	PASS	C		upstream_gene_variant	MODIFIER	transcript	LmxM.01.0240.1	protein_coding		c.-222C>G					222		27	17	25,1	13,4	0.0384615	0.235294	0	0/1	0	LmxM.01.0240		LmxM-cl-2_LmxM.01_63627_G_C	upstream_gene_variant	5'Flank
LmxM-cl-2	LmxM.01	63627		G	C	0	PASS	C		downstream_gene_variant	MODIFIER	transcript	LmxM.01.0250.1	protein_coding		c.*569C>G					569		27	17	25,1	13,4	0.0384615	0.235294	0	0/1	0	LmxM.01.0250		LmxM-cl-2_LmxM.01_63627_G_C	downstream_gene_variant	3'Flank
LmxM-cl-2	LmxM.01	63627		G	C	0	PASS	C		downstream_gene_variant	MODIFIER	transcript	LmxM.01.0260.1	protein_coding		c.*3770C>G					3770		27	17	25,1	13,4	0.0384615	0.235294	0	0/1	0	LmxM.01.0260		LmxM-cl-2_LmxM.01_63627_G_C	downstream_gene_variant	3'Flank
LmxM-cl-2	LmxM.01	63627		G	C	0	PASS	C		intergenic_region	MODIFIER	intergenic_region	LmxM.01.0240-LmxM.01.0250			n.63627G>C							27	17	25,1	13,4	0.0384615	0.235294	0	0/1	0	LmxM.01.0240-LmxM.01.0250		LmxM-cl-2_LmxM.01_63627_G_C	intergenic_region	IGR
LmxM-cl-4	LmxM.20	2337694		T	G	0	PASS	G		upstream_gene_variant	MODIFIER	transcript	LmxM.36.6170.1	protein_coding		c.-1500A>C					1500		22	17	22,0	13,4	0	0.235294	0	0/1	0	LmxM.36.6170		LmxM-cl-4_LmxM.20_2337694_T_G	upstream_gene_variant	5'Flank
LmxM-cl-4	LmxM.20	2337694		T	G	0	PASS	G		downstream_gene_variant	MODIFIER	transcript	LmxM.36.6180.1	protein_coding		c.*678A>C					678		22	17	22,0	13,4	0	0.235294	0	0/1	0	LmxM.36.6180		LmxM-cl-4_LmxM.20_2337694_T_G	downstream_gene_variant	3'Flank
LmxM-cl-4	LmxM.20	2337694		T	G	0	PASS	G		downstream_gene_variant	MODIFIER	transcript	LmxM.36.6190.1	protein_coding		c.*2403A>C					2403		22	17	22,0	13,4	0	0.235294	0	0/1	0	LmxM.36.6190		LmxM-cl-4_LmxM.20_2337694_T_G	downstream_gene_variant	3'Flank
LmxM-cl-4	LmxM.20	2337694		T	G	0	PASS	G		downstream_gene_variant	MODIFIER	transcript	LmxM.36.6200.1	protein_coding		c.*3775A>C					3775		22	17	22,0	13,4	0	0.235294	0	0/1	0	LmxM.36.6200		LmxM-cl-4_LmxM.20_2337694_T_G	downstream_gene_variant	3'Flank
LmxM-cl-4	LmxM.20	2337694		T	G	0	PASS	G		intergenic_region	MODIFIER	intergenic_region	LmxM.36.6170-LmxM.36.6180			n.2337694T>G							22	17	22,0	13,4	0	0.235294	0	0/1	0	LmxM.36.6170-LmxM.36.6180		LmxM-cl-4_LmxM.20_2337694_T_G	intergenic_region	IGR
LmxM-cl-4	LmxM.30	185381		G	C	0	PASS	C		upstream_gene_variant	MODIFIER	transcript	LmxM.30.0480.1	protein_coding		c.-4578C>G					4578		97	60	97,0	46,14	0	0.233333	0/0	0/1	0	LmxM.30.0480		LmxM-cl-4_LmxM.30_185381_G_C	upstream_gene_variant	5'Flank
LmxM-cl-4	LmxM.30	185381		G	C	0	PASS	C		upstream_gene_variant	MODIFIER	transcript	LmxM.30.0490.1	protein_coding		c.-1228C>G					1228		97	60	97,0	46,14	0	0.233333	0/0	0/1	0	LmxM.30.0490		LmxM-cl-4_LmxM.30_185381_G_C	upstream_gene_variant	5'Flank
LmxM-cl-4	LmxM.30	185381		G	C	0	PASS	C		downstream_gene_variant	MODIFIER	transcript	LmxM.30.0500.1	protein_coding		c.*2087C>G					2087		97	60	97,0	46,14	0	0.233333	0/0	0/1	0	LmxM.30.0500		LmxM-cl-4_LmxM.30_185381_G_C	downstream_gene_variant	3'Flank
LmxM-cl-4	LmxM.30	185381		G	C	0	PASS	C		intergenic_region	MODIFIER	intergenic_region	LmxM.30.0490-LmxM.30.0500			n.185381G>C							97	60	97,0	46,14	0	0.233333	0/0	0/1	0	LmxM.30.0490-LmxM.30.0500		LmxM-cl-4_LmxM.30_185381_G_C	intergenic_region	IGR
LmxM-cl-2	LmxM.24	1740		A	G	0	PASS	G		upstream_gene_variant	MODIFIER	transcript	LmxM.24.0010.1	protein_coding		c.-1312A>G					1312		11	13	11,0	10,3	0	0.230769	0/0	0/1	0	LmxM.24.0010		LmxM-cl-2_LmxM.24_1740_A_G	upstream_gene_variant	5'Flank
LmxM-cl-2	LmxM.24	1740		A	G	0	PASS	G		upstream_gene_variant	MODIFIER	transcript	LmxM.24.0020.1	protein_coding		c.-3345A>G					3345		11	13	11,0	10,3	0	0.230769	0/0	0/1	0	LmxM.24.0020		LmxM-cl-2_LmxM.24_1740_A_G	upstream_gene_variant	5'Flank
LmxM-cl-2	LmxM.24	1740		A	G	0	PASS	G		intergenic_region	MODIFIER	intergenic_region	CHR_START-LmxM.24.0010			n.1740A>G							11	13	11,0	10,3	0	0.230769	0/0	0/1	0	CHR_START-LmxM.24.0010		LmxM-cl-2_LmxM.24_1740_A_G	intergenic_region	IGR
LmxM-cl-4	LmxM.31	113636		A	C	0	PASS	C		upstream_gene_variant	MODIFIER	transcript	LmxM.31.0310.1	protein_coding		c.-523T>G					523		9	13	9,0	10,3	0	0.230769	0/0	0/1	0	LmxM.31.0310		LmxM-cl-4_LmxM.31_113636_A_C	upstream_gene_variant	5'Flank
LmxM-cl-4	LmxM.31	113636		A	C	0	PASS	C		downstream_gene_variant	MODIFIER	transcript	LmxM.31.0320.1	protein_coding		c.*594T>G					594		9	13	9,0	10,3	0	0.230769	0/0	0/1	0	LmxM.31.0320		LmxM-cl-4_LmxM.31_113636_A_C	downstream_gene_variant	3'Flank
LmxM-cl-4	LmxM.31	113636		A	C	0	PASS	C		downstream_gene_variant	MODIFIER	transcript	LmxM.31.0330.1	protein_coding		c.*3056T>G					3056		9	13	9,0	10,3	0	0.230769	0/0	0/1	0	LmxM.31.0330		LmxM-cl-4_LmxM.31_113636_A_C	downstream_gene_variant	3'Flank
LmxM-cl-4	LmxM.31	113636		A	C	0	PASS	C		intergenic_region	MODIFIER	intergenic_region	LmxM.31.0310-LmxM.31.0320			n.113636A>C							9	13	9,0	10,3	0	0.230769	0/0	0/1	0	LmxM.31.0310-LmxM.31.0320		LmxM-cl-4_LmxM.31_113636_A_C	intergenic_region	IGR
LmxM-cl-2	LmxM.08	1484610		A	G	0	PASS	G		upstream_gene_variant	MODIFIER	transcript	LmxM.08.0770.1	protein_coding		c.-1534A>G					1534		12	26	36,0	20,6	0	0.230769	0	0/1	0	LmxM.08.0770		LmxM-cl-2_LmxM.08_1484610_A_G	upstream_gene_variant	5'Flank
LmxM-cl-2	LmxM.08	1484610		A	G	0	PASS	G		downstream_gene_variant	MODIFIER	transcript	LmxM.08.0760.1	protein_coding		c.*3526A>G					3526		12	26	36,0	20,6	0	0.230769	0	0/1	0	LmxM.08.0760		LmxM-cl-2_LmxM.08_1484610_A_G	downstream_gene_variant	3'Flank
LmxM-cl-2	LmxM.08	1484610		A	G	0	PASS	G		intergenic_region	MODIFIER	intergenic_region	LmxM.08.0760-LmxM.08.0770			n.1484610A>G							12	26	36,0	20,6	0	0.230769	0	0/1	0	LmxM.08.0760-LmxM.08.0770		LmxM-cl-2_LmxM.08_1484610_A_G	intergenic_region	IGR
LmxM-cl-2	LmxM.23	406559		A	G	0	PASS	G		downstream_gene_variant	MODIFIER	transcript	LmxM.23.0840.1	protein_coding		c.*2209T>C					2209		12	13	12,0	10,3	0	0.230769	0	0/1	0	LmxM.23.0840		LmxM-cl-2_LmxM.23_406559_A_G	downstream_gene_variant	3'Flank
LmxM-cl-2	LmxM.23	406559		A	G	0	PASS	G		downstream_gene_variant	MODIFIER	transcript	LmxM.23.0845.1	protein_coding		c.*4806T>C					4806		12	13	12,0	10,3	0	0.230769	0	0/1	0	LmxM.23.0845		LmxM-cl-2_LmxM.23_406559_A_G	downstream_gene_variant	3'Flank
LmxM-cl-2	LmxM.23	406559		A	G	0	PASS	G		intergenic_region	MODIFIER	intergenic_region	LmxM.23.0830-LmxM.23.0840			n.406559A>G							12	13	12,0	10,3	0	0.230769	0	0/1	0	LmxM.23.0830-LmxM.23.0840		LmxM-cl-2_LmxM.23_406559_A_G	intergenic_region	IGR
LmxM-cl-4	LmxM.07	407150		T	G	0	PASS	G		downstream_gene_variant	MODIFIER	transcript	LmxM.07.0850.1	protein_coding		c.*3858T>G					3858		11	13	11,0	10,3	0	0.230769	0	0/1	0	LmxM.07.0850		LmxM-cl-4_LmxM.07_407150_T_G	downstream_gene_variant	3'Flank
LmxM-cl-4	LmxM.07	407150		T	G	0	PASS	G		intergenic_region	MODIFIER	intergenic_region	LmxM.07.0850-LmxM.07.0860			n.407150T>G							11	13	11,0	10,3	0	0.230769	0	0/1	0	LmxM.07.0850-LmxM.07.0860		LmxM-cl-4_LmxM.07_407150_T_G	intergenic_region	IGR
LmxM-cl-4	LmxM.18	264743		A	C	0	PASS	C		upstream_gene_variant	MODIFIER	transcript	LmxM.18.0700.1	protein_coding		c.-215A>C					215		28	26	37,1	20,6	0.0263158	0.230769	0	0/1	0	LmxM.18.0700		LmxM-cl-4_LmxM.18_264743_A_C	upstream_gene_variant	5'Flank
LmxM-cl-4	LmxM.18	264743		A	C	0	PASS	C		upstream_gene_variant	MODIFIER	transcript	LmxM.18.0690.1	protein_coding		c.-4768A>C					4768		28	26	37,1	20,6	0.0263158	0.230769	0	0/1	0	LmxM.18.0690		LmxM-cl-4_LmxM.18_264743_A_C	upstream_gene_variant	5'Flank
LmxM-cl-4	LmxM.18	264743		A	C	0	PASS	C		downstream_gene_variant	MODIFIER	transcript	LmxM.18.0650.1	protein_coding		c.*3641A>C					3641		28	26	37,1	20,6	0.0263158	0.230769	0	0/1	0	LmxM.18.0650		LmxM-cl-4_LmxM.18_264743_A_C	downstream_gene_variant	3'Flank
LmxM-cl-4	LmxM.18	264743		A	C	0	PASS	C		intergenic_region	MODIFIER	intergenic_region	LmxM.18.0650-LmxM.18.0700			n.264743A>C							28	26	37,1	20,6	0.0263158	0.230769	0	0/1	0	LmxM.18.0650-LmxM.18.0700		LmxM-cl-4_LmxM.18_264743_A_C	intergenic_region	IGR
LmxM-cl-4	LmxM.29	1189616		T	G	0	PASS	G		missense_variant	MODERATE	transcript	LmxM.29.3340.1	protein_coding	1/1	c.74T>G	p.Val25Gly	74/573	74/573	25/190			23	26	37,1	20,6	0.0263158	0.230769	0	0/1	0	LmxM.29.3340		LmxM-cl-4_LmxM.29_1189616_T_G	missense_variant	Missense_Mutation
LmxM-cl-4	LmxM.29	1189616		T	G	0	PASS	G		upstream_gene_variant	MODIFIER	transcript	LmxM.29.3350.1	protein_coding		c.-1445T>G					1445		23	26	37,1	20,6	0.0263158	0.230769	0	0/1	0	LmxM.29.3350		LmxM-cl-4_LmxM.29_1189616_T_G	upstream_gene_variant	5'Flank
LmxM-cl-4	LmxM.29	1189616		T	G	0	PASS	G		upstream_gene_variant	MODIFIER	transcript	LmxM.29.3360.1	protein_coding		c.-3229T>G					3229		23	26	37,1	20,6	0.0263158	0.230769	0	0/1	0	LmxM.29.3360		LmxM-cl-4_LmxM.29_1189616_T_G	upstream_gene_variant	5'Flank
LmxM-cl-4	LmxM.29	1189616		T	G	0	PASS	G		downstream_gene_variant	MODIFIER	transcript	LmxM.29.3320.1	protein_coding		c.*4657T>G					4657		23	26	37,1	20,6	0.0263158	0.230769	0	0/1	0	LmxM.29.3320		LmxM-cl-4_LmxM.29_1189616_T_G	downstream_gene_variant	3'Flank
LmxM-cl-4	LmxM.29	1189616		T	G	0	PASS	G		downstream_gene_variant	MODIFIER	transcript	LmxM.29.3330.1	protein_coding		c.*1052T>G					1052		23	26	37,1	20,6	0.0263158	0.230769	0	0/1	0	LmxM.29.3330		LmxM-cl-4_LmxM.29_1189616_T_G	downstream_gene_variant	3'Flank
LmxM-cl-2	LmxM.33	60607		T	G	0	PASS	G		upstream_gene_variant	MODIFIER	transcript	LmxM.33.0180.1	protein_coding		c.-2058T>G					2058		38	35	37,1	27,8	0.0263158	0.228571	0	0/1	0	LmxM.33.0180		LmxM-cl-2_LmxM.33_60607_T_G	upstream_gene_variant	5'Flank
LmxM-cl-2	LmxM.33	60607		T	G	0	PASS	G		downstream_gene_variant	MODIFIER	transcript	LmxM.33.0170.1	protein_coding		c.*4696T>G					4696		38	35	37,1	27,8	0.0263158	0.228571	0	0/1	0	LmxM.33.0170		LmxM-cl-2_LmxM.33_60607_T_G	downstream_gene_variant	3'Flank
LmxM-cl-2	LmxM.33	60607		T	G	0	PASS	G		downstream_gene_variant	MODIFIER	transcript	LmxM.33.0175.1	protein_coding		c.*1895T>G					1895		38	35	37,1	27,8	0.0263158	0.228571	0	0/1	0	LmxM.33.0175		LmxM-cl-2_LmxM.33_60607_T_G	downstream_gene_variant	3'Flank
LmxM-cl-2	LmxM.33	60607		T	G	0	PASS	G		intergenic_region	MODIFIER	intergenic_region	LmxM.33.0175-LmxM.33.0180			n.60607T>G							38	35	37,1	27,8	0.0263158	0.228571	0	0/1	0	LmxM.33.0175-LmxM.33.0180		LmxM-cl-2_LmxM.33_60607_T_G	intergenic_region	IGR
LmxM-cl-2	LmxM.30	156733		G	T	0	PASS	T		upstream_gene_variant	MODIFIER	transcript	LmxM.30.0451.1	protein_coding		c.-2955C>A					2955		144	79	171,1	61,18	0.00581395	0.227848	0	0/1	0	LmxM.30.0451		LmxM-cl-2_LmxM.30_156733_G_T	upstream_gene_variant	5'Flank
LmxM-cl-2	LmxM.30	156733		G	T	0	PASS	T		downstream_gene_variant	MODIFIER	transcript	LmxM.30.0452.1	protein_coding		c.*2107C>A					2107		144	79	171,1	61,18	0.00581395	0.227848	0	0/1	0	LmxM.30.0452		LmxM-cl-2_LmxM.30_156733_G_T	downstream_gene_variant	3'Flank
LmxM-cl-2	LmxM.30	156733		G	T	0	PASS	T		downstream_gene_variant	MODIFIER	transcript	LmxM.30.0460.1	protein_coding		c.*4783C>A					4783		144	79	171,1	61,18	0.00581395	0.227848	0	0/1	0	LmxM.30.0460		LmxM-cl-2_LmxM.30_156733_G_T	downstream_gene_variant	3'Flank
LmxM-cl-2	LmxM.30	156733		G	T	0	PASS	T		intergenic_region	MODIFIER	intergenic_region	LmxM.30.0451-LmxM.30.0452			n.156733G>T							144	79	171,1	61,18	0.00581395	0.227848	0	0/1	0	LmxM.30.0451-LmxM.30.0452		LmxM-cl-2_LmxM.30_156733_G_T	intergenic_region	IGR
LmxM-cl-2	1036_mexFOS1_13k16.p1kpIBF_15	1220		A	C	0	PASS	C		upstream_gene_variant	MODIFIER	transcript	LmxM.30.0450g.1	protein_coding		c.-205A>C					205		35	22	34,1	17,5	0.0285714	0.227273	0/0	0/1	0	LmxM.30.0450g		LmxM-cl-2_1036_mexFOS1_13k16.p1kpIBF_15_1220_A_C	upstream_gene_variant	5'Flank
LmxM-cl-2	1036_mexFOS1_13k16.p1kpIBF_15	1220		A	C	0	PASS	C		intergenic_region	MODIFIER	intergenic_region	CHR_START-LmxM.30.0450g			n.1220A>C							35	22	34,1	17,5	0.0285714	0.227273	0/0	0/1	0	CHR_START-LmxM.30.0450g		LmxM-cl-2_1036_mexFOS1_13k16.p1kpIBF_15_1220_A_C	intergenic_region	IGR
LmxM-cl-2	LmxM.14	177329		A	C	0	PASS	C		upstream_gene_variant	MODIFIER	transcript	LmxM.14.0490.1	protein_coding		c.-4247T>G					4247		32	23	31,1	17,5	0.03125	0.227273	0	0/1	0	LmxM.14.0490		LmxM-cl-2_LmxM.14_177329_A_C	upstream_gene_variant	5'Flank
LmxM-cl-2	LmxM.14	177329		A	C	0	PASS	C		downstream_gene_variant	MODIFIER	transcript	LmxM.14.0500.1	protein_coding		c.*350T>G					350		32	23	31,1	17,5	0.03125	0.227273	0	0/1	0	LmxM.14.0500		LmxM-cl-2_LmxM.14_177329_A_C	downstream_gene_variant	3'Flank
LmxM-cl-2	LmxM.14	177329		A	C	0	PASS	C		downstream_gene_variant	MODIFIER	transcript	LmxM.14.0510.1	protein_coding		c.*4642T>G					4642		32	23	31,1	17,5	0.03125	0.227273	0	0/1	0	LmxM.14.0510		LmxM-cl-2_LmxM.14_177329_A_C	downstream_gene_variant	3'Flank
LmxM-cl-2	LmxM.14	177329		A	C	0	PASS	C		intergenic_region	MODIFIER	intergenic_region	LmxM.14.0490-LmxM.14.0500			n.177329A>C							32	23	31,1	17,5	0.03125	0.227273	0	0/1	0	LmxM.14.0490-LmxM.14.0500		LmxM-cl-2_LmxM.14_177329_A_C	intergenic_region	IGR
LmxM-cl-2	LmxM.30	143471		G	T	0	PASS	T		downstream_gene_variant	MODIFIER	transcript	LmxM.30.0450.1	protein_coding		c.*948C>A					948		11	66	12,0	51,15	0	0.227273	0	0/1	0	LmxM.30.0450		LmxM-cl-2_LmxM.30_143471_G_T	downstream_gene_variant	3'Flank
LmxM-cl-2	LmxM.30	143471		G	T	0	PASS	T		intergenic_region	MODIFIER	intergenic_region	LmxM.30.0410-LmxM.30.0450			n.143471G>T							11	66	12,0	51,15	0	0.227273	0	0/1	0	LmxM.30.0410-LmxM.30.0450		LmxM-cl-2_LmxM.30_143471_G_T	intergenic_region	IGR
LmxM-cl-4	1036_mexFOS1_13k16.p1kpIBF_82	378		C	T	0	PASS	T		downstream_gene_variant	MODIFIER	transcript	LmxM.30.0453.1	protein_coding		c.*3572G>A					3572		22	53	51,1	41,12	0.0192308	0.226415	0	0/1	0	LmxM.30.0453		LmxM-cl-4_1036_mexFOS1_13k16.p1kpIBF_82_378_C_T	downstream_gene_variant	3'Flank
LmxM-cl-4	1036_mexFOS1_13k16.p1kpIBF_82	378		C	T	0	PASS	T		intergenic_region	MODIFIER	intergenic_region	CHR_START-LmxM.30.0453			n.378C>T							22	53	51,1	41,12	0.0192308	0.226415	0	0/1	0	CHR_START-LmxM.30.0453		LmxM-cl-4_1036_mexFOS1_13k16.p1kpIBF_82_378_C_T	intergenic_region	IGR
LmxM-cl-2	LmxM.31	961298		A	C	0	PASS	C		upstream_gene_variant	MODIFIER	transcript	LmxM.31.2460.1	protein_coding		c.-1192T>G					1192		32	31	32,0	24,7	0	0.225806	0	0/1	0	LmxM.31.2460		LmxM-cl-2_LmxM.31_961298_A_C	upstream_gene_variant	5'Flank
LmxM-cl-2	LmxM.31	961298		A	C	0	PASS	C		intergenic_region	MODIFIER	intergenic_region	LmxM.31.2460-LmxM.31.2480			n.961298A>C							32	31	32,0	24,7	0	0.225806	0	0/1	0	LmxM.31.2460-LmxM.31.2480		LmxM-cl-2_LmxM.31_961298_A_C	intergenic_region	IGR
LmxM-cl-4	1036_mexFOS1_13k16.p1kpIBF_63	5003		T	C	0	PASS	C		downstream_gene_variant	MODIFIER	transcript	LmxM.30.0452c.1	protein_coding		c.*2096A>G					2096		23	40	51,0	31,9	0	0.225	0	0/1	0	LmxM.30.0452c		LmxM-cl-4_1036_mexFOS1_13k16.p1kpIBF_63_5003_T_C	downstream_gene_variant	3'Flank
LmxM-cl-4	1036_mexFOS1_13k16.p1kpIBF_63	5003		T	C	0	PASS	C		downstream_gene_variant	MODIFIER	transcript	LmxM.30.0460c.1	protein_coding		c.*4778A>G					4778		23	40	51,0	31,9	0	0.225	0	0/1	0	LmxM.30.0460c		LmxM-cl-4_1036_mexFOS1_13k16.p1kpIBF_63_5003_T_C	downstream_gene_variant	3'Flank
LmxM-cl-4	1036_mexFOS1_13k16.p1kpIBF_63	5003		T	C	0	PASS	C		intergenic_region	MODIFIER	intergenic_region	CHR_START-LmxM.30.0452c			n.5003T>C							23	40	51,0	31,9	0	0.225	0	0/1	0	CHR_START-LmxM.30.0452c		LmxM-cl-4_1036_mexFOS1_13k16.p1kpIBF_63_5003_T_C	intergenic_region	IGR
LmxM-cl-2	LmxM.01	121366		G	T	0	PASS	T		synonymous_variant	LOW	transcript	LmxM.01.0470.1	protein_coding	1/1	c.756G>T	p.Pro252Pro	756/2091	756/2091	252/696			54	49	53,0	38,11	0	0.22449	0	0/1	0	LmxM.01.0470		LmxM-cl-2_LmxM.01_121366_G_T	synonymous_variant	Silent
LmxM-cl-2	LmxM.01	121366		G	T	0	PASS	T		upstream_gene_variant	MODIFIER	transcript	LmxM.01.0480.1	protein_coding		c.-2798G>T					2798		54	49	53,0	38,11	0	0.22449	0	0/1	0	LmxM.01.0480		LmxM-cl-2_LmxM.01_121366_G_T	upstream_gene_variant	5'Flank
LmxM-cl-2	LmxM.01	121366		G	T	0	PASS	T		downstream_gene_variant	MODIFIER	transcript	LmxM.01.0460.1	protein_coding		c.*3633G>T					3633		54	49	53,0	38,11	0	0.22449	0	0/1	0	LmxM.01.0460		LmxM-cl-2_LmxM.01_121366_G_T	downstream_gene_variant	3'Flank
LmxM-cl-2	LmxM.01	121366		G	T	0	PASS	T		downstream_gene_variant	MODIFIER	transcript	LmxM.01:ncRNA:rfamscan:118986-119169.1	lincRNA		n.*2197G>T					2197		54	49	53,0	38,11	0	0.22449	0	0/1	0	LmxM.01:ncRNA:rfamscan:118986-119169		LmxM-cl-2_LmxM.01_121366_G_T	downstream_gene_variant	3'Flank
LmxM-cl-2	LmxM.17	512524		C	T	0	PASS	T		synonymous_variant	LOW	transcript	LmxM.17.1080.1	protein_coding	1/1	c.1413C>T	p.Thr471Thr	1413/2199	1413/2199	471/732			64	58	64,0	45,13	0	0.224138	0	0/1	0	LmxM.17.1080		LmxM-cl-2_LmxM.17_512524_C_T	synonymous_variant	Silent
LmxM-cl-2	LmxM.17	512524		C	T	0	PASS	T		upstream_gene_variant	MODIFIER	transcript	LmxM.17:ncRNA:rfamscan:509183-509332.1	lincRNA		n.-3192G>A					3192		64	58	64,0	45,13	0	0.224138	0	0/1	0	LmxM.17:ncRNA:rfamscan:509183-509332		LmxM-cl-2_LmxM.17_512524_C_T	upstream_gene_variant	5'Flank
LmxM-cl-2	LmxM.17	512524		C	T	0	PASS	T		upstream_gene_variant	MODIFIER	transcript	LmxM.17.1090.1	protein_coding		c.-2352C>T					2352		64	58	64,0	45,13	0	0.224138	0	0/1	0	LmxM.17.1090		LmxM-cl-2_LmxM.17_512524_C_T	upstream_gene_variant	5'Flank
LmxM-cl-2	LmxM.17	512524		C	T	0	PASS	T		downstream_gene_variant	MODIFIER	transcript	LmxM.17.1070.1	protein_coding		c.*3639C>T					3639		64	58	64,0	45,13	0	0.224138	0	0/1	0	LmxM.17.1070		LmxM-cl-2_LmxM.17_512524_C_T	downstream_gene_variant	3'Flank
LmxM-cl-2	LmxM.17	512524		C	T	0	PASS	T		downstream_gene_variant	MODIFIER	transcript	LmxM.17:ncRNA:rfamscan:509195-509326.1	lincRNA		n.*3198C>T					3198		64	58	64,0	45,13	0	0.224138	0	0/1	0	LmxM.17:ncRNA:rfamscan:509195-509326		LmxM-cl-2_LmxM.17_512524_C_T	downstream_gene_variant	3'Flank
LmxM-cl-2	LmxM.06	44634		T	G	0	PASS	G		missense_variant	MODERATE	transcript	LmxM.06.0100.1	protein_coding	1/1	c.113A>C	p.Asp38Ala	113/747	113/747	38/248			9	9	9,0	7,2	0	0.222222	0/0	0/1	0	LmxM.06.0100		LmxM-cl-2_LmxM.06_44634_T_G	missense_variant	Missense_Mutation
LmxM-cl-2	LmxM.06	44634		T	G	0	PASS	G		upstream_gene_variant	MODIFIER	transcript	LmxM.06.0090.1	protein_coding		c.-1580A>C					1580		9	9	9,0	7,2	0	0.222222	0/0	0/1	0	LmxM.06.0090		LmxM-cl-2_LmxM.06_44634_T_G	upstream_gene_variant	5'Flank
LmxM-cl-2	LmxM.06	44634		T	G	0	PASS	G		downstream_gene_variant	MODIFIER	transcript	LmxM.06.0110.1	protein_coding		c.*1760A>C					1760		9	9	9,0	7,2	0	0.222222	0/0	0/1	0	LmxM.06.0110		LmxM-cl-2_LmxM.06_44634_T_G	downstream_gene_variant	3'Flank
LmxM-cl-4	LmxM.04	165382		A	C	0	PASS	C	1	intergenic_region	MODIFIER	intergenic_region	LmxM.04.0460-LmxM.04.0465			n.165382A>C							61	48	61,0	46,2	0	0.0416667	0/0	0/1	0	LmxM.04.0460-LmxM.04.0465		LmxM-cl-4_LmxM.04_165382_A_C	intergenic_region	IGR
LmxM-cl-2	LmxM.08	528791		T	G	0	PASS	G		upstream_gene_variant	MODIFIER	transcript	LmxM.08_29.1440.1	protein_coding		c.-4529A>C					4529		12	9	12,0	7,2	0	0.222222	0/0	0/1	0	LmxM.08_29.1440		LmxM-cl-2_LmxM.08_528791_T_G	upstream_gene_variant	5'Flank
LmxM-cl-2	LmxM.08	528791		T	G	0	PASS	G		upstream_gene_variant	MODIFIER	transcript	LmxM.08_29.1430.1	protein_coding		c.-2233A>C					2233		12	9	12,0	7,2	0	0.222222	0/0	0/1	0	LmxM.08_29.1430		LmxM-cl-2_LmxM.08_528791_T_G	upstream_gene_variant	5'Flank
LmxM-cl-2	LmxM.08	528791		T	G	0	PASS	G		downstream_gene_variant	MODIFIER	transcript	LmxM.08_29.1410.1	protein_coding		c.*3792A>C					3792		12	9	12,0	7,2	0	0.222222	0/0	0/1	0	LmxM.08_29.1410		LmxM-cl-2_LmxM.08_528791_T_G	downstream_gene_variant	3'Flank
LmxM-cl-2	LmxM.08	528791		T	G	0	PASS	G		intergenic_region	MODIFIER	intergenic_region	LmxM.08_29.1430-LmxM.08_29.1410			n.528791T>G							12	9	12,0	7,2	0	0.222222	0/0	0/1	0	LmxM.08_29.1430-LmxM.08_29.1410		LmxM-cl-2_LmxM.08_528791_T_G	intergenic_region	IGR
LmxM-cl-2	LmxM.20	3002487		A	C	0	PASS	C		upstream_gene_variant	MODIFIER	transcript	LmxM.20.0960.1	protein_coding		c.-1562A>C					1562		12	9	12,0	7,2	0	0.222222	0/0	0/1	0	LmxM.20.0960		LmxM-cl-2_LmxM.20_3002487_A_C	upstream_gene_variant	5'Flank
LmxM-cl-2	LmxM.20	3002487		A	C	0	PASS	C		downstream_gene_variant	MODIFIER	transcript	LmxM.20.0950.1	protein_coding		c.*2955A>C					2955		12	9	12,0	7,2	0	0.222222	0/0	0/1	0	LmxM.20.0950		LmxM-cl-2_LmxM.20_3002487_A_C	downstream_gene_variant	3'Flank
LmxM-cl-2	LmxM.20	3002487		A	C	0	PASS	C		intergenic_region	MODIFIER	intergenic_region	LmxM.20.0950-LmxM.20.0960			n.3002487A>C							12	9	12,0	7,2	0	0.222222	0/0	0/1	0	LmxM.20.0950-LmxM.20.0960		LmxM-cl-2_LmxM.20_3002487_A_C	intergenic_region	IGR
LmxM-cl-2	LmxM.25	603029		T	G	0	PASS	G		upstream_gene_variant	MODIFIER	transcript	LmxM.25.1530.1	protein_coding		c.-3787A>C					3787		16	18	16,0	14,4	0	0.222222	0|0	0|1	0	LmxM.25.1530		LmxM-cl-2_LmxM.25_603029_T_G	upstream_gene_variant	5'Flank
LmxM-cl-2	LmxM.25	603029		T	G	0	PASS	G		upstream_gene_variant	MODIFIER	transcript	LmxM.25.1540.1	protein_coding		c.-679A>C					679		16	18	16,0	14,4	0	0.222222	0|0	0|1	0	LmxM.25.1540		LmxM-cl-2_LmxM.25_603029_T_G	upstream_gene_variant	5'Flank
LmxM-cl-2	LmxM.25	603029		T	G	0	PASS	G		downstream_gene_variant	MODIFIER	transcript	LmxM.25.1550.1	protein_coding		c.*2173A>C					2173		16	18	16,0	14,4	0	0.222222	0|0	0|1	0	LmxM.25.1550		LmxM-cl-2_LmxM.25_603029_T_G	downstream_gene_variant	3'Flank
LmxM-cl-2	LmxM.25	603029		T	G	0	PASS	G		downstream_gene_variant	MODIFIER	transcript	LmxM.25.1560.1	protein_coding		c.*4282A>C					4282		16	18	16,0	14,4	0	0.222222	0|0	0|1	0	LmxM.25.1560		LmxM-cl-2_LmxM.25_603029_T_G	downstream_gene_variant	3'Flank
LmxM-cl-2	LmxM.25	603029		T	G	0	PASS	G		intergenic_region	MODIFIER	intergenic_region	LmxM.25.1540-LmxM.25.1550			n.603029T>G							16	18	16,0	14,4	0	0.222222	0|0	0|1	0	LmxM.25.1540-LmxM.25.1550		LmxM-cl-2_LmxM.25_603029_T_G	intergenic_region	IGR
LmxM-cl-2	LmxM.26	689608		A	C	0	PASS	C		upstream_gene_variant	MODIFIER	transcript	LmxM.26.1930.1	protein_coding		c.-136A>C					136		8	18	8,0	14,4	0	0.222222	0/0	0/1	0	LmxM.26.1930		LmxM-cl-2_LmxM.26_689608_A_C	upstream_gene_variant	5'Flank
LmxM-cl-2	LmxM.26	689608		A	C	0	PASS	C		downstream_gene_variant	MODIFIER	transcript	LmxM.26.1910.1	protein_coding		c.*3859A>C					3859		8	18	8,0	14,4	0	0.222222	0/0	0/1	0	LmxM.26.1910		LmxM-cl-2_LmxM.26_689608_A_C	downstream_gene_variant	3'Flank
LmxM-cl-2	LmxM.26	689608		A	C	0	PASS	C		downstream_gene_variant	MODIFIER	transcript	LmxM.26.1920.1	protein_coding		c.*1076A>C					1076		8	18	8,0	14,4	0	0.222222	0/0	0/1	0	LmxM.26.1920		LmxM-cl-2_LmxM.26_689608_A_C	downstream_gene_variant	3'Flank
LmxM-cl-2	LmxM.26	689608		A	C	0	PASS	C		intergenic_region	MODIFIER	intergenic_region	LmxM.26.1920-LmxM.26.1930			n.689608A>C							8	18	8,0	14,4	0	0.222222	0/0	0/1	0	LmxM.26.1920-LmxM.26.1930		LmxM-cl-2_LmxM.26_689608_A_C	intergenic_region	IGR
LmxM-cl-2	1036_mexFOS1_13k16.p1kpIBF_69	4111		T	G	0	PASS	G		missense_variant	MODERATE	transcript	LmxM.28.2750partial.1	protein_coding	1/1	c.97T>G	p.Ser33Ala	97/367	97/366	33/121		WARNING_TRANSCRIPT_NO_STOP_CODON	12	9	12,0	7,2	0	0.222222	0/0	0/1	0	LmxM.28.2750partial		LmxM-cl-2_1036_mexFOS1_13k16.p1kpIBF_69_4111_T_G	missense_variant	Missense_Mutation
LmxM-cl-2	1036_mexFOS1_13k16.p1kpIBF_69	4111		T	G	0	PASS	G		downstream_gene_variant	MODIFIER	transcript	LmxM.28.2740a.1	protein_coding		c.*3138T>G					3138		12	9	12,0	7,2	0	0.222222	0/0	0/1	0	LmxM.28.2740a		LmxM-cl-2_1036_mexFOS1_13k16.p1kpIBF_69_4111_T_G	downstream_gene_variant	3'Flank
LmxM-cl-4	LmxM.05	129617		A	C	0	PASS	C		upstream_gene_variant	MODIFIER	transcript	LmxM.05:ncRNA:rfamscan:125203-125307.1	lincRNA		n.-4310T>G					4310		8	9	8,0	7,2	0	0.222222	0/0	0/1	0	LmxM.05:ncRNA:rfamscan:125203-125307		LmxM-cl-4_LmxM.05_129617_A_C	upstream_gene_variant	5'Flank
LmxM-cl-4	LmxM.05	129617		A	C	0	PASS	C		upstream_gene_variant	MODIFIER	transcript	LmxM.05.0390.1	protein_coding		c.-2445A>C					2445		8	9	8,0	7,2	0	0.222222	0/0	0/1	0	LmxM.05.0390		LmxM-cl-4_LmxM.05_129617_A_C	upstream_gene_variant	5'Flank
LmxM-cl-4	LmxM.05	129617		A	C	0	PASS	C		downstream_gene_variant	MODIFIER	transcript	LmxM.05:ncRNA:rfamscan:125194-125300.1	lincRNA		n.*4317A>C					4317		8	9	8,0	7,2	0	0.222222	0/0	0/1	0	LmxM.05:ncRNA:rfamscan:125194-125300		LmxM-cl-4_LmxM.05_129617_A_C	downstream_gene_variant	3'Flank
LmxM-cl-4	LmxM.05	129617		A	C	0	PASS	C		intergenic_region	MODIFIER	intergenic_region	LmxM.05:ncRNA:rfamscan:125203-125307-LmxM.05.0390			n.129617A>C							8	9	8,0	7,2	0	0.222222	0/0	0/1	0	LmxM.05:ncRNA:rfamscan:125203-125307-LmxM.05.0390		LmxM-cl-4_LmxM.05_129617_A_C	intergenic_region	IGR
LmxM-cl-4	LmxM.14	243740		A	C	0	PASS	C		downstream_gene_variant	MODIFIER	transcript	LmxM.14.0680.1	protein_coding		c.*318T>G					318		14	9	14,0	7,2	0	0.222222	0/0	0/1	0	LmxM.14.0680		LmxM-cl-4_LmxM.14_243740_A_C	downstream_gene_variant	3'Flank
LmxM-cl-4	LmxM.14	243740		A	C	0	PASS	C		downstream_gene_variant	MODIFIER	transcript	LmxM.14.0685.1	protein_coding		c.*3131T>G					3131		14	9	14,0	7,2	0	0.222222	0/0	0/1	0	LmxM.14.0685		LmxM-cl-4_LmxM.14_243740_A_C	downstream_gene_variant	3'Flank
LmxM-cl-4	LmxM.14	243740		A	C	0	PASS	C		intergenic_region	MODIFIER	intergenic_region	LmxM.14.0670-LmxM.14.0680			n.243740A>C							14	9	14,0	7,2	0	0.222222	0/0	0/1	0	LmxM.14.0670-LmxM.14.0680		LmxM-cl-4_LmxM.14_243740_A_C	intergenic_region	IGR
LmxM-cl-4	LmxM.28	1043345		A	C	0	PASS	C		missense_variant	MODERATE	transcript	LmxM.28.2770.1	protein_coding	1/1	c.1133T>G	p.Val378Gly	1133/1965	1133/1965	378/654			8	9	8,0	7,2	0	0.222222	0/0	0/1	0	LmxM.28.2770		LmxM-cl-4_LmxM.28_1043345_A_C	missense_variant	Missense_Mutation
LmxM-cl-4	LmxM.28	1043345		A	C	0	PASS	C		upstream_gene_variant	MODIFIER	transcript	LmxM.28.2760.1	protein_coding		c.-3577T>G					3577		8	9	8,0	7,2	0	0.222222	0/0	0/1	0	LmxM.28.2760		LmxM-cl-4_LmxM.28_1043345_A_C	upstream_gene_variant	5'Flank
LmxM-cl-4	LmxM.28	1043345		A	C	0	PASS	C		downstream_gene_variant	MODIFIER	transcript	LmxM.28.2780.1	protein_coding		c.*4813T>G					4813		8	9	8,0	7,2	0	0.222222	0/0	0/1	0	LmxM.28.2780		LmxM-cl-4_LmxM.28_1043345_A_C	downstream_gene_variant	3'Flank
LmxM-cl-2	LmxM.06	25494		T	G	0	PASS	G		upstream_gene_variant	MODIFIER	transcript	LmxM.06.0050.1	protein_coding		c.-1081A>C					1081		23	18	22,1	14,4	0.0434783	0.222222	0	0/1	0	LmxM.06.0050		LmxM-cl-2_LmxM.06_25494_T_G	upstream_gene_variant	5'Flank
LmxM-cl-2	LmxM.06	25494		T	G	0	PASS	G		downstream_gene_variant	MODIFIER	transcript	LmxM.06.0060.1	protein_coding		c.*2503A>C					2503		23	18	22,1	14,4	0.0434783	0.222222	0	0/1	0	LmxM.06.0060		LmxM-cl-2_LmxM.06_25494_T_G	downstream_gene_variant	3'Flank
LmxM-cl-2	LmxM.06	25494		T	G	0	PASS	G		intergenic_region	MODIFIER	intergenic_region	LmxM.06.0050-LmxM.06.0060			n.25494T>G							23	18	22,1	14,4	0.0434783	0.222222	0	0/1	0	LmxM.06.0050-LmxM.06.0060		LmxM-cl-2_LmxM.06_25494_T_G	intergenic_region	IGR
LmxM-cl-2	LmxM.13	443233		T	G	0	PASS	G		upstream_gene_variant	MODIFIER	transcript	LmxM.13.1350.1	protein_coding		c.-440A>C					440		28	27	27,1	21,6	0.0357143	0.222222	0	0/1	0	LmxM.13.1350		LmxM-cl-2_LmxM.13_443233_T_G	upstream_gene_variant	5'Flank
LmxM-cl-2	LmxM.13	443233		T	G	0	PASS	G		downstream_gene_variant	MODIFIER	transcript	LmxM.13.1360.1	protein_coding		c.*1079A>C					1079		28	27	27,1	21,6	0.0357143	0.222222	0	0/1	0	LmxM.13.1360		LmxM-cl-2_LmxM.13_443233_T_G	downstream_gene_variant	3'Flank
LmxM-cl-2	LmxM.13	443233		T	G	0	PASS	G		intergenic_region	MODIFIER	intergenic_region	LmxM.13.1350-LmxM.13.1360			n.443233T>G							28	27	27,1	21,6	0.0357143	0.222222	0	0/1	0	LmxM.13.1350-LmxM.13.1360		LmxM-cl-2_LmxM.13_443233_T_G	intergenic_region	IGR
LmxM-cl-2	LmxM.20	1641848		T	G	0	PASS	G		upstream_gene_variant	MODIFIER	transcript	LmxM.36.4320.1	protein_coding		c.-304T>G					304		25	18	24,1	14,4	0.04	0.222222	0	0/1	0	LmxM.36.4320		LmxM-cl-2_LmxM.20_1641848_T_G	upstream_gene_variant	5'Flank
LmxM-cl-2	LmxM.20	1641848		T	G	0	PASS	G		downstream_gene_variant	MODIFIER	transcript	LmxM.36.4300.1	protein_coding		c.*3727T>G					3727		25	18	24,1	14,4	0.04	0.222222	0	0/1	0	LmxM.36.4300		LmxM-cl-2_LmxM.20_1641848_T_G	downstream_gene_variant	3'Flank
LmxM-cl-2	LmxM.20	1641848		T	G	0	PASS	G		downstream_gene_variant	MODIFIER	transcript	LmxM.36.4310.1	protein_coding		c.*1355T>G					1355		25	18	24,1	14,4	0.04	0.222222	0	0/1	0	LmxM.36.4310		LmxM-cl-2_LmxM.20_1641848_T_G	downstream_gene_variant	3'Flank
LmxM-cl-2	LmxM.20	1641848		T	G	0	PASS	G		intergenic_region	MODIFIER	intergenic_region	LmxM.36.4310-LmxM.36.4320			n.1641848T>G							25	18	24,1	14,4	0.04	0.222222	0	0/1	0	LmxM.36.4310-LmxM.36.4320		LmxM-cl-2_LmxM.20_1641848_T_G	intergenic_region	IGR
LmxM-cl-2	LmxM.23	189345		A	C	0	PASS	C		upstream_gene_variant	MODIFIER	transcript	LmxM.23.0540.1	protein_coding		c.-269A>C					269	WARNING_TRANSCRIPT_NO_START_CODON	12	19	12,0	14,4	0	0.222222	0	0/1	0	LmxM.23.0540		LmxM-cl-2_LmxM.23_189345_A_C	upstream_gene_variant	5'Flank
LmxM-cl-2	LmxM.23	189345		A	C	0	PASS	C		upstream_gene_variant	MODIFIER	transcript	LmxM.23.0542.1	protein_coding		c.-3867A>C					3867		12	19	12,0	14,4	0	0.222222	0	0/1	0	LmxM.23.0542		LmxM-cl-2_LmxM.23_189345_A_C	upstream_gene_variant	5'Flank
LmxM-cl-2	LmxM.23	189345		A	C	0	PASS	C		downstream_gene_variant	MODIFIER	transcript	LmxM.23.0520.1	protein_coding		c.*3520A>C					3520		12	19	12,0	14,4	0	0.222222	0	0/1	0	LmxM.23.0520		LmxM-cl-2_LmxM.23_189345_A_C	downstream_gene_variant	3'Flank
LmxM-cl-2	LmxM.23	189345		A	C	0	PASS	C		downstream_gene_variant	MODIFIER	transcript	LmxM.23.0530.1	protein_coding		c.*1065A>C					1065		12	19	12,0	14,4	0	0.222222	0	0/1	0	LmxM.23.0530		LmxM-cl-2_LmxM.23_189345_A_C	downstream_gene_variant	3'Flank
LmxM-cl-2	LmxM.23	189345		A	C	0	PASS	C		intergenic_region	MODIFIER	intergenic_region	LmxM.23.0530-LmxM.23.0540			n.189345A>C							12	19	12,0	14,4	0	0.222222	0	0/1	0	LmxM.23.0530-LmxM.23.0540		LmxM-cl-2_LmxM.23_189345_A_C	intergenic_region	IGR
LmxM-cl-2	LmxM.33	1163629		A	C	0	PASS	C		upstream_gene_variant	MODIFIER	transcript	LmxM.33.3040.1	protein_coding		c.-765A>C					765		28	27	27,1	21,6	0.0357143	0.222222	0	0/1	0	LmxM.33.3040		LmxM-cl-2_LmxM.33_1163629_A_C	upstream_gene_variant	5'Flank
LmxM-cl-2	LmxM.33	1163629		A	C	0	PASS	C		upstream_gene_variant	MODIFIER	transcript	LmxM.33.3050.1	protein_coding		c.-3784A>C					3784		28	27	27,1	21,6	0.0357143	0.222222	0	0/1	0	LmxM.33.3050		LmxM-cl-2_LmxM.33_1163629_A_C	upstream_gene_variant	5'Flank
LmxM-cl-2	LmxM.33	1163629		A	C	0	PASS	C		downstream_gene_variant	MODIFIER	transcript	LmxM.33.3020.1	protein_coding		c.*4362A>C					4362		28	27	27,1	21,6	0.0357143	0.222222	0	0/1	0	LmxM.33.3020		LmxM-cl-2_LmxM.33_1163629_A_C	downstream_gene_variant	3'Flank
LmxM-cl-2	LmxM.33	1163629		A	C	0	PASS	C		downstream_gene_variant	MODIFIER	transcript	LmxM.33.3030.1	protein_coding		c.*337A>C					337		28	27	27,1	21,6	0.0357143	0.222222	0	0/1	0	LmxM.33.3030		LmxM-cl-2_LmxM.33_1163629_A_C	downstream_gene_variant	3'Flank
LmxM-cl-2	LmxM.33	1163629		A	C	0	PASS	C		intergenic_region	MODIFIER	intergenic_region	LmxM.33.3030-LmxM.33.3040			n.1163629A>C							28	27	27,1	21,6	0.0357143	0.222222	0	0/1	0	LmxM.33.3030-LmxM.33.3040		LmxM-cl-2_LmxM.33_1163629_A_C	intergenic_region	IGR
LmxM-cl-2	1036_mexFOS1_13k16.p1kpIBF_67	11734		G	A	0	PASS	A		upstream_gene_variant	MODIFIER	transcript	LmxM.30.0490b.1	protein_coding		c.-4299C>T					4299		61	18	67,0	14,4	0	0.222222	0	0/1	0	LmxM.30.0490b		LmxM-cl-2_1036_mexFOS1_13k16.p1kpIBF_67_11734_G_A	upstream_gene_variant	5'Flank
LmxM-cl-2	1036_mexFOS1_13k16.p1kpIBF_67	11734		G	A	0	PASS	A		intergenic_region	MODIFIER	intergenic_region	LmxM.30.0490b-CHR_END			n.11734G>A							61	18	67,0	14,4	0	0.222222	0	0/1	0	LmxM.30.0490b-CHR_END		LmxM-cl-2_1036_mexFOS1_13k16.p1kpIBF_67_11734_G_A	intergenic_region	IGR
LmxM-cl-4	LmxM.05	267170		T	G	0	PASS	G		upstream_gene_variant	MODIFIER	transcript	LmxM.05.0720.1	protein_coding		c.-1819T>G					1819		31	36	30,1	28,8	0.0322581	0.222222	0	0/1	0	LmxM.05.0720		LmxM-cl-4_LmxM.05_267170_T_G	upstream_gene_variant	5'Flank
LmxM-cl-4	LmxM.05	267170		T	G	0	PASS	G		downstream_gene_variant	MODIFIER	transcript	LmxM.05.0710.1	protein_coding		c.*429T>G					429		31	36	30,1	28,8	0.0322581	0.222222	0	0/1	0	LmxM.05.0710		LmxM-cl-4_LmxM.05_267170_T_G	downstream_gene_variant	3'Flank
LmxM-cl-4	LmxM.05	267170		T	G	0	PASS	G		intergenic_region	MODIFIER	intergenic_region	LmxM.05.0710-LmxM.05.0720			n.267170T>G							31	36	30,1	28,8	0.0322581	0.222222	0	0/1	0	LmxM.05.0710-LmxM.05.0720		LmxM-cl-4_LmxM.05_267170_T_G	intergenic_region	IGR
LmxM-cl-4	LmxM.09	214803		T	G	0	PASS	G		upstream_gene_variant	MODIFIER	transcript	LmxM.09.0580.1	protein_coding		c.-2127T>G					2127		19	19	19,0	14,4	0	0.222222	0	0/1	0	LmxM.09.0580		LmxM-cl-4_LmxM.09_214803_T_G	upstream_gene_variant	5'Flank
LmxM-cl-4	LmxM.09	214803		T	G	0	PASS	G		upstream_gene_variant	MODIFIER	transcript	LmxM.09.0590.1	protein_coding		c.-4853T>G					4853		19	19	19,0	14,4	0	0.222222	0	0/1	0	LmxM.09.0590		LmxM-cl-4_LmxM.09_214803_T_G	upstream_gene_variant	5'Flank
LmxM-cl-4	LmxM.09	214803		T	G	0	PASS	G		downstream_gene_variant	MODIFIER	transcript	LmxM.09.0560.1	protein_coding		c.*3288T>G					3288		19	19	19,0	14,4	0	0.222222	0	0/1	0	LmxM.09.0560		LmxM-cl-4_LmxM.09_214803_T_G	downstream_gene_variant	3'Flank
LmxM-cl-4	LmxM.09	214803		T	G	0	PASS	G		downstream_gene_variant	MODIFIER	transcript	LmxM.09.0570.1	protein_coding		c.*899T>G					899		19	19	19,0	14,4	0	0.222222	0	0/1	0	LmxM.09.0570		LmxM-cl-4_LmxM.09_214803_T_G	downstream_gene_variant	3'Flank
LmxM-cl-4	LmxM.09	214803		T	G	0	PASS	G		intergenic_region	MODIFIER	intergenic_region	LmxM.09.0570-LmxM.09.0580			n.214803T>G							19	19	19,0	14,4	0	0.222222	0	0/1	0	LmxM.09.0570-LmxM.09.0580		LmxM-cl-4_LmxM.09_214803_T_G	intergenic_region	IGR
LmxM-cl-4	LmxM.10	265513		A	C	0	PASS	C		downstream_gene_variant	MODIFIER	transcript	LmxM.10.0610.1	protein_coding		c.*520T>G					520		39	18	38,1	14,4	0.025641	0.222222	0	0/1	0	LmxM.10.0610		LmxM-cl-4_LmxM.10_265513_A_C	downstream_gene_variant	3'Flank
LmxM-cl-4	LmxM.10	265513		A	C	0	PASS	C		downstream_gene_variant	MODIFIER	transcript	LmxM.10.0620.1	protein_coding		c.*4123T>G					4123		39	18	38,1	14,4	0.025641	0.222222	0	0/1	0	LmxM.10.0620		LmxM-cl-4_LmxM.10_265513_A_C	downstream_gene_variant	3'Flank
LmxM-cl-4	LmxM.10	265513		A	C	0	PASS	C		intergenic_region	MODIFIER	intergenic_region	LmxM.10.0600-LmxM.10.0610			n.265513A>C							39	18	38,1	14,4	0.025641	0.222222	0	0/1	0	LmxM.10.0600-LmxM.10.0610		LmxM-cl-4_LmxM.10_265513_A_C	intergenic_region	IGR
LmxM-cl-4	LmxM.23	473042		T	G	0	PASS	G		upstream_gene_variant	MODIFIER	transcript	LmxM.23:ncRNA:rfamscan:475563-475671.1	lincRNA		n.-2521T>G					2521		18	18	17,0	14,4	0	0.222222	0	0/1	0	LmxM.23:ncRNA:rfamscan:475563-475671		LmxM-cl-4_LmxM.23_473042_T_G	upstream_gene_variant	5'Flank
LmxM-cl-4	LmxM.23	473042		T	G	0	PASS	G		downstream_gene_variant	MODIFIER	transcript	LmxM.23.1020.1	protein_coding		c.*1120A>C					1120		18	18	17,0	14,4	0	0.222222	0	0/1	0	LmxM.23.1020		LmxM-cl-4_LmxM.23_473042_T_G	downstream_gene_variant	3'Flank
LmxM-cl-4	LmxM.23	473042		T	G	0	PASS	G		downstream_gene_variant	MODIFIER	transcript	LmxM.23:ncRNA:rfamscan:475576-475666.1	lincRNA		n.*2534A>C					2534		18	18	17,0	14,4	0	0.222222	0	0/1	0	LmxM.23:ncRNA:rfamscan:475576-475666		LmxM-cl-4_LmxM.23_473042_T_G	downstream_gene_variant	3'Flank
LmxM-cl-4	LmxM.23	473042		T	G	0	PASS	G		downstream_gene_variant	MODIFIER	transcript	LmxM.23.1040.1	protein_coding		c.*4377A>C					4377		18	18	17,0	14,4	0	0.222222	0	0/1	0	LmxM.23.1040		LmxM-cl-4_LmxM.23_473042_T_G	downstream_gene_variant	3'Flank
LmxM-cl-4	LmxM.23	473042		T	G	0	PASS	G		intergenic_region	MODIFIER	intergenic_region	LmxM.23.1010-LmxM.23.1020			n.473042T>G							18	18	17,0	14,4	0	0.222222	0	0/1	0	LmxM.23.1010-LmxM.23.1020		LmxM-cl-4_LmxM.23_473042_T_G	intergenic_region	IGR
LmxM-cl-2	1036_mexFOS1_13k16.p1kpIBF_30	130		C	G	0	PASS	G		downstream_gene_variant	MODIFIER	transcript	LmxM.30.0450c.1	protein_coding		c.*3829G>C					3829		26	50	35,0	39,11	0	0.22	0	0/1	0	LmxM.30.0450b		LmxM-cl-2_1036_mexFOS1_13k16.p1kpIBF_30_130_C_G	downstream_gene_variant	3'Flank
LmxM-cl-2	1036_mexFOS1_13k16.p1kpIBF_30	130		C	G	0	PASS	G		intergenic_region	MODIFIER	intergenic_region	CHR_START-LmxM.30.0450b			n.130C>G							26	50	35,0	39,11	0	0.22	0	0/1	0	CHR_START-LmxM.30.0450b		LmxM-cl-2_1036_mexFOS1_13k16.p1kpIBF_30_130_C_G	intergenic_region	IGR
LmxM-cl-4	LmxM.30	327476		T	C	0	PASS	C		upstream_gene_variant	MODIFIER	transcript	LmxM.30.0860.1	protein_coding		c.-1385A>G					1385		75	83	110,1	64,18	0.00900901	0.219512	0	0/1	0	LmxM.30.0860		LmxM-cl-4_LmxM.30_327476_T_C	upstream_gene_variant	5'Flank
LmxM-cl-4	LmxM.30	327476		T	C	0	PASS	C		downstream_gene_variant	MODIFIER	transcript	LmxM.30.0870.1	protein_coding		c.*2679A>G					2679		75	83	110,1	64,18	0.00900901	0.219512	0	0/1	0	LmxM.30.0870		LmxM-cl-4_LmxM.30_327476_T_C	downstream_gene_variant	3'Flank
LmxM-cl-4	LmxM.30	327476		T	C	0	PASS	C		intergenic_region	MODIFIER	intergenic_region	LmxM.30.0860-LmxM.30.0870			n.327476T>C							75	83	110,1	64,18	0.00900901	0.219512	0	0/1	0	LmxM.30.0860-LmxM.30.0870		LmxM-cl-4_LmxM.30_327476_T_C	intergenic_region	IGR
LmxM-cl-4	1036_mexFOS1_13k16.p1kpIBF_82	9613		G	A	0	PASS	A		downstream_gene_variant	MODIFIER	transcript	LmxM.30.0454.1	protein_coding		c.*2222C>T					2222		109	137	182,0	107,30	0	0.218978	0	0/1	0	LmxM.30.0454		LmxM-cl-4_1036_mexFOS1_13k16.p1kpIBF_82_9613_G_A	downstream_gene_variant	3'Flank
LmxM-cl-4	1036_mexFOS1_13k16.p1kpIBF_82	9613		G	A	0	PASS	A		intergenic_region	MODIFIER	intergenic_region	LmxM.30.0453-LmxM.30.0454			n.9613G>A							109	137	182,0	107,30	0	0.218978	0	0/1	0	LmxM.30.0453-LmxM.30.0454		LmxM-cl-4_1036_mexFOS1_13k16.p1kpIBF_82_9613_G_A	intergenic_region	IGR
LmxM-cl-2	LmxM.12	173090		A	C	0	PASS	C		downstream_gene_variant	MODIFIER	transcript	LmxM.12.0390.1	protein_coding		c.*4642A>C					4642		30	32	30,0	25,7	0	0.21875	0	0/1	0	LmxM.12.0390		LmxM-cl-2_LmxM.12_173090_A_C	downstream_gene_variant	3'Flank
LmxM-cl-2	LmxM.12	173090		A	C	0	PASS	C		downstream_gene_variant	MODIFIER	transcript	LmxM.12.0400.1	protein_coding		c.*2328A>C					2328		30	32	30,0	25,7	0	0.21875	0	0/1	0	LmxM.12.0400		LmxM-cl-2_LmxM.12_173090_A_C	downstream_gene_variant	3'Flank
LmxM-cl-2	LmxM.12	173090		A	C	0	PASS	C		downstream_gene_variant	MODIFIER	transcript	LmxM.12.0405.1	protein_coding		c.*550T>G					550		30	32	30,0	25,7	0	0.21875	0	0/1	0	LmxM.12.0405		LmxM-cl-2_LmxM.12_173090_A_C	downstream_gene_variant	3'Flank
LmxM-cl-2	LmxM.12	173090		A	C	0	PASS	C		downstream_gene_variant	MODIFIER	transcript	LmxM.12.0410.1	protein_coding		c.*3085T>G					3085		30	32	30,0	25,7	0	0.21875	0	0/1	0	LmxM.12.0410		LmxM-cl-2_LmxM.12_173090_A_C	downstream_gene_variant	3'Flank
LmxM-cl-2	LmxM.12	173090		A	C	0	PASS	C		intergenic_region	MODIFIER	intergenic_region	LmxM.12.0400-LmxM.12.0405			n.173090A>C							30	32	30,0	25,7	0	0.21875	0	0/1	0	LmxM.12.0400-LmxM.12.0405		LmxM-cl-2_LmxM.12_173090_A_C	intergenic_region	IGR
LmxM-cl-4	LmxM.09	470405		T	G	0	PASS	G		upstream_gene_variant	MODIFIER	transcript	LmxM.09.1250.1	protein_coding		c.-2934A>C					2934		28	32	27,1	25,7	0.0357143	0.21875	0	0/1	0	LmxM.09.1250		LmxM-cl-4_LmxM.09_470405_T_G	upstream_gene_variant	5'Flank
LmxM-cl-4	LmxM.09	470405		T	G	0	PASS	G		upstream_gene_variant	MODIFIER	transcript	LmxM.09.1260.1	protein_coding		c.-213A>C					213		28	32	27,1	25,7	0.0357143	0.21875	0	0/1	0	LmxM.09.1260		LmxM-cl-4_LmxM.09_470405_T_G	upstream_gene_variant	5'Flank
LmxM-cl-4	LmxM.09	470405		T	G	0	PASS	G		downstream_gene_variant	MODIFIER	transcript	LmxM.09.1270.1	protein_coding		c.*1293A>C					1293		28	32	27,1	25,7	0.0357143	0.21875	0	0/1	0	LmxM.09.1270		LmxM-cl-4_LmxM.09_470405_T_G	downstream_gene_variant	3'Flank
LmxM-cl-4	LmxM.09	470405		T	G	0	PASS	G		downstream_gene_variant	MODIFIER	transcript	LmxM.09.1280.1	protein_coding		c.*3450A>C					3450		28	32	27,1	25,7	0.0357143	0.21875	0	0/1	0	LmxM.09.1280		LmxM-cl-4_LmxM.09_470405_T_G	downstream_gene_variant	3'Flank
LmxM-cl-4	LmxM.09	470405		T	G	0	PASS	G		intergenic_region	MODIFIER	intergenic_region	LmxM.09.1260-LmxM.09.1270			n.470405T>G							28	32	27,1	25,7	0.0357143	0.21875	0	0/1	0	LmxM.09.1260-LmxM.09.1270		LmxM-cl-4_LmxM.09_470405_T_G	intergenic_region	IGR
LmxM-cl-4	LmxM.30	159686		G	C	0	PASS	C		upstream_gene_variant	MODIFIER	transcript	LmxM.30.0452.1	protein_coding		c.-211C>G					211		39	32	45,0	25,7	0	0.21875	0	0/1	0	LmxM.30.0452		LmxM-cl-4_LmxM.30_159686_G_C	upstream_gene_variant	5'Flank
LmxM-cl-4	LmxM.30	159686		G	C	0	PASS	C		downstream_gene_variant	MODIFIER	transcript	LmxM.30.0460.1	protein_coding		c.*1830C>G					1830		39	32	45,0	25,7	0	0.21875	0	0/1	0	LmxM.30.0460		LmxM-cl-4_LmxM.30_159686_G_C	downstream_gene_variant	3'Flank
LmxM-cl-4	LmxM.30	159686		G	C	0	PASS	C		intergenic_region	MODIFIER	intergenic_region	LmxM.30.0452-LmxM.30.0460			n.159686G>C							39	32	45,0	25,7	0	0.21875	0	0/1	0	LmxM.30.0452-LmxM.30.0460		LmxM-cl-4_LmxM.30_159686_G_C	intergenic_region	IGR
LmxM-cl-4	1036_mexFOS1_13k16.p1kpIBF_82	3874		C	A	0	PASS	A		downstream_gene_variant	MODIFIER	transcript	LmxM.30.0453.1	protein_coding		c.*76G>T					76		119	87	126,0	68,19	0	0.218391	0	0/1	0	LmxM.30.0453		LmxM-cl-4_1036_mexFOS1_13k16.p1kpIBF_82_3874_C_A	downstream_gene_variant	3'Flank
LmxM-cl-4	1036_mexFOS1_13k16.p1kpIBF_82	3874		C	A	0	PASS	A		intergenic_region	MODIFIER	intergenic_region	CHR_START-LmxM.30.0453			n.3874C>A							119	87	126,0	68,19	0	0.218391	0	0/1	0	CHR_START-LmxM.30.0453		LmxM-cl-4_1036_mexFOS1_13k16.p1kpIBF_82_3874_C_A	intergenic_region	IGR
LmxM-cl-2	LmxM.08	1467617		C	T	0	PASS	T		upstream_gene_variant	MODIFIER	transcript	LmxM.08.0750.1	protein_coding		c.-4324C>T					4324		20	23	20,0	18,5	0	0.217391	0/0	0/1	0	LmxM.08.0750		LmxM-cl-2_LmxM.08_1467617_C_T	upstream_gene_variant	5'Flank
LmxM-cl-2	LmxM.08	1467617		C	T	0	PASS	T		downstream_gene_variant	MODIFIER	transcript	LmxM.08.0740.1	protein_coding		c.*966C>T					966		20	23	20,0	18,5	0	0.217391	0/0	0/1	0	LmxM.08.0740		LmxM-cl-2_LmxM.08_1467617_C_T	downstream_gene_variant	3'Flank
LmxM-cl-2	LmxM.08	1467617		C	T	0	PASS	T		intergenic_region	MODIFIER	intergenic_region	LmxM.08.0740-LmxM.08.0750			n.1467617C>T							20	23	20,0	18,5	0	0.217391	0/0	0/1	0	LmxM.08.0740-LmxM.08.0750		LmxM-cl-2_LmxM.08_1467617_C_T	intergenic_region	IGR
LmxM-cl-2	LmxM.08	1451820		C	T	0	PASS	T		synonymous_variant	LOW	transcript	LmxM.08.0720.1	protein_coding	1/1	c.456C>T	p.Ser152Ser	456/555	456/555	152/184		WARNING_TRANSCRIPT_NO_START_CODON	53	23	53,1	18,5	0.0185185	0.217391	0	0/1	0	LmxM.08.0720		LmxM-cl-2_LmxM.08_1451820_C_T	synonymous_variant	Silent
LmxM-cl-2	LmxM.08	1451820		C	T	0	PASS	T		downstream_gene_variant	MODIFIER	transcript	LmxM.08.0800.1	protein_coding		c.*3416C>T					3416		53	23	53,1	18,5	0.0185185	0.217391	0	0/1	0	LmxM.08.0800		LmxM-cl-2_LmxM.08_1451820_C_T	downstream_gene_variant	3'Flank
LmxM-cl-2	LmxM.15	122581		T	G	0	PASS	G		upstream_gene_variant	MODIFIER	transcript	LmxM.15.0320.1	protein_coding		c.-365T>G					365		28	23	26,1	18,5	0.037037	0.217391	0	0/1	0	LmxM.15.0320		LmxM-cl-2_LmxM.15_122581_T_G	upstream_gene_variant	5'Flank
LmxM-cl-2	LmxM.15	122581		T	G	0	PASS	G		downstream_gene_variant	MODIFIER	transcript	LmxM.15.0300.1	protein_coding		c.*4831T>G					4831		28	23	26,1	18,5	0.037037	0.217391	0	0/1	0	LmxM.15.0300		LmxM-cl-2_LmxM.15_122581_T_G	downstream_gene_variant	3'Flank
LmxM-cl-2	LmxM.15	122581		T	G	0	PASS	G		downstream_gene_variant	MODIFIER	transcript	LmxM.15.0310.1	protein_coding		c.*1114T>G					1114		28	23	26,1	18,5	0.037037	0.217391	0	0/1	0	LmxM.15.0310		LmxM-cl-2_LmxM.15_122581_T_G	downstream_gene_variant	3'Flank
LmxM-cl-2	LmxM.15	122581		T	G	0	PASS	G		intergenic_region	MODIFIER	intergenic_region	LmxM.15.0310-LmxM.15.0320			n.122581T>G							28	23	26,1	18,5	0.037037	0.217391	0	0/1	0	LmxM.15.0310-LmxM.15.0320		LmxM-cl-2_LmxM.15_122581_T_G	intergenic_region	IGR
LmxM-cl-2	LmxM.34	67286		A	C	0	PASS	C		missense_variant	MODERATE	transcript	LmxM.34.0290.1	protein_coding	2/2	c.1187A>C	p.Lys396Thr	1187/4902	1187/4902	396/1633			24	23	51,1	18,5	0.0192308	0.217391	0	0/1	0	LmxM.34.0290		LmxM-cl-2_LmxM.34_67286_A_C	missense_variant	Missense_Mutation
LmxM-cl-2	LmxM.34	67286		A	C	0	PASS	C		upstream_gene_variant	MODIFIER	transcript	LmxM.34.0300.1	protein_coding		c.-4538A>C					4538		24	23	51,1	18,5	0.0192308	0.217391	0	0/1	0	LmxM.34.0300		LmxM-cl-2_LmxM.34_67286_A_C	upstream_gene_variant	5'Flank
LmxM-cl-2	LmxM.34	67286		A	C	0	PASS	C		downstream_gene_variant	MODIFIER	transcript	LmxM.34.0280.1	protein_coding		c.*2455A>C					2455		24	23	51,1	18,5	0.0192308	0.217391	0	0/1	0	LmxM.34.0280		LmxM-cl-2_LmxM.34_67286_A_C	downstream_gene_variant	3'Flank
LmxM-cl-2	1036_mexFOS1_13k16.p1kpIBF_30	134		A	C	0	PASS	C		downstream_gene_variant	MODIFIER	transcript	LmxM.30.0450c.1	protein_coding		c.*3825T>G					3825		26	51	33,1	40,11	0.0294118	0.215686	0	0/1	0	LmxM.30.0450b		LmxM-cl-2_1036_mexFOS1_13k16.p1kpIBF_30_134_A_C	downstream_gene_variant	3'Flank
LmxM-cl-2	1036_mexFOS1_13k16.p1kpIBF_30	134		A	C	0	PASS	C		intergenic_region	MODIFIER	intergenic_region	CHR_START-LmxM.30.0450b			n.134A>C							26	51	33,1	40,11	0.0294118	0.215686	0	0/1	0	CHR_START-LmxM.30.0450b		LmxM-cl-2_1036_mexFOS1_13k16.p1kpIBF_30_134_A_C	intergenic_region	IGR
LmxM-cl-2	LmxM.22	299659		G	C	0	PASS	C		downstream_gene_variant	MODIFIER	transcript	LmxM.22.0750.1	protein_coding		c.*330C>G					330		11	14	11,0	11,3	0	0.214286	0|0	0|1	0	LmxM.22.0750		LmxM-cl-2_LmxM.22_299659_G_C	downstream_gene_variant	3'Flank
LmxM-cl-2	LmxM.22	299659		G	C	0	PASS	C		intergenic_region	MODIFIER	intergenic_region	LmxM.22.0740-LmxM.22.0750			n.299659G>C							11	14	11,0	11,3	0	0.214286	0|0	0|1	0	LmxM.22.0740-LmxM.22.0750		LmxM-cl-2_LmxM.22_299659_G_C	intergenic_region	IGR
LmxM-cl-2	1036_mexFOS1_13k16.p1kpIBF_59	1561		A	C	0	PASS	C		downstream_gene_variant	MODIFIER	transcript	LmxM.34.3330a.1	protein_coding		c.*1722T>G					1722		11	14	11,0	11,3	0	0.214286	0/0	0/1	0	LmxM.34.3330a		LmxM-cl-2_1036_mexFOS1_13k16.p1kpIBF_59_1561_A_C	downstream_gene_variant	3'Flank
LmxM-cl-2	1036_mexFOS1_13k16.p1kpIBF_59	1561		A	C	0	PASS	C		intergenic_region	MODIFIER	intergenic_region	CHR_START-LmxM.34.3330a			n.1561A>C							11	14	11,0	11,3	0	0.214286	0/0	0/1	0	CHR_START-LmxM.34.3330a		LmxM-cl-2_1036_mexFOS1_13k16.p1kpIBF_59_1561_A_C	intergenic_region	IGR
LmxM-cl-4	LmxM.15	479210		A	C	0	PASS	C		upstream_gene_variant	MODIFIER	transcript	LmxM.15.1290.1	protein_coding		c.-1863T>G					1863		12	14	11,1	11,3	0.0833333	0.214286	0/0	0/1	0	LmxM.15.1290		LmxM-cl-4_LmxM.15_479210_A_C	upstream_gene_variant	5'Flank
LmxM-cl-4	LmxM.15	479210		A	C	0	PASS	C		downstream_gene_variant	MODIFIER	transcript	LmxM.15.1300.1	protein_coding		c.*88T>G					88		12	14	11,1	11,3	0.0833333	0.214286	0/0	0/1	0	LmxM.15.1300		LmxM-cl-4_LmxM.15_479210_A_C	downstream_gene_variant	3'Flank
LmxM-cl-4	LmxM.15	479210		A	C	0	PASS	C		intergenic_region	MODIFIER	intergenic_region	LmxM.15.1290-LmxM.15.1300			n.479210A>C							12	14	11,1	11,3	0.0833333	0.214286	0/0	0/1	0	LmxM.15.1290-LmxM.15.1300		LmxM-cl-4_LmxM.15_479210_A_C	intergenic_region	IGR
LmxM-cl-2	LmxM.08	1426008		A	C	0	PASS	C		upstream_gene_variant	MODIFIER	transcript	LmxM.08:ncRNA:rfamscan:1422362-1422444.1	lincRNA		n.-3564T>G					3564		20	14	18,1	11,3	0.0526316	0.214286	0	0/1	0	LmxM.08:ncRNA:rfamscan:1422362-1422444		LmxM-cl-2_LmxM.08_1426008_A_C	upstream_gene_variant	5'Flank
LmxM-cl-2	LmxM.08	1426008		A	C	0	PASS	C		upstream_gene_variant	MODIFIER	transcript	LmxM.08.0650.1	protein_coding		c.-1130A>C					1130		20	14	18,1	11,3	0.0526316	0.214286	0	0/1	0	LmxM.08.0650		LmxM-cl-2_LmxM.08_1426008_A_C	upstream_gene_variant	5'Flank
LmxM-cl-2	LmxM.08	1426008		A	C	0	PASS	C		upstream_gene_variant	MODIFIER	transcript	LmxM.08.0660.1	protein_coding		c.-4415A>C					4415		20	14	18,1	11,3	0.0526316	0.214286	0	0/1	0	LmxM.08.0660		LmxM-cl-2_LmxM.08_1426008_A_C	upstream_gene_variant	5'Flank
LmxM-cl-2	LmxM.08	1426008		A	C	0	PASS	C		downstream_gene_variant	MODIFIER	transcript	LmxM.08.0640.1	protein_coding		c.*4344A>C					4344		20	14	18,1	11,3	0.0526316	0.214286	0	0/1	0	LmxM.08.0640		LmxM-cl-2_LmxM.08_1426008_A_C	downstream_gene_variant	3'Flank
LmxM-cl-2	LmxM.08	1426008		A	C	0	PASS	C		downstream_gene_variant	MODIFIER	transcript	LmxM.08:ncRNA:rfamscan:1422377-1422436.1	lincRNA		n.*3572A>C					3572		20	14	18,1	11,3	0.0526316	0.214286	0	0/1	0	LmxM.08:ncRNA:rfamscan:1422377-1422436		LmxM-cl-2_LmxM.08_1426008_A_C	downstream_gene_variant	3'Flank
LmxM-cl-2	LmxM.08	1426008		A	C	0	PASS	C		intergenic_region	MODIFIER	intergenic_region	LmxM.08:ncRNA:rfamscan:1422362-1422444-LmxM.08.0650			n.1426008A>C							20	14	18,1	11,3	0.0526316	0.214286	0	0/1	0	LmxM.08:ncRNA:rfamscan:1422362-1422444-LmxM.08.0650		LmxM-cl-2_LmxM.08_1426008_A_C	intergenic_region	IGR
LmxM-cl-2	LmxM.08	1458243		C	T	0	PASS	T		upstream_gene_variant	MODIFIER	transcript	LmxM.08.0730.1	protein_coding		c.-922C>T					922		87	58	117,0	44,12	0	0.214286	0	0/1	0	LmxM.08.0730		LmxM-cl-2_LmxM.08_1458243_C_T	upstream_gene_variant	5'Flank
LmxM-cl-2	LmxM.08	1458243		C	T	0	PASS	T		intergenic_region	MODIFIER	intergenic_region	LmxM.08.0720-LmxM.08.0730			n.1458243C>T							87	58	117,0	44,12	0	0.214286	0	0/1	0	LmxM.08.0720-LmxM.08.0730		LmxM-cl-2_LmxM.08_1458243_C_T	intergenic_region	IGR
LmxM-cl-2	LmxM.13	280003		T	G	0	PASS	G		upstream_gene_variant	MODIFIER	transcript	LmxM.13.0880.1	protein_coding		c.-5A>C					5		22	28	21,1	22,6	0.0454545	0.214286	0	0/1	0	LmxM.13.0880		LmxM-cl-2_LmxM.13_280003_T_G	upstream_gene_variant	5'Flank
LmxM-cl-2	LmxM.13	280003		T	G	0	PASS	G		downstream_gene_variant	MODIFIER	transcript	LmxM.13.0890.1	protein_coding		c.*962A>C					962		22	28	21,1	22,6	0.0454545	0.214286	0	0/1	0	LmxM.13.0890		LmxM-cl-2_LmxM.13_280003_T_G	downstream_gene_variant	3'Flank
LmxM-cl-2	LmxM.13	280003		T	G	0	PASS	G		downstream_gene_variant	MODIFIER	transcript	LmxM.13.0900.1	protein_coding		c.*2795A>C					2795		22	28	21,1	22,6	0.0454545	0.214286	0	0/1	0	LmxM.13.0900		LmxM-cl-2_LmxM.13_280003_T_G	downstream_gene_variant	3'Flank
LmxM-cl-2	LmxM.13	280003		T	G	0	PASS	G		intergenic_region	MODIFIER	intergenic_region	LmxM.13.0880-LmxM.13.0890			n.280003T>G							22	28	21,1	22,6	0.0454545	0.214286	0	0/1	0	LmxM.13.0880-LmxM.13.0890		LmxM-cl-2_LmxM.13_280003_T_G	intergenic_region	IGR
LmxM-cl-2	1036_mexFOS1_13k16.p1kpIBF_62	1446		G	A	0	PASS	A		missense_variant	MODERATE	transcript	LmxM.30.0450e.1	protein_coding	1/1	c.493C>T	p.Leu165Phe	493/588	493/588	165/195			37	14	68,0	11,3	0	0.214286	0	0/1	0	LmxM.30.0450e		LmxM-cl-2_1036_mexFOS1_13k16.p1kpIBF_62_1446_G_A	missense_variant	Missense_Mutation
LmxM-cl-2	1036_mexFOS1_13k16.p1kpIBF_62	1446		G	A	0	PASS	A		downstream_gene_variant	MODIFIER	transcript	LmxM.30.0460e.1	protein_coding		c.*2508C>T					2508		37	14	68,0	11,3	0	0.214286	0	0/1	0	LmxM.30.0460e		LmxM-cl-2_1036_mexFOS1_13k16.p1kpIBF_62_1446_G_A	downstream_gene_variant	3'Flank
LmxM-cl-2	1036_mexFOS1_13k16.p1kpIBF_64	600		T	A	0	PASS	A		upstream_gene_variant	MODIFIER	transcript	LmxM.30.0450b.1	protein_coding		c.-98T>A					98		49	28	66,0	22,6	0	0.214286	0	0/1	0	LmxM.30.0450c		LmxM-cl-2_1036_mexFOS1_13k16.p1kpIBF_64_600_T_A	upstream_gene_variant	5'Flank
LmxM-cl-2	1036_mexFOS1_13k16.p1kpIBF_64	600		T	A	0	PASS	A		intergenic_region	MODIFIER	intergenic_region	CHR_START-LmxM.30.0450c			n.600T>A							49	28	66,0	22,6	0	0.214286	0	0/1	0	CHR_START-LmxM.30.0450c		LmxM-cl-2_1036_mexFOS1_13k16.p1kpIBF_64_600_T_A	intergenic_region	IGR
LmxM-cl-4	LmxM.20	3215224		A	C	0	PASS	C		missense_variant	MODERATE	transcript	LmxM.20.1340.1	protein_coding	1/2	c.446A>C	p.Gln149Pro	446/753	446/753	149/250			32	28	48,0	22,6	0	0.214286	0	0/1	0	LmxM.20.1340		LmxM-cl-4_LmxM.20_3215224_A_C	missense_variant	Missense_Mutation
LmxM-cl-4	LmxM.20	3215224		A	C	0	PASS	C		upstream_gene_variant	MODIFIER	transcript	LmxM.20.1350.1	protein_coding		c.-3047A>C					3047		32	28	48,0	22,6	0	0.214286	0	0/1	0	LmxM.20.1350		LmxM-cl-4_LmxM.20_3215224_A_C	upstream_gene_variant	5'Flank
LmxM-cl-4	LmxM.20	3215224		A	C	0	PASS	C		downstream_gene_variant	MODIFIER	transcript	LmxM.20.1330.1	protein_coding		c.*2532A>C					2532		32	28	48,0	22,6	0	0.214286	0	0/1	0	LmxM.20.1330		LmxM-cl-4_LmxM.20_3215224_A_C	downstream_gene_variant	3'Flank
LmxM-cl-4	1036_mexFOS1_13k16.p1kpIBF_62	1622		T	C	0	PASS	C		missense_variant	MODERATE	transcript	LmxM.30.0450e.1	protein_coding	1/1	c.317A>G	p.Asp106Gly	317/588	317/588	106/195			31	28	46,0	22,6	0	0.214286	0	0/1	0	LmxM.30.0450e		LmxM-cl-4_1036_mexFOS1_13k16.p1kpIBF_62_1622_T_C	missense_variant	Missense_Mutation
LmxM-cl-4	1036_mexFOS1_13k16.p1kpIBF_62	1622		T	C	0	PASS	C		downstream_gene_variant	MODIFIER	transcript	LmxM.30.0460e.1	protein_coding		c.*2332A>G					2332		31	28	46,0	22,6	0	0.214286	0	0/1	0	LmxM.30.0460e		LmxM-cl-4_1036_mexFOS1_13k16.p1kpIBF_62_1622_T_C	downstream_gene_variant	3'Flank
LmxM-cl-2	LmxM.25	603007		T	G	0	PASS	G		upstream_gene_variant	MODIFIER	transcript	LmxM.25.1530.1	protein_coding		c.-3765A>C					3765		21	19	21,0	15,4	0	0.210526	0|0	0|1	0	LmxM.25.1530		LmxM-cl-2_LmxM.25_603007_T_G	upstream_gene_variant	5'Flank
LmxM-cl-2	LmxM.25	603007		T	G	0	PASS	G		upstream_gene_variant	MODIFIER	transcript	LmxM.25.1540.1	protein_coding		c.-657A>C					657		21	19	21,0	15,4	0	0.210526	0|0	0|1	0	LmxM.25.1540		LmxM-cl-2_LmxM.25_603007_T_G	upstream_gene_variant	5'Flank
LmxM-cl-2	LmxM.25	603007		T	G	0	PASS	G		downstream_gene_variant	MODIFIER	transcript	LmxM.25.1550.1	protein_coding		c.*2195A>C					2195		21	19	21,0	15,4	0	0.210526	0|0	0|1	0	LmxM.25.1550		LmxM-cl-2_LmxM.25_603007_T_G	downstream_gene_variant	3'Flank
LmxM-cl-2	LmxM.25	603007		T	G	0	PASS	G		downstream_gene_variant	MODIFIER	transcript	LmxM.25.1560.1	protein_coding		c.*4304A>C					4304		21	19	21,0	15,4	0	0.210526	0|0	0|1	0	LmxM.25.1560		LmxM-cl-2_LmxM.25_603007_T_G	downstream_gene_variant	3'Flank
LmxM-cl-2	LmxM.25	603007		T	G	0	PASS	G		intergenic_region	MODIFIER	intergenic_region	LmxM.25.1540-LmxM.25.1550			n.603007T>G							21	19	21,0	15,4	0	0.210526	0|0	0|1	0	LmxM.25.1540-LmxM.25.1550		LmxM-cl-2_LmxM.25_603007_T_G	intergenic_region	IGR
LmxM-cl-4	LmxM.09	176360		G	GC	0	PASS	GC		upstream_gene_variant	MODIFIER	transcript	LmxM.09.0480.1	protein_coding		c.-1953_-1952insC					1952		15	19	14,1	15,4	0.0666667	0.210526	0|0	0|1	1	LmxM.09.0480		LmxM-cl-4_LmxM.09_176360_G_GC	upstream_gene_variant	5'Flank
LmxM-cl-4	LmxM.09	176360		G	GC	0	PASS	GC		upstream_gene_variant	MODIFIER	transcript	LmxM.09.0490.1	protein_coding		c.-4989_-4988insC					4988		15	19	14,1	15,4	0.0666667	0.210526	0|0	0|1	1	LmxM.09.0490		LmxM-cl-4_LmxM.09_176360_G_GC	upstream_gene_variant	5'Flank
LmxM-cl-4	LmxM.09	176360		G	GC	0	PASS	GC		downstream_gene_variant	MODIFIER	transcript	LmxM.09.0460.1	protein_coding		c.*3309_*3310insC					3310		15	19	14,1	15,4	0.0666667	0.210526	0|0	0|1	1	LmxM.09.0460		LmxM-cl-4_LmxM.09_176360_G_GC	downstream_gene_variant	3'Flank
LmxM-cl-4	LmxM.09	176360		G	GC	0	PASS	GC		downstream_gene_variant	MODIFIER	transcript	LmxM.09.0470.1	protein_coding		c.*417_*418insC					418		15	19	14,1	15,4	0.0666667	0.210526	0|0	0|1	1	LmxM.09.0470		LmxM-cl-4_LmxM.09_176360_G_GC	downstream_gene_variant	3'Flank
LmxM-cl-4	LmxM.09	176360		G	GC	0	PASS	GC		intergenic_region	MODIFIER	intergenic_region	LmxM.09.0470-LmxM.09.0480			n.176360_176361insC							15	19	14,1	15,4	0.0666667	0.210526	0|0	0|1	1	LmxM.09.0470-LmxM.09.0480		LmxM-cl-4_LmxM.09_176360_G_GC	intergenic_region	IGR
LmxM-cl-4	LmxM.32	1005229		A	C	0	PASS	C		upstream_gene_variant	MODIFIER	transcript	LmxM.32.2530.1	protein_coding		c.-899A>C					899		22	19	22,0	15,4	0	0.210526	0/0	0/1	0	LmxM.32.2530		LmxM-cl-4_LmxM.32_1005229_A_C	upstream_gene_variant	5'Flank
LmxM-cl-4	LmxM.32	1005229		A	C	0	PASS	C		downstream_gene_variant	MODIFIER	transcript	LmxM.32.2510.1	protein_coding		c.*4649A>C					4649		22	19	22,0	15,4	0	0.210526	0/0	0/1	0	LmxM.32.2510		LmxM-cl-4_LmxM.32_1005229_A_C	downstream_gene_variant	3'Flank
LmxM-cl-4	LmxM.32	1005229		A	C	0	PASS	C		downstream_gene_variant	MODIFIER	transcript	LmxM.32.2520.1	protein_coding		c.*1335A>C					1335		22	19	22,0	15,4	0	0.210526	0/0	0/1	0	LmxM.32.2520		LmxM-cl-4_LmxM.32_1005229_A_C	downstream_gene_variant	3'Flank
LmxM-cl-4	LmxM.32	1005229		A	C	0	PASS	C		intergenic_region	MODIFIER	intergenic_region	LmxM.32.2520-LmxM.32.2530			n.1005229A>C							22	19	22,0	15,4	0	0.210526	0/0	0/1	0	LmxM.32.2520-LmxM.32.2530		LmxM-cl-4_LmxM.32_1005229_A_C	intergenic_region	IGR
LmxM-cl-2	LmxM.20	2135881		A	C	0	PASS	C		missense_variant	MODERATE	transcript	LmxM.36.5620.1	protein_coding	1/1	c.1792T>G	p.Ser598Ala	1792/3300	1792/3300	598/1099			57	19	56,1	15,4	0.0175439	0.210526	0	0/1	0	LmxM.36.5620		LmxM-cl-2_LmxM.20_2135881_A_C	missense_variant	Missense_Mutation
LmxM-cl-2	LmxM.20	2135881		A	C	0	PASS	C		upstream_gene_variant	MODIFIER	transcript	LmxM.36.5610.1	protein_coding		c.-3694T>G					3694		57	19	56,1	15,4	0.0175439	0.210526	0	0/1	0	LmxM.36.5610		LmxM-cl-2_LmxM.20_2135881_A_C	upstream_gene_variant	5'Flank
LmxM-cl-2	LmxM.20	2135881		A	C	0	PASS	C		downstream_gene_variant	MODIFIER	transcript	LmxM.36.5630.1	protein_coding		c.*3254T>G					3254		57	19	56,1	15,4	0.0175439	0.210526	0	0/1	0	LmxM.36.5630		LmxM-cl-2_LmxM.20_2135881_A_C	downstream_gene_variant	3'Flank
LmxM-cl-2	LmxM.20	2135881		A	C	0	PASS	C		downstream_gene_variant	MODIFIER	transcript	LmxM.36.5640.1	protein_coding		c.*4810T>G					4810		57	19	56,1	15,4	0.0175439	0.210526	0	0/1	0	LmxM.36.5640		LmxM-cl-2_LmxM.20_2135881_A_C	downstream_gene_variant	3'Flank
LmxM-cl-4	LmxM.33	886529		A	C	0	PASS	C		upstream_gene_variant	MODIFIER	transcript	LmxM.33.2430.1	protein_coding		c.-1394T>G					1394		32	19	30,1	15,4	0.0322581	0.210526	0	0/1	0	LmxM.33.2430		LmxM-cl-4_LmxM.33_886529_A_C	upstream_gene_variant	5'Flank
LmxM-cl-4	LmxM.33	886529		A	C	0	PASS	C		downstream_gene_variant	MODIFIER	transcript	LmxM.33.2440.1	protein_coding		c.*1229T>G					1229		32	19	30,1	15,4	0.0322581	0.210526	0	0/1	0	LmxM.33.2440		LmxM-cl-4_LmxM.33_886529_A_C	downstream_gene_variant	3'Flank
LmxM-cl-4	LmxM.33	886529		A	C	0	PASS	C		downstream_gene_variant	MODIFIER	transcript	LmxM.33.2450.1	protein_coding		c.*3808T>G					3808		32	19	30,1	15,4	0.0322581	0.210526	0	0/1	0	LmxM.33.2450		LmxM-cl-4_LmxM.33_886529_A_C	downstream_gene_variant	3'Flank
LmxM-cl-4	LmxM.33	886529		A	C	0	PASS	C		intergenic_region	MODIFIER	intergenic_region	LmxM.33.2430-LmxM.33.2440			n.886529A>C							32	19	30,1	15,4	0.0322581	0.210526	0	0/1	0	LmxM.33.2430-LmxM.33.2440		LmxM-cl-4_LmxM.33_886529_A_C	intergenic_region	IGR
LmxM-cl-2	LmxM.30	185381		G	C	0	PASS	C		upstream_gene_variant	MODIFIER	transcript	LmxM.30.0480.1	protein_coding		c.-4578C>G					4578		100	48	99,1	38,10	0.01	0.208333	0/0	0/1	0	LmxM.30.0480		LmxM-cl-2_LmxM.30_185381_G_C	upstream_gene_variant	5'Flank
LmxM-cl-2	LmxM.30	185381		G	C	0	PASS	C		upstream_gene_variant	MODIFIER	transcript	LmxM.30.0490.1	protein_coding		c.-1228C>G					1228		100	48	99,1	38,10	0.01	0.208333	0/0	0/1	0	LmxM.30.0490		LmxM-cl-2_LmxM.30_185381_G_C	upstream_gene_variant	5'Flank
LmxM-cl-2	LmxM.30	185381		G	C	0	PASS	C		downstream_gene_variant	MODIFIER	transcript	LmxM.30.0500.1	protein_coding		c.*2087C>G					2087		100	48	99,1	38,10	0.01	0.208333	0/0	0/1	0	LmxM.30.0500		LmxM-cl-2_LmxM.30_185381_G_C	downstream_gene_variant	3'Flank
LmxM-cl-2	LmxM.30	185381		G	C	0	PASS	C		intergenic_region	MODIFIER	intergenic_region	LmxM.30.0490-LmxM.30.0500			n.185381G>C							100	48	99,1	38,10	0.01	0.208333	0/0	0/1	0	LmxM.30.0490-LmxM.30.0500		LmxM-cl-2_LmxM.30_185381_G_C	intergenic_region	IGR
LmxM-cl-2	LmxM.30	120866		C	A	0	PASS	A		missense_variant	MODERATE	transcript	LmxM.30.0380.1	protein_coding	1/1	c.1756G>T	p.Gly586Cys	1756/4140	1756/4140	586/1379			95	48	94,0	38,10	0	0.208333	0	0/1	0	LmxM.30.0380		LmxM-cl-2_LmxM.30_120866_C_A	missense_variant	Missense_Mutation
LmxM-cl-2	LmxM.30	120866		C	A	0	PASS	A		upstream_gene_variant	MODIFIER	transcript	LmxM.30.0370.1	protein_coding		c.-3028G>T					3028		95	48	94,0	38,10	0	0.208333	0	0/1	0	LmxM.30.0370		LmxM-cl-2_LmxM.30_120866_C_A	upstream_gene_variant	5'Flank
LmxM-cl-2	LmxM.30	120866		C	A	0	PASS	A		downstream_gene_variant	MODIFIER	transcript	LmxM.30.0390.1	protein_coding		c.*4477G>T					4477		95	48	94,0	38,10	0	0.208333	0	0/1	0	LmxM.30.0390		LmxM-cl-2_LmxM.30_120866_C_A	downstream_gene_variant	3'Flank
LmxM-cl-4	LmxM.14	470461		T	G	0	PASS	G		upstream_gene_variant	MODIFIER	transcript	LmxM.14.1120.1	protein_coding		c.-537T>G					537		16	24	12,0	19,5	0	0.208333	0	0/1	0	LmxM.14.1120		LmxM-cl-4_LmxM.14_470461_T_G	upstream_gene_variant	5'Flank
LmxM-cl-4	LmxM.14	470461		T	G	0	PASS	G		intergenic_region	MODIFIER	intergenic_region	LmxM.14.1110-LmxM.14.1120			n.470461T>G							16	24	12,0	19,5	0	0.208333	0	0/1	0	LmxM.14.1110-LmxM.14.1120		LmxM-cl-4_LmxM.14_470461_T_G	intergenic_region	IGR
LmxM-cl-4	LmxM.30	149977		A	G	0	PASS	G		upstream_gene_variant	MODIFIER	transcript	LmxM.30.0450.1	protein_coding		c.-4971T>C					4971		18	48	30,0	38,10	0	0.208333	0	0/1	0	LmxM.30.0450		LmxM-cl-4_LmxM.30_149977_A_G	upstream_gene_variant	5'Flank
LmxM-cl-4	LmxM.30	149977		A	G	0	PASS	G		downstream_gene_variant	MODIFIER	transcript	LmxM.30.0451.1	protein_coding		c.*3175T>C					3175		18	48	30,0	38,10	0	0.208333	0	0/1	0	LmxM.30.0451		LmxM-cl-4_LmxM.30_149977_A_G	downstream_gene_variant	3'Flank
LmxM-cl-4	LmxM.30	149977		A	G	0	PASS	G		intergenic_region	MODIFIER	intergenic_region	LmxM.30.0450-LmxM.30.0451			n.149977A>G							18	48	30,0	38,10	0	0.208333	0	0/1	0	LmxM.30.0450-LmxM.30.0451		LmxM-cl-4_LmxM.30_149977_A_G	intergenic_region	IGR
LmxM-cl-4	LmxM.22	390331		T	G	0	PASS	G		upstream_gene_variant	MODIFIER	transcript	LmxM.22.0980.1	protein_coding		c.-1486T>G					1486		37	31	37,0	23,6	0	0.206897	0	0/1	0	LmxM.22.0980		LmxM-cl-4_LmxM.22_390331_T_G	upstream_gene_variant	5'Flank
LmxM-cl-4	LmxM.22	390331		T	G	0	PASS	G		upstream_gene_variant	MODIFIER	transcript	LmxM.22.0990.1	protein_coding		c.-4623T>G					4623		37	31	37,0	23,6	0	0.206897	0	0/1	0	LmxM.22.0990		LmxM-cl-4_LmxM.22_390331_T_G	upstream_gene_variant	5'Flank
LmxM-cl-4	LmxM.22	390331		T	G	0	PASS	G		downstream_gene_variant	MODIFIER	transcript	LmxM.22.0970.1	protein_coding		c.*1522T>G					1522		37	31	37,0	23,6	0	0.206897	0	0/1	0	LmxM.22.0970		LmxM-cl-4_LmxM.22_390331_T_G	downstream_gene_variant	3'Flank
LmxM-cl-4	LmxM.22	390331		T	G	0	PASS	G		intergenic_region	MODIFIER	intergenic_region	LmxM.22.0970-LmxM.22.0980			n.390331T>G							37	31	37,0	23,6	0	0.206897	0	0/1	0	LmxM.22.0970-LmxM.22.0980		LmxM-cl-4_LmxM.22_390331_T_G	intergenic_region	IGR
LmxM-cl-4	LmxM.30	151986		G	C	0	PASS	C		downstream_gene_variant	MODIFIER	transcript	LmxM.30.0451.1	protein_coding		c.*1166C>G					1166		23	29	30,0	23,6	0	0.206897	0	0/1	0	LmxM.30.0451		LmxM-cl-4_LmxM.30_151986_G_C	downstream_gene_variant	3'Flank
LmxM-cl-4	LmxM.30	151986		G	C	0	PASS	C		intergenic_region	MODIFIER	intergenic_region	LmxM.30.0450-LmxM.30.0451			n.151986G>C							23	29	30,0	23,6	0	0.206897	0	0/1	0	LmxM.30.0450-LmxM.30.0451		LmxM-cl-4_LmxM.30_151986_G_C	intergenic_region	IGR
LmxM-cl-4	LmxM.33	765164		A	C	0	PASS	C		upstream_gene_variant	MODIFIER	transcript	LmxM.33.2130.1	protein_coding		c.-4426T>G					4426		30	30	35,1	23,6	0.0277778	0.206897	0	0/1	0	LmxM.33.2130		LmxM-cl-4_LmxM.33_765164_A_C	upstream_gene_variant	5'Flank
LmxM-cl-4	LmxM.33	765164		A	C	0	PASS	C		upstream_gene_variant	MODIFIER	transcript	LmxM.33.2140.1	protein_coding		c.-2514T>G					2514		30	30	35,1	23,6	0.0277778	0.206897	0	0/1	0	LmxM.33.2140		LmxM-cl-4_LmxM.33_765164_A_C	upstream_gene_variant	5'Flank
LmxM-cl-4	LmxM.33	765164		A	C	0	PASS	C		downstream_gene_variant	MODIFIER	transcript	LmxM.33.2150.1	protein_coding		c.*1817T>G					1817		30	30	35,1	23,6	0.0277778	0.206897	0	0/1	0	LmxM.33.2150		LmxM-cl-4_LmxM.33_765164_A_C	downstream_gene_variant	3'Flank
LmxM-cl-4	LmxM.33	765164		A	C	0	PASS	C		intergenic_region	MODIFIER	intergenic_region	LmxM.33.2140-LmxM.33.2150			n.765164A>C							30	30	35,1	23,6	0.0277778	0.206897	0	0/1	0	LmxM.33.2140-LmxM.33.2150		LmxM-cl-4_LmxM.33_765164_A_C	intergenic_region	IGR
LmxM-cl-4	LmxM.08	1476893		A	G	0	PASS	G		upstream_gene_variant	MODIFIER	transcript	LmxM.08.0760.1	protein_coding		c.-3418A>G					3418		74	80	91,0	63,16	0	0.202532	0	0/1	0	LmxM.08.0760		LmxM-cl-4_LmxM.08_1476893_A_G	upstream_gene_variant	5'Flank
LmxM-cl-4	LmxM.08	1476893		A	G	0	PASS	G		downstream_gene_variant	MODIFIER	transcript	LmxM.08.0750.1	protein_coding		c.*4365A>G					4365		74	80	91,0	63,16	0	0.202532	0	0/1	0	LmxM.08.0750		LmxM-cl-4_LmxM.08_1476893_A_G	downstream_gene_variant	3'Flank
LmxM-cl-4	LmxM.08	1476893		A	G	0	PASS	G		intergenic_region	MODIFIER	intergenic_region	LmxM.08.0750-LmxM.08.0760			n.1476893A>G							74	80	91,0	63,16	0	0.202532	0	0/1	0	LmxM.08.0750-LmxM.08.0760		LmxM-cl-4_LmxM.08_1476893_A_G	intergenic_region	IGR
LmxM-cl-4	LmxM.30	156733		G	T	0	PASS	T		upstream_gene_variant	MODIFIER	transcript	LmxM.30.0451.1	protein_coding		c.-2955C>A					2955		144	104	171,1	83,21	0.00581395	0.201923	0	0/1	0	LmxM.30.0451		LmxM-cl-4_LmxM.30_156733_G_T	upstream_gene_variant	5'Flank
LmxM-cl-4	LmxM.30	156733		G	T	0	PASS	T		downstream_gene_variant	MODIFIER	transcript	LmxM.30.0452.1	protein_coding		c.*2107C>A					2107		144	104	171,1	83,21	0.00581395	0.201923	0	0/1	0	LmxM.30.0452		LmxM-cl-4_LmxM.30_156733_G_T	downstream_gene_variant	3'Flank
LmxM-cl-4	LmxM.30	156733		G	T	0	PASS	T		downstream_gene_variant	MODIFIER	transcript	LmxM.30.0460.1	protein_coding		c.*4783C>A					4783		144	104	171,1	83,21	0.00581395	0.201923	0	0/1	0	LmxM.30.0460		LmxM-cl-4_LmxM.30_156733_G_T	downstream_gene_variant	3'Flank
LmxM-cl-4	LmxM.30	156733		G	T	0	PASS	T		intergenic_region	MODIFIER	intergenic_region	LmxM.30.0451-LmxM.30.0452			n.156733G>T							144	104	171,1	83,21	0.00581395	0.201923	0	0/1	0	LmxM.30.0451-LmxM.30.0452		LmxM-cl-4_LmxM.30_156733_G_T	intergenic_region	IGR
LmxM-cl-2	LmxM.08	1511996		A	C	0	PASS	C		upstream_gene_variant	MODIFIER	transcript	LmxM.08.0850.1	protein_coding		c.-156A>C					156		8	15	8,0	12,3	0	0.2	0/0	0/1	0	LmxM.08.0850		LmxM-cl-2_LmxM.08_1511996_A_C	upstream_gene_variant	5'Flank
LmxM-cl-2	LmxM.08	1511996		A	C	0	PASS	C		upstream_gene_variant	MODIFIER	transcript	LmxM.08.0860.1	protein_coding		c.-4210A>C					4210		8	15	8,0	12,3	0	0.2	0/0	0/1	0	LmxM.08.0860		LmxM-cl-2_LmxM.08_1511996_A_C	upstream_gene_variant	5'Flank
LmxM-cl-2	LmxM.08	1511996		A	C	0	PASS	C		downstream_gene_variant	MODIFIER	transcript	LmxM.08.0840.1	protein_coding		c.*3968A>C					3968		8	15	8,0	12,3	0	0.2	0/0	0/1	0	LmxM.08.0840		LmxM-cl-2_LmxM.08_1511996_A_C	downstream_gene_variant	3'Flank
LmxM-cl-2	LmxM.08	1511996		A	C	0	PASS	C		intergenic_region	MODIFIER	intergenic_region	LmxM.08.0840-LmxM.08.0850			n.1511996A>C							8	15	8,0	12,3	0	0.2	0/0	0/1	0	LmxM.08.0840-LmxM.08.0850		LmxM-cl-2_LmxM.08_1511996_A_C	intergenic_region	IGR
LmxM-cl-2	LmxM.19	42257		T	G	0	PASS	G		upstream_gene_variant	MODIFIER	transcript	LmxM.19.0170.1	protein_coding		c.-2437A>C					2437		32	10	31,1	8,2	0.03125	0.2	0/0	0/1	0	LmxM.19.0170		LmxM-cl-2_LmxM.19_42257_T_G	upstream_gene_variant	5'Flank
LmxM-cl-2	LmxM.19	42257		T	G	0	PASS	G		downstream_gene_variant	MODIFIER	transcript	LmxM.19.0180.1	protein_coding		c.*2268A>C					2268		32	10	31,1	8,2	0.03125	0.2	0/0	0/1	0	LmxM.19.0180		LmxM-cl-2_LmxM.19_42257_T_G	downstream_gene_variant	3'Flank
LmxM-cl-2	LmxM.19	42257		T	G	0	PASS	G		intergenic_region	MODIFIER	intergenic_region	LmxM.19.0170-LmxM.19.0180			n.42257T>G							32	10	31,1	8,2	0.03125	0.2	0/0	0/1	0	LmxM.19.0170-LmxM.19.0180		LmxM-cl-2_LmxM.19_42257_T_G	intergenic_region	IGR
LmxM-cl-2	LmxM.19	143087		A	C	0	PASS	C		upstream_gene_variant	MODIFIER	transcript	LmxM.19.0370.1	protein_coding		c.-3531A>C					3531		40	15	39,1	12,3	0.025	0.2	0/0	0/1	0	LmxM.19.0370		LmxM-cl-2_LmxM.19_143087_A_C	upstream_gene_variant	5'Flank
[truncated: 28,191 more rows]

## Sheet: (2)LmxM.cl-2&4_prot_altering
Sample	CHROM	POS	ID	REF	ALT	QUAL	FILTER	Allele	Annotation	Putative_impact	Feature_type	Feature_ID	Transcript_biotype	Rank_total	HGVS.c	HGVS.p	cDNA_position_cDNA_len	CDS_position_CDS_len	Protein_position_Protein_len	Distance_to_feature	Messages	NORMAL.DP	MUTANT.DP	NORMAL.AD	MUTANT.AD	NORMAL.AF	MUTANT.AF	NORMAL.GT	MUTANT.GT	base_number_change	Gene_Name	KEY	mutationKey	Clean_Annotation	Variant_Classification
[truncated: 3,002 more rows]

[truncated: 2 more sheets: (2) LmjF-cl.C&D, (2) LmjF.cl-C&D_prot_altering]
