# Supplementary material for: Evaluation of the Leishmania Inositol Phosphorylceramide Synthase as a Drug Target Using a Chemical and Genetic Approach
Source: ACS Infect Dis. 2024 Jul 18;10(8):2913–28. doi: 10.1021/acsinfecdis.4c00284 (PMC11320567; doi:10.1021/acsinfecdis.4c00284)
Supplement: Supplementary file 3 — id4c00284_si_004.xlsx [file id4c00284_si_004.xlsx]

## Sheet: LmxM_ClemTx_lipidome
Peak id	Log FC	P-value	Adjusted P-value	Log Odds	LOG10(adjusted P-value)*-1	Mass	RT	Ed_WTCx_0001.mzXML	Ed_WTCx_0002.mzXML	Ed_WTCx_0003.mzXML	Ed_WTCx_0004.mzXML	Ed_WTTx_0001.mzXML	Ed_WTTx_0002.mzXML	Ed_WTTx_0003.mzXML	Ed_WTTx_0004.mzXML	Polarity	PiMP Annotation
16	3.75	0	1.077e-06	12.1831	5.96777	590.549	155.19	NA	NA	NA	NA	64335.4	55300.2	77230.8	74202.7	positive	Cer(d18:0/18:0);Cer(d18:0/18:0);Cer(d20:0/16:0);Cer(d14:2(4E,6E)/24:1(15Z));Cer(d16:2(4E,6E)/22:1(13Z));Cer(d18:2/20:1)
502	-2.55	0	0.0008	3.2046	3.09691	678.507	1101.17	99446	104746	84830.2	100292	27417.4	13810.3	17938	11211	positive	PE(15:0/16:0);PE(15:0/16:0);PE(16:0/15:0);PE(16:0/15:0);DG(14:0/22:5(7Z,10Z,13Z,16Z,19Z)/0:0);DG(14:0/22:5(7Z,10Z,13Z,16Z,19Z)/0:0)[iso2];DG(14:0/22:5(4Z,7Z,10Z,13Z,16Z)/0:0);DG(16:0/0:0/20:5n3);DG(14:1(9Z)/22:4(7Z,10Z,13Z,16Z)/0:0);DG(14:1(9Z)/22:4(7Z,10Z,13Z,16Z)/0:0)[iso2];DG(18:1n7/0:0/18:4n3);DG(16:1n7/0:0/20:4n6);DG(16:1n7/0:0/20:4n3);DG(16:0/20:5(5Z,8Z,11Z,14Z,17Z)/0:0);DG(16:0/20:5(5Z,8Z,…
597	2.56	0	0.001	2.9468	3	508.376	1191.94	8942.38	6385.6	5962.03	7532.04	55132	52247.8	44417.6	24496.9	positive	3-beta-Hydroxy-4-beta-methyl-5-alpha-cholest-7-ene-4-alpha-carboxylate;Schleicherastatin 5;4alpha-Carboxy-4beta-methyl-5alpha-cholesta-8-en-3beta-ol;Vitamin K1 2,3-epoxide;(3beta,5alpha,6beta,22E,24R)-23-Methylergosta-7,22-diene-3,5,6-triol;4Î±-carboxy-4Î²-methyl-5Î±-cholesta-8-en-3Î²-ol;4alpha-carboxy-4beta-methyl-5alpha-cholesta-8-en-3beta-ol;Vitamin-K-epoxide;Vitamin K1 epoxide;LysoPC(P-18:0);…
559	1.46	3.82264e-05	0.0014468	2.262	2.85387	538.519	314.38	21559.6	21102.8	17086.6	20923.2	69450.3	56048.1	57717.5	41215.4	positive	N-Palmitoylsphingosine;Ceramide (d18:1/16:0);Cer(d18:1/16:0);Corynomycolic acid;Cer(d14:1/20:0);Cer(d16:1/18:0)
1420	1.78	0.0002	0.0042	0.4692	2.37675	644.505	161.1	6750.05	8959.25	7477.65	6706.43	17218.6	23011.4	24900.1	42187.3	negative	CerP(d18:1/18:0);CerP(d18:1/18:0)
455	1.61	0.0006	0.0089	-0.8199	2.05061	746.608	148.41	28373.5	43017.3	43941.8	31003	64682.5	142817	143396	110063	positive	PC(P-18:0/16:0);PC(P-16:0/18:0);PC(P-16:0/18:0);PC(18:0/P-16:0);PC(o-16:1(9Z)/18:0);PC(O-16:1(9Z)/18:0);PC(o-18:1(9Z)/16:0);PC(O-18:1(9Z)/16:0);PC(o-18:1(11Z)/16:0);PC(O-18:1(11Z)/16:0);PC(16:0/P-18:0);PA(O-18:0/19:0);PA(O-16:0/21:0);PA(O-20:0/17:0);PC(O-20:0/14:1(9Z));PC(O-16:0/18:1(9Z));PC(O-18:0/16:1(9Z));PE(P-20:0/17:0);PE(P-16:0/21:0);PE(P-18:0/19:0);PC(P-20:0/14:0);PC(P-18:0/16:0);Cholester…
285	1.45	0.0015	0.0154	-1.7616	1.81248	768.591	1071.22	225516	148129	111684	143410	630344	442062	401531	270034	positive	PC(P-18:1(11Z)/18:2(9Z,12Z));PC(P-18:0/16:0);PC(P-18:0/18:3(6Z,9Z,12Z));PC(P-18:0/18:3(6Z,9Z,12Z));PC(P-18:0/18:3(9Z,12Z,15Z));PC(P-16:0/18:0);PC(P-16:0/18:0);PC(P-16:0/20:3(5Z,8Z,11Z));PC(P-16:0/20:3(8Z,11Z,14Z));PC(P-18:1(9Z)/18:2(9Z,12Z));PC(20:3(5Z,8Z,11Z)/P-16:0);PC(20:3(8Z,11Z,14Z)/P-16:0);PC(18:0/P-16:0);PC(18:2(9Z,12Z)/P-18:1(9Z));PC(18:2(9Z,12Z)/P-18:1(11Z));PC(18:3(6Z,9Z,12Z)/P-18:0);PC…
680	2.04	0.0122	0.0693	-4.019	1.15927	300.29	356.37	1754.79	9925.87	10252.2	13680	37673.4	25721.8	32466.8	22309.9	positive	Sphingosine;3-Dehydrosphinganine;3-Dehydrosphinganine;3-ketosphinganine;Palmitoylethanolamide;Palmitoylethanolamide;Palmitoyl-EA;Sphingosine;Sphingosine;12-amino-octadecanoic acid;2-amino-octadecanoic acid;(8Z,d18:1) sphingosine;5-hydroxy,3E-sphingosine
100	-2.78	0.0131	0.0728	-4.0947	1.13787	258.11	1573.88	6.96226e+06	2.96379e+06	4.34935e+06	2804199	149253	2841448	318088	831406	positive	4-Methoxybenzyl propanoate;Ethyl 4-methylphenoxyacetate;Glycerophosphocholine;Miglustat;[2-(2-Methylphenyl)-1,3-dioxolan-4-yl]methanol;[2-(3-Methylphenyl)-1,3-dioxolan-4-yl]methanol;2-(3-Methylphenyl)-1,3-dioxan-5-ol;2-(4-Methylphenyl)-1,3-dioxan-5-ol;[2-(4-Methylphenyl)-1,3-dioxolan-4-yl]methanol;2-(2-Methylphenyl)-1,3-dioxan-5-ol;Ethyl 4-ethoxybenzoate;Butyl salicylate;Isobutyl salicylate;2-Ben…
343	0.82	0.016	0.0822	-4.309	1.08513	302.305	687.24	125218	127645	124500	144540	275942	243778	318294	130577	positive	Sphinganine;Sphinganine;Sphinganine;Safingol ( L-threo-sphinganine);Enigmol
51	0.36	0.0828	0.2385	-5.978	0.622512	556.529	156.91	865991	1.44531e+06	983015	1.08798e+06	1.23368e+06	1.39183e+06	1652578	1.26841e+06	positive	Cer(t18:0/16:0);Armillaramide;Cer(d18:0/16:0(2OH));Cer(t18:0/16:0)
52	0.28	0.2111	0.445	-6.8462	0.35164	584.561	156.91	95810.2	189607	133659	131199	149832	150965	187043	162987	positive	Cer(d20:0/16:0(2OH));Cer(d18:0/18:0(2OH));Cer(t20:0/16:0);Cer(t18:0/18:0)
650	0.21	0.3687	0.6292	-7.3015	0.201211	508.376	1254.31	35343.7	26918.4	26421.7	33344.5	43941.8	39775.8	36299.7	23349.3	positive	3-beta-Hydroxy-4-beta-methyl-5-alpha-cholest-7-ene-4-alpha-carboxylate;Schleicherastatin 5;4alpha-Carboxy-4beta-methyl-5alpha-cholesta-8-en-3beta-ol;Vitamin K1 2,3-epoxide;(3beta,5alpha,6beta,22E,24R)-23-Methylergosta-7,22-diene-3,5,6-triol;4Î±-carboxy-4Î²-methyl-5Î±-cholesta-8-en-3Î²-ol;4alpha-carboxy-4beta-methyl-5alpha-cholesta-8-en-3beta-ol;Vitamin-K-epoxide;Vitamin K1 epoxide;LysoPC(P-18:0);…
432	-0.05	0.8728	0.9433	-7.7732	0.0253502	784.56	421.93	123926	90645.5	91378	106808	185417	94517.9	82225.9	65998.4	positive	PC(P-18:0/16:0);PC(P-16:0/18:0);PC(P-16:0/18:0);PC(18:0/P-16:0);PC(o-16:1(9Z)/18:0);PC(O-16:1(9Z)/18:0);PC(o-18:1(9Z)/16:0);PC(O-18:1(9Z)/16:0);PC(o-18:1(11Z)/16:0);PC(O-18:1(11Z)/16:0);PC(16:0/P-18:0);PC(O-20:0/14:1(9Z));PC(O-16:0/18:1(9Z));PC(O-18:0/16:1(9Z));PE(P-20:0/17:0);PE(P-16:0/21:0);PE(P-18:0/19:0);PC(P-20:0/14:0);PC(P-18:0/16:0);PE(O-20:0/17:1(9Z));PE(O-18:0/19:1(9Z))
1258	-5.99	0	1.7272e-06	11.5669	5.76265	131.035	380.65	506321	294947	428950	264285	5711.96	5957.72	5575.86	5508.1	negative	Monoethyl malonic acid;Ethylmalonic acid;Ethylmalonic acid;Glutaric acid;Glutarate;2-Deoxy-L-ribono-1,4-lactone;Methylsuccinic acid;Methylsuccinic acid;2-Hydroxy-4-oxopentanoic acid;2-C-Methyl-1,4-erythrono-D-lactone;(S)-Methylbutanethioic acid;Dimethylmalonic acid;dimethyl-malonic acid;2-Acetolactate ;2-Acetolactate;(S)-2-Acetolactate;(S)-2-Acetolactate;3-Hydroxy-3-methyl-2-oxobutanoic acid;3-hy…
18	-1.77	0.0131	0.0728	-3.6749	1.13787	116.071	947.96	16498424	8789193	11675425	9039234	NA	5580463	NA	1.90443e+06	positive	Pterolactam;L-Proline;L-Proline;Propionic acid;Propanoate;Propionic acid;4-Amino-2-methylenebutanoic acid;Acetamidopropanal;3-Acetamidopropanal;Hydroxyacetone;Hydroxyacetone;Ethyl formate;D-Lactaldehyde;(R)-Lactaldehyde;Methyl acetate;Methyl acetate;D-Proline;D-Proline;3-Hydroxypropanal;3-Hydroxypropanal;Lactaldehyde;(S)-Lactaldehyde;Glycidol;Proline;Lactaldehyde
749	-1.16	0.14	0.3366	-6.4769	0.472886	148.06	1143.48	24419.8	13773.6	15422.7	13661	1749.38	21014.4	6853.96	11243.7	positive	L-Glutamic acid;L-Glutamate;Glyceric acid;D-Glycerate;DL-Glutamate;DL-Glutamate;N-Acetylserine;N-Methyl-D-aspartic acid;N-Methyl-D-aspartic acid;D-2,3-Dihydroxypropanoic acid;L-Glyceric acid;L-4-Hydroxyglutamate semialdehyde;L-4-Hydroxyglutamate semialdehyde;3-(Carboxymethylamino)propanoic acid;N-lactoyl-Glycine;D-Glutamic acid;D-Glutamate;O-Acetylserine;O-Acetyl-L-serine;3-Aminopentanedioate;N-(…
968	-0.12	0.8277	0.9207	-7.5559	0.0358819	161.092	1417.31	6195.96	2393.45	3676.35	2756.66	NA	5166.23	NA	2004.92	positive	L-Homoserine;L-Homoserine;L-Threonine;L-Threonine;Alanyl-Alanine;L-Allothreonine;L-Allothreonine;4-Amino-3-hydroxybutyrate;4-Amino-3-hydroxybutanoate;Hydroxyethyl glycine;4-Acetamido-2-aminobutanoic acid;N(gamma)-Acetyldiaminobutyrate;D-Alanyl-D-alanine;N-alpha-Acetyl-L-2,4-diaminobutyrate;Daminozide;D-Threonine;D-Alanyl-D-alanine;(-)-erythro-(2R,3R)-Dihydroxybutylamide;D-Allothreonine;2-Methylse…
130	-3.58	0	0.0004	4.4759	3.39794	315.232	153.13	3.79649e+06	1838414	1.54887e+06	1.81095e+06	138980	142789	235661	204036	positive	Dronabinol;Dronabinol;Cardoltriene;Progesterone;Progesterone;progesterone;delta9-Tetrahydrocannabinol;4-Nerolidylcatechol;pregn-5-ene-3,20-dione;7-Dehydropregnenolone;16,17-Didehydropregnenolone;Cannabidiol;Cannabidiol;Cannabichromene;3-Methoxy-19-nor-17alpha-pregna-1,3,5(10)-trien-17beta-ol;17beta-Hydroxy-7alpha,17-dimethylandrosta-1,4-dien-3-one;3,5-Cyclo-5alpha,17alpha-pregn-20-yne-6beta,17-di…
280	-2.27	0.0004	0.0064	-0.2616	2.19382	411.326	155.77	378888	134587	180292	219170	29828	34430.6	64640.9	55982.8	positive	epsilon-Tocopherol;(3beta,22E,24R)-3-Hydroxyergosta-5,8,22-trien-7-one;Gamma-Tocotrienol;gamma-Tocotrienol;gamma-tocotrienol;(6alpha,22E)-6-Hydroxy-4,7,22-ergostatrien-3-one;beta-Tocotrienol;beta-tocotrienol;calicoferol D;28:7(n-6)
3	13.19	0	3e-09	17.5501	8.52937	217.059	772.77	NA	NA	NA	NA	52393228	49064560	54370528	34190500	positive	Aminosalicylic Acid;4-Aminosalicylate;Mesalazine;6-Methoxy-pyridine-3-carboxylic acid;Pyridylacetylglycine;2-Nitro-p-cresol;4-Aminohippuric acid;3-Aminosalicylic acid;3-Hydroxyanthranilic acid;3-Hydroxyanthranilate;1-Carbapen-2-em-3-carboxylic acid;o-Hydroxylaminobenzoate;2-epi-Streptamine;4-Nitroanisole;2-Nitroanisole;Salicylhydroxamic acid;Streptamine;3-Hydroxy-2-methylpyridine-5-carboxylate;3-…
1452	-4.48	0	3.3e-07	14.1574	6.48148	711.567	183.32	129396	116600	107965	96384.9	NA	NA	NA	NA	negative
677	-2.82	0	1.077e-06	12.4593	5.96777	764.676	172.64	38762.3	33994.2	32443.4	36404.5	NA	NA	NA	NA	positive	TG(i-22:0/12:0/8:0);TG(i-22:0/8:0/i-12:0);TG(20:0/10:0/i-12:0);TG(i-20:0/10:0/12:0);TG(i-20:0/8:0/i-14:0);TG(i-20:0/8:0/14:0);TG(20:0/i-12:0/10:0);TG(i-20:0/i-12:0/10:0);TG(20:0/i-14:0/8:0);TG(i-22:0/8:0/12:0);TG(22:0/i-12:0/8:0);TG(22:0/8:0/i-12:0);TG(22:0/12:0/8:0);TG(i-22:0/10:0/10:0);TG(i-24:0/8:0/10:0);TG(i-24:0/10:0/8:0);TG(i-21:0/a-13:0/8:0)[rac];TG(20:0/14:0/8:0);TG(i-20:0/10:0/i-12:0);TG…
5	5.49	0	1.077e-06	12.2812	5.96777	220.112	773.11	NA	NA	NA	NA	263608	237263	261314	155933	positive	2,12-Tetradecadiene-4,6,8,10-tetrayne;N-Phenyl-2-naphthylamine;N-Phenyl-2-naphthylamine;Phenanthrene;N-Phenyl-1-naphthylamine;Anthracene
2	11.49	0	1.077e-06	12.1587	5.96777	344.177	774.45	16827.6	21292.7	23212.3	55631.2	86529688	77041112	87278400	54197828	positive	Clemastine;Clemastine;Nicofetamide
1	11.38	0	1.7917e-06	11.4034	5.74673	215.062	774.12	27593.9	50417	52699	116406	163371872	151838528	166458496	105038240	positive	Amifostine;Amifostine
1751	2.79	0	7.9104e-06	9.8155	5.1018	633.49	640.58	NA	NA	NA	NA	40047.9	37072.6	34365.8	27745.3	negative
94	-3.31	0	1.00966e-05	9.4593	4.99583	824.58	1058.97	65906.2	41894.6	42229.8	51247.5	NA	NA	NA	NA	positive	PS(O-16:0/22:2(13Z,16Z));PS(O-18:0/20:2(11Z,14Z));PS(O-20:0/18:2(9Z,12Z));PS(O-20:0/20:5(5Z,8Z,11Z,14Z,17Z));PS(P-16:0/22:1(11Z));PS(P-18:0/20:1(11Z));PS(P-20:0/18:1(9Z));PS(P-18:0/22:4(7Z,10Z,13Z,16Z));PS(P-20:0/20:4(5Z,8Z,11Z,14Z));PG(P-16:0/20:1(11Z));PG(P-16:0/22:4(7Z,10Z,13Z,16Z));PG(P-20:0/16:1(9Z));PG(P-20:0/18:4(6Z,9Z,12Z,15Z));PG(P-18:0/20:4(5Z,8Z,11Z,14Z));PG(P-18:0/18:1(9Z));PG(O-18:0/…
507	4.11	0	1.08155e-05	9.291	4.96595	378.138	768.14	NA	NA	NA	NA	89999.9	103331	104449	56986.5	positive	Firocoxib;Perazine
250	-6.23	0	3.05392e-05	8.1206	4.51514	130.086	1001.64	835039	574831	878866	659698	7160.37	20037.9	8253.02	7450.93	positive	L-Pipecolic acid;L-Pipecolate;Butyric acid;Butanoic acid;Butyric acid;Pipecolic acid;N4-Acetylaminobutanal;N4-Acetylaminobutanal;3-Acetamidobutanal;Isobutyric acid;2-Methylpropanoate;Isobutyric acid;Isopropyl formate;Vigabatrin;Vigabatrin;Propyl formate;D-Pipecolic acid;L-trans-4-Methyl-2-pyrrolidinecarboxylic acid;2-Pyrrolidineacetic acid;Methyl propionate;formyl propionate;Ethyl acetate;Ethyl a…
728	2.34	0	3.06962e-05	8.0015	4.51291	358.193	828.47	NA	NA	NA	NA	27070.1	29905.1	25491.5	19933.4	positive
1683	2.34	0	3.06962e-05	7.9529	4.51291	281.033	764.88	8893.08	9522.4	7300.96	7691.3	39336.4	38131.4	50084.7	41368.6	negative
238	9.16	0	3.43741e-05	7.9602	4.46377	344.177	801.97	1553.64	NA	NA	1417.97	1.02103e+06	1.04203e+06	917537	531353	positive	Clemastine;Clemastine;Nicofetamide
167	-2.36	0	4.19179e-05	7.4818	4.3776	767.695	174.96	32564.7	27465.4	21387.9	22679.5	NA	NA	NA	NA	positive
563	-3.22	0	4.4859e-05	7.3453	4.34815	824.58	1070.03	69307.7	41988.3	35257.3	45910.9	NA	NA	NA	NA	positive	PS(O-16:0/22:2(13Z,16Z));PS(O-18:0/20:2(11Z,14Z));PS(O-20:0/18:2(9Z,12Z));PS(O-20:0/20:5(5Z,8Z,11Z,14Z,17Z));PS(P-16:0/22:1(11Z));PS(P-18:0/20:1(11Z));PS(P-20:0/18:1(9Z));PS(P-18:0/22:4(7Z,10Z,13Z,16Z));PS(P-20:0/20:4(5Z,8Z,11Z,14Z));PG(P-16:0/20:1(11Z));PG(P-16:0/22:4(7Z,10Z,13Z,16Z));PG(P-20:0/16:1(9Z));PG(P-20:0/18:4(6Z,9Z,12Z,15Z));PG(P-18:0/20:4(5Z,8Z,11Z,14Z));PG(P-18:0/18:1(9Z));PG(O-18:0/…
1779	-2.53	0	0.0001	6.6163	4	925.788	198.18	32698.7	36334.7	20928.2	27847.5	NA	NA	NA	NA	negative
1419	2.99	0	0.0001	6.1178	4	1144.06	158.42	NA	NA	NA	NA	27762.2	36305.8	59089.1	41821.6	negative
4	10.35	0	0.000124641	6.0633	3.90434	347.178	773.7	NA	NA	NA	4417.23	6.55498e+06	5821792	6.78945e+06	4.30166e+06	positive
612	-2.61	0	0.0002	5.786	3.69897	795.727	182	39348.9	51577.8	49681.8	44988	6870.18	7030.57	10961.8	6135.59	positive	TG(14:0/16:1(9Z)/14:0) (d5)
1870	2.1	0	0.0002	5.7288	3.69897	801.589	1082.01	NA	NA	NA	NA	26921.4	22141.2	22266.9	15881.4	negative
1417	1.74	0	0.0002	5.4273	3.69897	599.502	157.98	53099	49596.6	37063.3	40913.7	150814	135417	158067	155328	negative
1091	1.38	0	0.0003	5.0872	3.52288	845.559	175.27	147275	159737	146453	147708	356323	470393	387304	359684	negative	PI(O-16:0/20:3(8Z,11Z,14Z));PI(O-18:0/18:3(9Z,12Z,15Z));PI(O-18:0/18:3(6Z,9Z,12Z));PI(P-18:0/18:2(9Z,12Z));PI(P-16:0/20:2(11Z,14Z))
1916	-1.87	0	0.0005	4.3013	3.30103	132.013	660.65	20719.6	14180.7	23734.6	15835.8	NA	NA	NA	NA	negative
1261	-1.81	0	0.0005	4.2992	3.30103	244.05	387.59	23280.4	14128.8	19189.9	15099.5	NA	NA	NA	NA	negative
1260	-1.81	0	0.0005	4.2992	3.30103	244.05	387.59	23280.4	14128.8	19189.9	15099.5	NA	NA	NA	NA	negative
1012	2.17	0	0.0005	4.2241	3.30103	629.553	158.8	15752.2	11271.8	10774	10979.2	67943.2	55310.8	58025.1	39860.5	negative
305	2.01	0	0.0005	4.2097	3.30103	330.337	685.12	100125	80746	99507.5	105670	398067	427589	473231	276229	positive	N,N-dimethyl-Safingol
1259	-1.89	0	0.0005	4.1635	3.30103	235.01	384.31	25124.9	17111.2	19769.4	13984.7	NA	NA	NA	NA	negative	Bis(4'-chlorophenyl)methane;1-Chloro-2-(chlorophenylmethyl)benzene
1190	1.95	0	0.0005	4.048	3.30103	814.601	1087.01	162024	146762	136229	158632	753060	572159	629247	417492	negative
588	0.89	0	0.0005	3.9996	3.30103	84.9598	780.64	33564.2	31096	29872.2	30184	58087.2	57385.8	60208.1	54801.2	positive
124	-2.4	0	0.0005	3.9611	3.30103	651.479	1103.64	9226.6	8049.92	8441.49	9290.54	2610.97	1595.44	1493.84	1205.25	positive
1685	0.87	0	0.0006	3.7451	3.22185	294.05	761.08	10506.4	9443.5	9286.4	9082.72	17960	17833.9	17013.4	17260	negative	5-Aminoimidazole ribonucleotide;Aminoimidazole ribotide
1518	1.83	0	0.0008	3.4436	3.09691	838.6	1068.47	NA	NA	NA	NA	22682.9	19555.1	18299.9	12231.7	negative
1471	2.36	0	0.0008	3.3525	3.09691	770.538	646.83	21527	14104.3	14546.2	17915.1	119944	102234	68715.9	65320.8	negative	PS(O-18:0/18:3(6Z,9Z,12Z));PS(O-18:0/18:3(9Z,12Z,15Z));PS(O-16:0/20:3(8Z,11Z,14Z));PS(P-16:0/20:2(11Z,14Z));PS(P-18:0/18:2(9Z,12Z))
476	-2.43	0	0.0008	3.3287	3.09691	774.508	1051.78	101279	120789	92076.3	115624	29518.1	19048.8	21653.9	12721.2	positive	PE(22:5(7Z,10Z,13Z,16Z,19Z)/15:0);PE(22:5(4Z,7Z,10Z,13Z,16Z)/15:0);PE(15:0/22:5(4Z,7Z,10Z,13Z,16Z));PE(15:0/22:5(7Z,10Z,13Z,16Z,19Z));PC(20:4(5Z,8Z,11Z,14Z)/14:1(9Z));PC(20:4(5Z,8Z,11Z,14Z)/14:1(9Z));PC(20:5(5Z,8Z,11Z,14Z,17Z)/14:0);PC(20:5(5Z,8Z,11Z,14Z,17Z)/14:0);PC(20:4(8Z,11Z,14Z,17Z)/14:1(9Z));PC(16:1(9Z)/18:4(6Z,9Z,12Z,15Z));PC(16:1(9Z)/18:4(6Z,9Z,12Z,15Z));PC(18:4(6Z,9Z,12Z,15Z)/18:4(6Z,9Z…
1625	-2.48	0	0.0008	3.2039	3.09691	722.501	1104	48615.8	51514.1	46164.7	60822.2	14272.7	7676.61	10741	6234.86	negative
1517	1.8	0	0.0008	3.1905	3.09691	812.586	1077.32	23790.1	22654	19238.3	26865.7	101340	77176.4	89649.4	59124.4	negative
1028	-1.89	0	0.0008	3.1758	3.09691	844.568	1071.91	27645.8	21375.9	20771.3	25157.2	8138.81	6600.22	6787.32	4474.5	negative
1632	-2.7	0	0.0009	3.027	3.04576	203.035	190.33	59006.9	33516.2	24227.9	23074.9	NA	NA	NA	NA	negative	1,4-Dihydroxy-6-naphthoate;Droserone;1,4-Dihydroxy-2-naphthoate;Spirodilactone;1,2-Dihydroxy-8-carboxynaphthalene
1040	-1.08	0	0.001	2.9366	3	835.575	183.15	188712	173698	190246	149111	76210.4	81086.7	93361	80308.1	negative	PI(O-16:0/19:1(9Z));PI(O-18:0/17:1(9Z));PI(O-20:0/15:1(9Z));PI(P-20:0/15:0);PI(P-18:0/17:0);PI(P-16:0/19:0)
1645	1.34	0	0.001	2.9155	3	747.569	1165.57	20409.2	17306.1	16769.3	21157.5	50764.3	44637.4	57331.8	39868.5	negative
544	1.92	0	0.001	2.8535	3	290.269	713.15	14257.8	16843.3	15729	15396.1	75864.1	75703.8	47017.7	43880.6	positive
1262	-1.65	0	0.001	2.8425	3	312.987	386.91	21107.2	13420.4	17938.5	12084.1	NA	NA	NA	NA	negative
751	-1.48	0	0.0012	2.6497	2.92082	766.538	825.04	23348.2	22710.4	21713.7	21384.3	9874.58	8368.82	8490.76	5771.37	positive	PE(22:5(7Z,10Z,13Z,16Z,19Z)/16:0);PE(20:2(11Z,14Z)/16:0);PE(20:2(11Z,14Z)/16:0);PE(20:2(11Z,14Z)/18:3(6Z,9Z,12Z));PE(20:2(11Z,14Z)/18:3(6Z,9Z,12Z));PE(20:2(11Z,14Z)/18:3(9Z,12Z,15Z));PE(20:2(11Z,14Z)/18:3(9Z,12Z,15Z));PE(20:1(11Z)/16:1(9Z));PE(20:1(11Z)/16:1(9Z));PE(20:1(11Z)/18:4(6Z,9Z,12Z,15Z));PE(20:1(11Z)/18:4(6Z,9Z,12Z,15Z));PE(20:3(5Z,8Z,11Z)/18:2(9Z,12Z));PE(20:3(8Z,11Z,14Z)/18:2(9Z,12Z));…
1684	0.97	0	0.0013	2.4847	2.88606	338.057	758.63	13437.1	14569	11949.1	15320.2	27799.1	28992.6	27190.5	24318.3	negative
775	4.08	0	0.0014	3.2282	2.85387	537.524	639.74	NA	NA	NA	1088.98	19969.8	21053.6	18820.6	14460.9	positive
520	4.59	0	0.0014	2.6017	2.85387	116.107	736.97	NA	1503.33	1557.02	3948.44	39109.6	48004.6	93821.5	37057.7	positive	N-(2-Methylpropyl)acetamide;1-Butanol;1-Butanol;Butan-1-ol;Isobutanol;Isobutyl alcohol;2-Methylpropan-1-ol;2-Butanol;N-(3-Methylbutyl)acetamide;2-Methylpropan-2-ol;1-hydroperoxy-8-carboxyoctyl 3,4-epoxynon-(2E)-enyl ether;Ether
517	-1.8	0	0.0014	2.4469	2.85387	316.212	246.49	94545.2	56474.5	47555	68424.8	19697.5	17672.9	19429.1	17238.5	positive	3-Hydroxytetradecanedioic acid;3-hydroxy-tetradecanedioic acid;Butoctamide hydrogen succinate
1022	2.27	0	0.0014	2.3841	2.85387	327.234	170.25	1.70849e+06	1.46819e+06	1.25195e+06	1.38289e+06	8916036	6.8367e+06	9329907	4.15745e+06	negative	(Z,Z)-2-Methyl-5-(8,11,14-pentadecatrienyl)-1,3-benzenediol;Retinol acetate;Grifolin;Neogrifolin;Docosahexaenoic acid;(4Z,7Z,10Z,13Z,16Z,19Z)-Docosahexaenoic acid;DHA;6alpha-Methylprogesterone;2alpha-Methylpregn-4-ene-3,20-dione;16beta-Methylpregn-4-ene-3,20-dione;7alpha-Methyl-4-pregnene-3,20-dione;Retinol Acetate/All-trans-retinyl Acetate;10,13,16-Docosatriynoic acid;8,11,14-Docosatriynoic acid…
635	1.35	0	0.0014	2.3841	2.85387	778.574	665.54	17729.2	14786.9	14681	19938.3	47284.1	43300.8	47135.9	33868.9	positive	PE(22:5(7Z,10Z,13Z,16Z,19Z)/P-18:0);PE(22:5(4Z,7Z,10Z,13Z,16Z)/dm18:0);PE(20:1(11Z)/P-18:1(11Z));PE(20:1(11Z)/P-18:1(9Z));PE(20:2(11Z,14Z)/P-18:0);PE(22:4(7Z,10Z,13Z,16Z)/P-18:1(11Z));PE(22:4(7Z,10Z,13Z,16Z)/P-18:1(9Z));PE(22:2(13Z,16Z)/P-16:0);PE(P-18:0/22:5(7Z,10Z,13Z,16Z,19Z));PE(P-18:0/22:5(4Z,7Z,10Z,13Z,16Z));PE(P-16:0/22:2(13Z,16Z));PE(P-16:0/22:2(13Z,16Z));PE(P-18:0/20:2(11Z,14Z));PE(P-18:…
1942	-1.28	0	0.0014	2.3332	2.85387	838.673	721.68	21477.5	17620	17043	19858.6	8386.06	6409.4	9517.92	7257.32	negative
1925	1.31	0	0.0014	2.234	2.85387	778.576	672.28	6676.98	6420.09	7382.05	8301.04	19325.5	18414.3	20193.7	13628.6	negative	PE(22:4(7Z,10Z,13Z,16Z)/P-18:0);PE(P-18:0/22:4(7Z,10Z,13Z,16Z));PE(P-18:0/22:4(7Z,10Z,13Z,16Z));PE(P-20:0/20:4(5Z,8Z,11Z,14Z));PE(O-20:0/20:5(5Z,8Z,11Z,14Z,17Z))
1776	-1.46	0	0.0017	2.0605	2.76955	886.657	1109.9	36396.2	33763.4	27324.8	33933.4	15390.2	12286.8	11711.5	9080.79	negative	PS(21:0/22:1(11Z));PS(22:1(11Z)/21:0)
1703	-1.6	0	0.0017	2.0018	2.76955	770.574	813.67	37590.4	41339.8	38614	46113.7	15511.2	14095.3	16398.5	9120.74	negative	PE(24:1(15Z)/14:1(9Z));PE(20:0/18:2(9Z,12Z));PE(20:0/18:2(9Z,12Z));PE(20:2(11Z,14Z)/18:0);PE(20:2(11Z,14Z)/18:0);PE(20:1(11Z)/18:1(11Z));PE(20:1(11Z)/18:1(9Z));PE(20:1(11Z)/18:1(9Z));PE(22:2(13Z,16Z)/16:0);PE(22:2(13Z,16Z)/16:0);PE-NMe2(18:1(9Z)/18:1(9Z));PE-NMe2(18:1(9Z)/18:1(9Z));PE(22:1(13Z)/16:1(9Z));PE(18:2(9Z,12Z)/20:0);PE(18:2(9Z,12Z)/20:0);PE(18:1(11Z)/20:1(11Z));PE(18:1(9Z)/20:1(11Z));PE…
242	3.03	0	0.0017	1.9979	2.76955	625.502	151.58	NA	NA	NA	NA	75333.8	39800.5	47472	19455.5	positive	Asitrilobin D;Asitrilobin C;Rollinecin A;Annomutacin;Squamoxinone;Annoglacin A
1777	-1.32	0.0001	0.0018	1.9444	2.74473	912.674	1115.14	16050.1	15723.1	13208.5	16129.2	7822.96	5499.83	6515.54	4886.33	negative
579	-1.86	0.0001	0.0018	1.932	2.74473	842.662	1099.7	61914.7	55282	46783.9	61690.1	22566.9	15789.9	15090.4	10563.9	positive	PC(24:1(15Z)/16:1(9Z));PC(24:1(15Z)/16:1(9Z));PC(22:1(13Z)/18:1(11Z));PC(22:1(13Z)/18:1(11Z));PC(20:1(11Z)/20:1(11Z));PC(20:1(11Z)/20:1(11Z));PC(20:2(11Z,14Z)/20:0);PC(20:2(11Z,14Z)/20:0);PC(22:0/18:2(9Z,12Z));PC(22:0/18:2(9Z,12Z));PC(22:1(13Z)/18:1(9Z));PC(22:1(13Z)/18:1(9Z));PC(22:2(13Z,16Z)/18:0);PC(22:2(13Z,16Z)/18:0);PC(18:0/22:2(13Z,16Z));PC(18:0/22:2(13Z,16Z));PC(16:1(9Z)/24:1(15Z));PC(16:…
580	-1.74	0.0001	0.0019	1.8526	2.72125	868.679	1099.32	27850.1	27568.9	19395.7	24569	9434.86	7622.82	8049.77	5020.26	positive	PC(24:1(15Z)/18:2(9Z,12Z));PC(20:3(8Z,11Z,14Z)/22:0);PC(20:3(8Z,11Z,14Z)/22:0);PC(20:1(11Z)/22:2(13Z,16Z));PC(20:1(11Z)/22:2(13Z,16Z));PC(20:2(11Z,14Z)/22:1(13Z));PC(20:3(5Z,8Z,11Z)/22:0);PC(22:0/18:0);PC(22:0/18:0);PC(22:2(13Z,16Z)/20:1(11Z));PC(22:2(13Z,16Z)/20:1(11Z));PC(22:1(13Z)/20:2(11Z,14Z));PC(22:0/20:3(8Z,11Z,14Z));PC(22:0/20:3(8Z,11Z,14Z));PC(22:0/20:3(5Z,8Z,11Z));PC(24:0/18:3(9Z,12Z,15…
1356	-1.37	0.0001	0.0019	1.7928	2.72125	297.245	172.78	219981	277343	223936	256795	112811	99427.6	102430	69260.3	negative	3-Oxooctadecanoic acid;3-keto stearic acid;Ricinoleic acid;5-Oxooctadecanoic acid;5-keto stearic acid;9-Oxooctadecanoic acid;9-keto stearic acid;11-Oxooctadecanoic acid;11-oxo-octadecanoic acid;10-Oxooctadecanoic acid;10-keto stearic acid;9,10-epoxyoctadecanoic acid;cis-9,10-Epoxystearic acid;5-Hexyltetrahydro-2-furanoctanoic acid;18-Hydroxyoleate;19-HOME(9Z);Ricinoleic acid;Ricinoleic acid;2-Oxo…
426	-2.32	0.0001	0.0022	2.2365	2.65758	443.315	160.41	146104	92551.2	93701.9	110724	NA	NA	22242.3	21379.2	positive	(3beta,5alpha,9alpha,22E,24R)-5,9-Epidioxy-3-hydroxyergosta-7,22-dien-6-one;1alpha-hydroxy-18-(4-hydroxy-4-methyl-2-pentynyloxy)-23,24,25,26,27-pentanorvitamin D3 / 1alpha-hydroxy-18-(4-hydroxy-4-methyl-2-pentynyloxy)-23,24,25,26,27-pentanorcholecalciferol;(22S)-1alpha,22,25-trihydroxy-23,24-tetradehydro-24a-homo-20-epivitamin D3 / (22S)-1alpha,22,25-trihydroxy-23,24-tetradehydro-24a-homo-20-epic…
95	-1.93	0.0001	0.0024	1.537	2.61979	850.595	1047.96	60961.7	48117.9	56573.9	57465	21634	14847.9	15485.5	9075.96	positive	PS(O-20:0/20:3(8Z,11Z,14Z));PS(O-20:0/22:6(4Z,7Z,10Z,13Z,16Z,19Z));PS(P-18:0/22:2(13Z,16Z));PS(P-20:0/20:2(11Z,14Z));PG(P-16:0/22:2(13Z,16Z));PG(P-18:0/20:2(11Z,14Z));PG(P-20:0/18:2(9Z,12Z));PG(P-20:0/20:5(5Z,8Z,11Z,14Z,17Z));PG(O-18:0/22:6(4Z,7Z,10Z,13Z,16Z,19Z));PG(O-18:0/20:3(8Z,11Z,14Z));PG(O-20:0/18:3(6Z,9Z,12Z));PG(O-20:0/18:3(9Z,12Z,15Z));1-(9Z,1Z-octadecadienoyl)-2-(10Z,13Z,16Z,19Z-docosa…
12	0.98	0.0001	0.0024	1.4801	2.61979	540.534	156.42	8845884	11146058	8162969	8864950	19326762	16947050	20026448	16519981	positive	Cer(d18:0/16:0);Cer(d18:0/16:0)
202	0.94	0.0001	0.0024	1.4708	2.61979	847.569	174.73	27469.3	34554.4	26015.5	31476.9	51868.8	54511.6	58627.6	62697	positive	3-O-Sulfogalactosylceramide (d18:1/18:1(9Z));Scytophycin C;PI(O-16:0/20:3(8Z,11Z,14Z));PI(O-18:0/16:0);PI(O-16:0/18:0);PI(O-18:0/18:3(9Z,12Z,15Z));PI(O-18:0/18:3(6Z,9Z,12Z));PI(O-20:0/14:0);PI(P-18:0/18:2(9Z,12Z));PI(P-16:0/20:2(11Z,14Z))
1862	0.74	0.0001	0.0024	1.4475	2.61979	157.016	772.81	15460	15083.1	14740.2	16414.2	26802.4	22544.8	26362.5	27461.8	negative
1709	-1.91	0.0001	0.0025	1.4262	2.60206	810.532	648.11	44753.7	25350.8	31220.6	37034.1	12940	9693.92	7761.97	6738.38	negative	PS(18:0/20:4(8Z,11Z,14Z,17Z));PS(20:3(8Z,11Z,14Z)/18:1(9Z));PS(20:3(8Z,11Z,14Z)/18:1(9Z));PS(20:4(5Z,8Z,11Z,14Z)/18:0);PS(20:4(5Z,8Z,11Z,14Z)/18:0);PS(18:0/20:4(5Z,8Z,11Z,14Z));PS(18:0/20:4(5Z,8Z,11Z,14Z));PS(18:1(9Z)/20:3(8Z,11Z,14Z));PS(18:1(9Z)/20:3(8Z,11Z,14Z));PS(18:2(9Z,12Z)/20:2(11Z,14Z));PS(18:3(6Z,9Z,12Z)/20:1(11Z));PS(18:3(9Z,12Z,15Z)/20:1(11Z));PS(18:4(6Z,9Z,12Z,15Z)/20:0);PS(20:1(11Z)…
459	0.82	0.0001	0.0025	1.3981	2.60206	811.589	189.48	63115.9	66309.8	68758.8	66225	109469	105501	115666	138416	positive
786	1.71	0.0001	0.0025	1.3728	2.60206	201.047	784.6	NA	NA	NA	NA	19841.8	19413	18768.4	9936.26	positive	1H-Pyrrolo[2,1-c][1,4]thiazine;Thiobenzamide
2040	-1.24	0.0001	0.0025	1.3642	2.60206	915.761	181.65	10621.6	13462.1	15012.8	9034.9	NA	NA	NA	NA	negative
573	2.36	0.0001	0.0025	1.3491	2.60206	772.549	645.79	13315.8	6586.6	9663.57	7694.31	62109.7	63843.3	35114.9	32439	positive	PS(O-18:0/18:3(6Z,9Z,12Z));PS(O-18:0/18:3(9Z,12Z,15Z));PS(O-20:0/14:0);PS(O-16:0/20:3(8Z,11Z,14Z));PS(O-18:0/16:0);PS(O-16:0/18:0);PS(P-16:0/20:2(11Z,14Z));PS(P-18:0/18:2(9Z,12Z));PG(P-16:0/18:2(9Z,12Z));PG(O-16:0/18:3(9Z,12Z,15Z));PG(O-16:0/18:3(6Z,9Z,12Z));PG(O-16:0/16:0);PG(O-18:0/14:0);PG(O-20:0/12:0);Mannosyl-1beta-phosphomycoketide C32
1817	-0.96	0.0001	0.0025	1.3414	2.60206	582.35	176.6	23461.5	31376.4	32013.8	28864.7	15910.7	15629.9	14376.1	13373.4	negative
1090	1.29	0.0001	0.0028	1.1976	2.55284	801.496	174.12	810343	850920	698412	845701	2.08883e+06	2621098	1607142	1.64836e+06	negative
1268	-1	0.0001	0.0029	1.1511	2.5376	331.068	382.17	12112.6	7980.96	10790.1	9485.03	NA	NA	NA	NA	negative	6-Galloylglucose;beta-Glucogallin;4-Glucosyl gallate;2-Galloylglucose;Fospropofol;5-O-Galloylhamamelofuranose;3-Glucogallic acid;1-O-Galloylfructose;4-Glucogallic acid;1-O-Galloyl-beta-D-glucose
1963	-1.38	0.0001	0.0029	1.1293	2.5376	718.47	1095.08	16940.3	15379.9	14868.3	20360.8	9033.3	5995.86	6003.96	5344.55	negative	PS(17:0/14:1(9Z));PS(12:0/19:1(9Z));PS(13:0/18:1(9Z));PS(14:0/17:1(9Z));PS(14:1(9Z)/17:0);PS(15:1(9Z)/16:0);PS(16:0/15:1(9Z));PS(16:1(9Z)/15:0);PS(17:1(9Z)/14:0);PS(18:1(9Z)/13:0);PS(19:1(9Z)/12:0);PS(15:0/16:1(9Z))
436	-1.79	0.0001	0.0029	1.1233	2.5376	848.77	202.89	173307	175335	167104	117753	33271.7	42504.2	69672.4	42243.7	positive	TG(22:0/10:0/16:0);TG(i-22:0/i-12:0/14:0);TG(22:0/i-13:0/i-13:0);TG(i-22:0/13:0/13:0);TG(22:0/i-14:0/i-12:0);TG(i-22:0/i-12:0/i-14:0);TG(i-22:0/18:0/8:0);TG(i-22:0/8:0/i-18:0);TG(i-22:0/12:0/i-14:0);TG(i-22:0/i-14:0/i-12:0);TG(22:0/i-14:0/12:0);TG(22:0/18:0/8:0);TG(16:0/14:0/18:0)[iso6];TG(i-20:0/14:0/14:0);TG(20:0/13:0/i-15:0);TG(19:0/21:0/8:0);TG(20:0/a-15:0/i-13:0);TG(20:0/a-13:0/a-15:0);TG(i-…
817	-1.37	0.0001	0.0029	1.1108	2.5376	795.558	267.02	16886.3	11029	15616.6	16498.3	6506.49	6841.09	4714.36	5055.35	positive
553	1.45	0.0001	0.0029	1.1043	2.5376	703.575	1166.51	20123.8	22029.5	15935	27303	61185.9	53909.3	71365.7	46262.4	positive	Palmitoyl sphingomyelin;SM(d18:1/16:0);SM(d18:0/16:1(9Z));PE-Cer(d15:1(4E)/22:0);PE-Cer(d14:1(4E)/23:0);PE-Cer(d16:1(4E)/21:0);SM(d17:1/17:0);SM(d16:1/18:0)
645	-1.75	0.0001	0.0031	0.9955	2.50864	674.476	1092.19	44667.3	32140.6	36681.8	42853.3	18460.1	11183	9686.05	8828.92	positive	DG(14:1(9Z)/22:6(4Z,7Z,10Z,13Z,16Z,19Z)/0:0);DG(14:1(9Z)/22:6(4Z,7Z,10Z,13Z,16Z,19Z)/0:0)[iso2];DG(14:1n5/0:0/22:6n3);DG(18:3(9Z,12Z,15Z)/18:4(6Z,9Z,12Z,15Z)/0:0);DG(18:3(6Z,9Z,12Z)/18:4(6Z,9Z,12Z,15Z)/0:0);DG(18:3n6/0:0/18:4n3);DG(18:4(6Z,9Z,12Z,15Z)/18:3(9Z,12Z,15Z)/0:0);DG(18:4(6Z,9Z,12Z,15Z)/18:3(9Z,12Z,15Z)/0:0)[iso2];DG(18:4(6Z,9Z,12Z,15Z)/18:3(6Z,9Z,12Z)/0:0);DG(18:3n3/0:0/18:4n3);PC(14:1(…
121	-1.83	0.0001	0.0032	0.9345	2.49485	748.612	715.39	16384.5	11440.8	11130.6	15524	5505.58	4222.88	3433.63	2547.78	positive
462	-2.11	0.0001	0.0032	0.9282	2.49485	746.606	717.64	131854	89372.2	85264	100853	40714.1	21596.2	21181.9	15643.4	positive	PC(P-18:0/16:0);PC(P-16:0/18:0);PC(P-16:0/18:0);PC(18:0/P-16:0);PC(o-16:1(9Z)/18:0);PC(O-16:1(9Z)/18:0);PC(o-18:1(9Z)/16:0);PC(O-18:1(9Z)/16:0);PC(o-18:1(11Z)/16:0);PC(O-18:1(11Z)/16:0);PC(16:0/P-18:0);PA(O-18:0/19:0);PA(O-16:0/21:0);PA(O-20:0/17:0);PC(O-20:0/14:1(9Z));PC(O-16:0/18:1(9Z));PC(O-18:0/16:1(9Z));PE(P-20:0/17:0);PE(P-16:0/21:0);PE(P-18:0/19:0);PC(P-20:0/14:0);PC(P-18:0/16:0);Cholester…
1013	1.83	0.0001	0.0032	0.9124	2.49485	616.491	158.63	8007.96	10083.5	11435.2	8238.08	33519.9	20264.8	42178.1	41856.8	negative
247	-2.87	0.0001	0.0033	1.0993	2.48149	868.525	1037.54	906079	305441	591036	531593	81149.6	NA	58990.2	85731.9	positive	PC(20:3(8Z,11Z,14Z)/20:5(5Z,8Z,11Z,14Z,17Z));PC(20:3(8Z,11Z,14Z)/20:5(5Z,8Z,11Z,14Z,17Z));PC(20:3(5Z,8Z,11Z)/20:5(5Z,8Z,11Z,14Z,17Z));PC(20:5(5Z,8Z,11Z,14Z,17Z)/20:3(8Z,11Z,14Z));PC(20:5(5Z,8Z,11Z,14Z,17Z)/20:3(8Z,11Z,14Z));PC(20:5(5Z,8Z,11Z,14Z,17Z)/20:3(5Z,8Z,11Z));PC(20:4(5Z,8Z,11Z,14Z)/20:4(8Z,11Z,14Z,17Z));PC(20:4(5Z,8Z,11Z,14Z)/20:4(5Z,8Z,11Z,14Z));PC(20:4(5Z,8Z,11Z,14Z)/20:4(5Z,8Z,11Z,14Z)…
937	1.84	0.0001	0.0033	1.0653	2.48149	813.684	1180.17	NA	1383.63	1549	2270.75	4815.25	6524.23	7772.35	5573.34	positive	SM(d18:1/24:1(15Z));SM(d18:1/24:1(15Z));SM(d18:2/24:0)
692	-2.19	0.0001	0.0033	0.8874	2.48149	440.277	1260.75	35790.7	20810.5	20397.7	24895.2	6216.19	8574.99	4757.25	3441.58	positive	LysoPE(15:0/0:0);PE(15:0/0:0);MG(0:0/20:5(5Z,8Z,11Z,14Z,17Z)/0:0);MG(0:0/20:5(5Z,8Z,11Z,14Z,17Z)/0:0);MG(20:5(5Z,8Z,11Z,14Z,17Z)/0:0/0:0);LysoPE(0:0/15:0);[12]-Gingerdione;9'-Carboxy-gamma-chromanol;3-hydroxypentadecanoyl carnitine;Tris(butoxyethyl)phosphate;3-Acetyl-5alpha-androstane-3beta,17beta-diol 3-acetate;5alpha-Androstane-3beta,17beta-diol diacetate;PC(12:0/0:0)
1266	-1.04	0.0001	0.0033	0.85	2.48149	321.064	379.81	13758.6	9512.39	9491.72	8870.79	NA	NA	NA	NA	negative
1717	-1.28	0.0001	0.0033	0.8308	2.48149	846.532	1045.56	37702.8	35972.2	32648	44213.1	19901.6	14758.1	16533.1	11544.1	negative	PS(19:1(9Z)/22:6(4Z,7Z,10Z,13Z,16Z,19Z));PS(22:6(4Z,7Z,10Z,13Z,16Z,19Z)/19:1(9Z))
1605	1.61	0.0001	0.0033	0.8095	2.48149	928.608	1017.04	15250.8	14371.8	12859.8	15327.2	65430.8	44746.3	43552.4	29252.8	negative
1037	-0.65	0.0001	0.0033	0.7989	2.48149	863.568	185.67	3.95605e+06	3.87579e+06	3.95735e+06	3.40182e+06	2399943	2.26267e+06	2.60133e+06	2386195	negative	PI(22:1(11Z)/14:0);PI(22:0/14:1(9Z));PI(21:0/15:1(9Z));PI(20:1(11Z)/16:0);PI(19:1(9Z)/17:0);PI(19:0/17:1(9Z));PI(20:0/16:1(9Z));PI(17:0/19:1(9Z));PI(17:1(9Z)/19:0);PI(14:1(9Z)/22:0);PI(16:1(9Z)/20:0);PI(15:1(9Z)/21:0);PI(14:0/22:1(11Z));PI(18:0/18:1(9Z));PI(18:1(9Z)/18:0);PI(16:0/20:1(11Z))
774	1.6	0.0002	0.0035	0.7421	2.45593	229.078	765.05	NA	NA	NA	NA	16244.9	16439.1	21065.7	9399.93	positive	Pyrantel;Prothiocarb
1263	-1.24	0.0002	0.0039	0.5991	2.40894	358.061	386.95	16251	9816.21	13153.2	9318.8	NA	NA	NA	NA	negative
260	-1.16	0.0002	0.004	0.5439	2.39794	716.559	689.72	678069	764792	665856	720897	280551	336836	424611	247588	positive	PC(P-18:0/14:1(9Z));PC(P-18:0/14:1(9Z));PC(P-18:1(11Z)/14:0);PC(P-18:1(11Z)/14:0);PC(P-16:0/16:1(9Z));PC(P-16:0/16:1(9Z));PC(P-18:1(9Z)/14:0);PC(16:1(9Z)/P-16:0);PC(o-16:1(9Z)/16:1(9Z));PC(14:1(9Z)/P-18:0);PC(14:0/P-18:1(9Z));PC(14:0/P-18:1(11Z));PC(14:0/P-18:1(11Z));PC(14:0/P-18:1(9Z));PC(14:1(9Z)/P-18:0);PC(16:1(9Z)/P-16:0);PA(O-18:0/17:1(9Z));PA(O-16:0/19:1(9Z));PA(O-20:0/15:1(9Z));PA(P-20:0/1…
1104	-1.59	0.0002	0.004	0.5387	2.39794	774.532	1085.15	2.15728e+06	2.00027e+06	1.77551e+06	2.19162e+06	1.02493e+06	606520	710075	457759	negative	PS(13:0/22:1(11Z));PS(14:1(9Z)/21:0);PS(15:0/20:1(11Z));PS(15:1(9Z)/20:0);PS(16:0/19:1(9Z));PS(16:1(9Z)/19:0);PS(17:1(9Z)/18:0);PS(18:0/17:1(9Z));PS(18:1(9Z)/17:0);PS(19:0/16:1(9Z));PS(19:1(9Z)/16:0);PS(20:0/15:1(9Z));PS(20:1(11Z)/15:0);PS(21:0/14:1(9Z));PS(22:1(11Z)/13:0);PS(17:0/18:1(9Z))
1931	2.9	0.0002	0.0041	1.1327	2.38722	552.37	1190.45	NA	2180.86	2766.24	NA	22751	20472.6	21434.5	11182.4	negative
863	-1.24	0.0002	0.0042	0.4834	2.37675	871.698	1188.04	13501	9062.21	8067.99	11391	5027.41	4692.73	4096.91	3782.37	positive
119	-1.47	0.0002	0.0042	0.4545	2.37675	840.684	716.6	25778.9	15873.8	14039.2	21899	7047.11	7436.87	7577.85	5351.46	positive	PC(O-20:0/19:0);PC(O-18:0/21:0);PC(O-17:0/22:0);PE(O-20:0/22:0)
1085	-1.24	0.0002	0.0044	0.3977	2.35655	784.55	708.52	17140.7	18266.9	12912.6	14320.2	8997.86	5963.77	5549.02	6330.11	negative	PS(P-20:0/17:2(9Z,12Z))
1907	-1.72	0.0002	0.0044	0.3903	2.35655	418.563	1264.74	24192.3	12013.9	21807.1	11555.3	NA	NA	NA	NA	negative
1527	-1.46	0.0002	0.0044	0.3731	2.35655	761.999	601.14	69961.6	59800.1	55327.4	67196.7	17478.9	26638.7	32701	17976.2	negative
237	-1.59	0.0002	0.0045	0.9214	2.34679	847.568	1038.67	17155.3	15382.7	14091.1	14291.6	4211.91	6047.73	NA	NA	positive	3-O-Sulfogalactosylceramide (d18:1/18:1(9Z));Scytophycin C;PI(O-16:0/20:3(8Z,11Z,14Z));PI(O-18:0/16:0);PI(O-16:0/18:0);PI(O-18:0/18:3(9Z,12Z,15Z));PI(O-18:0/18:3(6Z,9Z,12Z));PI(O-20:0/14:0);PI(P-18:0/18:2(9Z,12Z));PI(P-16:0/20:2(11Z,14Z))
973	1.83	0.0002	0.0045	0.3312	2.34679	729.591	1157.28	1646.36	1661.56	862.64	1457.53	5571.89	5198.79	5994.19	3204.27	positive	SM(d18:1/18:1(9Z));SM(d18:1/18:1(9Z));SM(d18:1/18:1(11Z));PE-Cer(d16:2(4E,6E)/23:0);PE-Cer(d15:2(4E,6E)/24:0);PE-Cer(d14:2(4E,6E)/25:0);SM(d18:0/18:2);SM(d16:1/20:1);SM(d18:2/18:0);SM(d19:1/17:1)
982	1.12	0.0002	0.0045	0.3021	2.34679	538.423	1247.19	2153.22	1986.67	1871.41	1968.14	4509	5623.16	4416.85	3173.25	positive	PC(O-18:0/O-2:0);PC(O-20:0/0:0)
975	-1.62	0.0002	0.0048	0.2242	2.31876	113.071	495.9	5865.49	3648.52	4316.97	4369.36	1167.9	2325.32	1228.62	1339.45	positive	Acrylamide;Acrylamide
281	-0.78	0.0002	0.0048	0.2175	2.31876	552.535	156.26	294157	348449	315294	308494	169264	163238	219644	188540	positive	Cer(d15:1/20:0);Cer(d18:1/17:0);Hydroxyphthioceranic acid (C33)
166	-2.14	0.0003	0.0052	0.1175	2.284	790.692	171.96	62243.3	60463.1	50599.6	49159.4	8981.14	12969.1	24954.3	8477.21	positive	TG(16:0/14:0/14:1(9Z));TG(15:0/14:1(9Z)/15:0);TG(15:0/15:0/14:1(9Z));TG(14:1(9Z)/15:0/15:0)[iso3];TG(14:0/16:1(9Z)/14:0);TG(14:0/14:1(9Z)/16:0);TG(14:0/14:0/16:1(9Z));TG(14:0/16:0/14:1(9Z));TG(13:0/13:0/18:1(9Z))[iso3];TG(14:0/14:0/16:1(9Z))[iso3];TG(12:0/12:0/20:1(11Z))[iso3];TG(12:0/16:0/16:1(9Z))[iso6];TG(12:0/15:0/17:1(9Z))[iso6];TG(12:0/14:1(9Z)/18:0)[iso6];TG(12:0/14:0/18:1(9Z))[iso6];TG(12…
1719	-2.39	0.0003	0.0053	0.6835	2.27572	904.478	1042.77	23510.4	16307.9	18103.5	17047.2	NA	4838.08	NA	2597.52	negative
89	-1.4	0.0003	0.0053	0.0914	2.27572	778.539	1057.72	7687680	6559776	5.98375e+06	6835222	3.70685e+06	2.43181e+06	2.68776e+06	1.75949e+06	positive	DG(22:5n3/0:0/22:6n3);DG(22:5n6/0:0/22:6n3);PC(20:2(11Z,14Z)/14:1(9Z));PC(20:2(11Z,14Z)/14:1(9Z));PC(20:3(5Z,8Z,11Z)/14:0);PC(20:3(5Z,8Z,11Z)/14:0);PC(20:3(8Z,11Z,14Z)/14:0);PC(20:3(8Z,11Z,14Z)/14:0);PC(20:5(5Z,8Z,11Z,14Z,17Z)/16:1(9Z));PC(20:5(5Z,8Z,11Z,14Z,17Z)/16:1(9Z));PC(22:5(4Z,7Z,10Z,13Z,16Z)/14:1(9Z));PC(22:5(4Z,7Z,10Z,13Z,16Z)/14:1(9Z));PC(22:6(4Z,7Z,10Z,13Z,16Z,19Z)/14:0);PC(22:6(4Z,7Z,…
1964	-1.52	0.0003	0.0053	0.0621	2.27572	751.535	1100.76	15509.5	13330.9	11926.8	16238.6	7533.07	4266.94	5273.4	3507.74	negative
1309	-1.51	0.0003	0.0054	0.603	2.26761	553.296	168.2	59221.8	53580	46754	54694.3	NA	22351.3	NA	15747.2	negative
1308	-1.51	0.0003	0.0054	0.603	2.26761	553.296	168.2	59221.8	53580	46754	54694.3	NA	22351.3	NA	15747.2	negative
1753	-1.44	0.0003	0.0054	0.0175	2.26761	467.336	826.16	39813	30621.2	24331.4	28662.4	13027.7	14051.6	11274.9	7690.1	negative	Scymnol;5beta-scymnol;5beta-Cholestane-3alpha,7alpha,12alpha,24,25,26-hexol;5beta-Cholestane-3alpha,7alpha,12alpha,24,26,27-hexol;5beta-Dermophol;5alpha-Dermophol;Arapaimol-B;(25S)-5alpha-cholestan-3beta,6alpha,8beta,15alpha,16beat,26-hexol;Herbasterol;(25S)-5alpha-cholestan-3beta,6alpha,8,15beta,16beta,26-hexol
484	1.43	0.0003	0.0054	0.0168	2.26761	381.104	730.52	NA	NA	NA	NA	16194.5	14773.6	16804.1	8193.25	positive
1083	-1.68	0.0003	0.0056	-0.0337	2.25181	745.597	718.14	58137.9	41226.5	37313.9	48704.6	22852.2	13644.3	13768.7	9709.97	negative	1-O-Hexadecyl-2-(9Z-octadecenoyl)-sn-glycero-3-phosphocholine
1674	-1.25	0.0003	0.0056	-0.0375	2.25181	766.543	823.81	45550.2	52520.1	50334.9	51674.8	30037	21539	20139.6	15075.1	negative	PE(20:0/18:4(6Z,9Z,12Z,15Z));PE(20:0/18:4(6Z,9Z,12Z,15Z));PE(20:2(11Z,14Z)/18:2(9Z,12Z));PE(20:2(11Z,14Z)/18:2(9Z,12Z));PE(20:1(11Z)/18:3(6Z,9Z,12Z));PE(20:1(11Z)/18:3(6Z,9Z,12Z));PE(20:1(11Z)/18:3(9Z,12Z,15Z));PE(20:1(11Z)/18:3(9Z,12Z,15Z));PE(20:3(5Z,8Z,11Z)/18:1(11Z));PE(20:3(5Z,8Z,11Z)/18:1(9Z));PE(20:3(8Z,11Z,14Z)/18:1(11Z));PE(20:3(8Z,11Z,14Z)/18:1(9Z));PE(20:3(8Z,11Z,14Z)/18:1(9Z));PE(20:4…
1672	-1.66	0.0003	0.0057	-0.0669	2.24413	293.213	181.2	52843.8	42479.4	25135.5	29123.8	13863.7	9750.3	13267	9158.66	negative	13-HOTE;13-HOTE;A-12(13)-EpODE;alpha-12(13)-EpODE;15(16)-EpODE;alpha-15(16)-EpODE;9(10)-EpODE;alpha-9(10)-EpODE;9-HOTE;(9Z,12Z,14E)-16-Hydroxy-9,12,14-octadecatrienoic acid;9-OxoODE;9-OxoODE;9-OxoODE;13-OxoODE;13-OxoODE;13-Oxo-ODE;12,13-Epoxy-9,15-octadecadienoic acid;17-Hydroxylinolenic acid;17-Hydroxylinolenic acid;3,4-Dimethyl-5-pentyl-2-furanheptanoic acid;10-Oxo-11-octadecen-13-olide;15,16-E…
1924	0.95	0.0003	0.0058	-0.0976	2.23657	737.535	672.16	10207.9	9561.78	12704.1	10476.6	23281.3	22732.5	21608.4	16003.7	negative
1265	-1.08	0.0003	0.0061	-0.1684	2.21467	321.064	390.17	14696.7	9512.39	11005.5	8147.52	NA	NA	NA	NA	negative
1526	-1.42	0.0004	0.0061	-0.1795	2.21467	761.497	599.79	89530	78119.4	74604.9	81196	22306.8	38403	42186.7	23014	negative
1911	1.59	0.0004	0.0062	-0.2074	2.20761	1154.62	791.59	5795.3	5157.77	5467.77	5983.44	23949.6	23179.3	11669.8	12541.9	negative
1092	0.85	0.0004	0.0064	-0.2445	2.19382	871.573	174.61	73801.6	65019.6	61304.4	70866.7	120763	151105	119172	100550	negative	PI(O-16:0/22:4(7Z,10Z,13Z,16Z));PI(O-18:0/20:4(5Z,8Z,11Z,14Z));PI(O-20:0/18:4(6Z,9Z,12Z,15Z));PI(P-18:0/20:3(8Z,11Z,14Z));PI(P-20:0/18:3(9Z,12Z,15Z));PI(P-20:0/18:3(6Z,9Z,12Z))
1072	-2.25	0.0004	0.0066	-0.0523	2.18046	495.291	159.82	162653	65371.7	71991.7	91719.7	NA	16805	24506.7	17322.8	negative
1412	-1.47	0.0004	0.0066	-0.2904	2.18046	810.642	701.74	20341.9	16516.1	15671.3	20723	9322.62	5678.22	7944.74	4441.18	negative	PE(24:1(15Z)/P-18:1(11Z));PE(24:1(15Z)/P-18:1(9Z));PE(P-18:1(11Z)/24:1(15Z));PE(P-18:1(9Z)/24:1(15Z));PE(P-20:0/22:2(13Z,16Z))
162	-1.95	0.0004	0.0069	-0.3667	2.16115	818.723	176.57	106016	83777.3	70219.8	69518.1	14690	19979.6	40514.3	16338.3	positive	TG(16:0/14:1(9Z)/16:0);TG(16:0/14:0/16:1(9Z))[iso6];Dextrothyroxine;Thyroxine;Thyroxine;TG(16:0/16:0/14:1(9Z));TG(14:1(9Z)/16:0/16:0)[iso3];TG(15:0/16:1(9Z)/15:0);TG(18:0/14:0/14:1(9Z));Glycerol 1,3-ditetradecanoate 2-(9Z-octadecenoate);TG(15:0/15:0/16:1(9Z));TG(14:0/16:1(9Z)/16:0);TG(14:0/14:1(9Z)/18:0);TG(14:0/18:1(9Z)/14:0);TG(14:0/18:1(11Z)/14:0);TG(14:0/14:0/18:1(9Z));TG(14:0/14:0/18:1(11Z))…
425	-1.58	0.0004	0.0069	-0.3748	2.16115	379.336	157.06	179845	205215	105766	190884	71503.2	43845.5	66587.8	44338	positive	Arachidic acid(d3)
217	-1.7	0.0004	0.0071	-0.4174	2.14874	816.708	190.32	109783	89407.8	100078	79060.5	17764.9	29992	48194.4	27023.7	positive	TG(16:0/14:1(9Z)/16:1(9Z));TG(16:0/16:1(9Z)/14:1(9Z));TG(16:1(9Z)/14:0/16:1(9Z))[iso3];SM(d18:1/24:0);TG(18:0/14:1(9Z)/14:1(9Z));TG(14:1(9Z)/14:1(9Z)/18:0)[iso3];TG(14:1(9Z)/14:0/18:1(9Z));TG(14:1(9Z)/14:0/18:1(11Z));TG(14:1(9Z)/16:0/16:1(9Z));TG(14:1(9Z)/18:0/14:1(9Z));TG(14:0/16:1(9Z)/16:1(9Z));TG(14:0/14:1(9Z)/18:1(11Z));TG(14:0/14:1(9Z)/18:1(9Z));TG(14:0/18:1(9Z)/14:1(9Z));TG(14:0/18:1(11Z)/1…
2043	1.23	0.0005	0.0073	-0.4512	2.13668	554.385	1257.27	6186.4	4415.07	4457.42	6066.02	14773.6	13040.4	13606.3	8578.92	negative
659	-1.46	0.0005	0.0073	-0.4629	2.13668	267.12	899.68	8074.1	3946.51	6275.55	4297.05	2035.09	2432.64	1711.79	1774.42	positive	Aciclovir;Acyclovir;Polyethylene, oxidized
267	-1.62	0.0005	0.0075	-0.5055	2.12494	844.739	193.89	585625	732684	541161	566502	137000	183886	343607	167959	positive	TG(16:0/18:1(11Z)/14:1(9Z));TG(16:0/14:1(9Z)/18:1(11Z));TG(16:0/14:1(9Z)/18:1(9Z));TG(16:0/18:1(9Z)/14:1(9Z));TG(16:1(9Z)/14:0/18:1(11Z))[iso6];TG(16:1(9Z)/14:0/18:1(9Z))[iso6];TG(16:0/14:0/18:2(9Z,12Z))[iso6];TG(16:1(9Z)/16:0/16:1(9Z));TG(15:0/18:2(9Z,12Z)/15:0);TG(20:0/14:1(9Z)/14:1(9Z));TG(14:1(9Z)/14:1(9Z)/20:0)[iso3];SM(d18:1/26:0);TG(16:0/16:1(9Z)/16:1(9Z))[iso3];TG(18:0/14:1(9Z)/16:1(9Z));…
435	-1.81	0.0005	0.0075	-0.5066	2.12494	820.739	191.18	76477.6	60086.9	74061	45797.8	10626	16559.2	27863.6	20819.6	positive	TG(22:0/8:0/16:0);TG(22:0/8:0/i-16:0);TG(22:0/i-12:0/12:0);TG(i-22:0/10:0/i-14:0);TG(i-22:0/i-16:0/8:0);TG(22:0/16:0/8:0);TG(i-22:0/i-12:0/i-12:0);TG(i-22:0/i-14:0/10:0);TG(22:0/i-12:0/i-12:0);TG(i-22:0/8:0/16:0);TG(22:0/12:0/i-12:0);TG(i-22:0/10:0/14:0);TG(i-22:0/12:0/i-12:0);TG(i-22:0/i-12:0/12:0);TG(16:0/14:0/16:0)[iso3];TG(i-20:0/10:0/16:0);TG(20:0/14:0/i-12:0);TG(i-20:0/16:0/10:0);TG(i-20:0/…
932	-1.27	0.0005	0.0075	-0.5126	2.12494	599.504	591.79	8260.25	6916.35	6656.29	8105.68	2290.33	3602.62	4354.63	2519.91	positive	Cohibin C;Cohibin D
1340	1.3	0.0005	0.0075	-0.5171	2.12494	363.211	169.74	93106.1	72627.5	80006.2	96317.6	160470	322068	194756	189674	negative
1525	-1.51	0.0005	0.0078	-0.5666	2.10791	748.991	599.62	94373.5	75961.8	68021.4	97561.6	21218.8	36383.8	42340.4	21988.4	negative
278	-1.59	0.0005	0.0079	-0.025	2.10237	359.315	156.12	575805	403777	654788	594033	NA	173792	NA	191149	positive	Glycerol 1-octadecanoate;MG(18:0/0:0/0:0)[rac];MG(0:0/18:0/0:0);MG(18:0/0:0/0:0);(-)-Ormosanine;Piptanthine;Templetine
970	-2.2	0.0005	0.0079	-0.0307	2.10237	454.293	1248.02	6062.52	3554.36	2863.13	3850.63	884.52	821.2	NA	NA	positive	Nutriacholic acid;7-Hydroxy-3-oxocholanoic acid;7a-Hydroxy-3-oxo-5b-cholanoic acid;12-Ketodeoxycholic acid;3alpha-Hydroxy-12-oxo-5beta-cholan-24-oic Acid;LysoPE(16:0/0:0);PE(16:0/0:0);LysoPE(0:0/16:0);9'-Carboxy-alpha-chromanol;3-hydroxyhexadecanoyl carnitine;D8'-Merulinic acid A;12alpha-hydroxy-3-oxo-5beta-cholan-24-oic Acid;12alpha-Hydroxy-3-oxo-5beta-cholan-24-oic Acid;2-Hydroxyhexadecanoylcar…
1976	-1.88	0.0005	0.0079	-0.3621	2.10237	484.27	1260.85	19197.5	9239.72	9455.71	12061.8	2938.49	4176.85	2758.41	NA	negative
1129	-1	0.0005	0.0081	-0.6504	2.09151	822.533	1057.31	1.5027e+06	1.42427e+06	1.34764e+06	1.58872e+06	971932	673329	790608	555543	negative	PE(DiMe(9,3)/DiMe(11,5));PE(DiMe(11,3)/DiMe(11,3));PE(DiMe(11,3)/DiMe(9,5));PE(DiMe(11,5)/DiMe(9,3));PE(MonoMe(11,5)/MonoMe(11,3));PE(MonoMe(11,5)/MonoMe(9,5));PE(MonoMe(9,5)/MonoMe(11,5));PE(DiMe(9,5)/DiMe(9,5));PE(MonoMe(11,3)/MonoMe(11,5));PE(DiMe(9,5)/DiMe(11,3));PS(17:1(9Z)/22:4(7Z,10Z,13Z,16Z));PS(19:0/20:5(5Z,8Z,11Z,14Z,17Z));PS(19:1(9Z)/20:4(5Z,8Z,11Z,14Z));PS(20:4(5Z,8Z,11Z,14Z)/19:1(9Z)…
1647	-2.19	0.0006	0.0082	-0.6802	2.08619	722.602	183.42	56632.4	46545.2	36531.4	49129.4	15916.7	9815.42	14838.3	4705.51	negative
1595	1.59	0.0006	0.0082	-0.6809	2.08619	144.046	161.09	15207.2	16205.4	12723.9	21548.3	29273.2	56412	67202.3	49743.5	negative	1H-Indole-3-carboxaldehyde;Indole-3-carboxaldehyde;8-Hydroxyquinoline;2(1H)-Quinolinone;Quinolin-2-ol;Isocarbostyril;4-Hydroxyquinoline;3-Methyleneoxindole
688	-1.8	0.0006	0.0082	-0.682	2.08619	482.324	1235.08	36545.8	18941.2	17395	23361.6	8552.77	7762.56	7228.03	3967.56	positive	LysoPC(15:0);PC(15:0/0:0);LysoPE(0:0/18:0);LysoPE(18:0/0:0);PE(18:0/0:0);Hexadecyl ferulate;11'-Carboxy-alpha-chromanol;12-Hydroxy-12-octadecanoylcarnitine;Diisononyl phthalate;Dichotellate B;Dichotellate A;26,26,26-trifluoro-25-hydroxy-27-norvitamin D3 / 26,26,26-trifluoro-25-hydroxy-27-norcholecalciferol;1alpha,25-dihydroxy-22-oxavitamin D3 / 1alpha,25-dihydroxy-22-oxacholecalciferol;1alpha,25-…
1035	-1.51	0.0006	0.0086	-0.5069	2.0655	811.645	702.98	12438.1	8456.1	10344.6	10518.1	4527.35	NA	4255.65	2506.14	negative	Isofucosterol 3-O-[6-O-Hexadecanoyl-b-D-glucopyranoside];16:0-Glc-Stigmasterol;16:1-Glc-Sitosterol;18:1-Glc-cholesterol
17	1.36	0.0006	0.0086	-0.7461	2.0655	594.563	162.48	12445.8	26096	16617.8	15307.2	35723	47164.7	40118	53572.9	positive
1511	-1.02	0.0006	0.0088	-0.7783	2.05552	744.588	706.64	104125	83393	83435	97145.6	62178.5	44928.4	42271.2	35562.2	negative	PC(P-18:0/16:0);PC(P-16:0/18:0);PC(P-16:0/18:0);PC(18:0/P-16:0);PC(o-16:1(9Z)/18:0);PC(O-16:1(9Z)/18:0);PC(o-18:1(9Z)/16:0);PC(O-18:1(9Z)/16:0);PC(o-18:1(11Z)/16:0);PC(O-18:1(11Z)/16:0);PC(16:0/P-18:0);PC(O-20:0/14:1(9Z));PC(O-16:0/18:1(9Z));PC(O-18:0/16:1(9Z));PE(P-20:0/17:0);PE(P-16:0/21:0);PE(P-18:0/19:0);PC(P-20:0/14:0);PC(P-18:0/16:0);PE(O-20:0/17:1(9Z));PE(O-18:0/19:1(9Z))
2039	-1.73	0.0006	0.0088	-0.7987	2.05552	526.318	1234.83	15148.9	8857.53	8268.54	10606.4	4359.08	4101.08	2822.41	1903.76	negative
452	-1.37	0.0006	0.0088	-0.8021	2.05552	847.758	190.67	128602	113755	144339	107765	40274.9	34524.9	75753.9	48472.9	positive
2028	-1.11	0.0006	0.0089	-0.2627	2.05061	474.321	175.8	12446.8	15257.2	15834.8	13540.8	NA	7256.04	NA	5966.99	negative
1004	1.46	0.0006	0.0089	-0.8269	2.05061	628.528	172.37	38205.4	28435.7	43467.8	34911.8	66580.1	125083	81789.2	139945	negative
376	-1.7	0.0006	0.009	-0.8486	2.04576	843.727	176.29	267644	273738	234119	235612	52175.2	76752.9	147255	61187.7	positive
377	-1.64	0.0007	0.009	-0.8611	2.04576	843.727	190.66	266810	224521	222419	220197	52175.2	70357.8	140328	61187.7	positive
581	2.61	0.0007	0.0093	-0.9046	2.03152	348.181	780.39	NA	NA	NA	NA	61717.6	45658.3	11808.3	25765.7	positive	Naematolone;Achillicin;Matricin;6,7-Dihydro-4-(hydroxymethyl)-2-(p-hydroxyphenethyl)-7-methyl-5H-2-pyrindinium;Ovatifolin;Pyrethrosin;Tenulin;Viscidulin B;Xanthumin;Xanthinin;Arnicolide A;Isotenulin;Ligulatin B;Lipiferolide;Matricin;Matricin;Eupaformonin;Gaillardin;Confertiflorin;4,4-Disubstituted cyclohexenone
288	-1.29	0.0007	0.0096	-0.7078	2.01773	401.341	158.19	44071	59290.6	68916.9	61343.3	NA	29524.8	18578.6	23813	positive	(3beta,5alpha,6a)-Cholesta-8,14-diene-3,6-diol;7-Ketocholesterol;1-Phenyl-1,3-heneicosanedione;3beta-Hydroxy-5-cholestenal;27alpha-Hydroxy-8-dehydrocholesterol;7a-Hydroxy-cholestene-3-one;7alpha-Hydroxycholest-4-en-3-one;7alpha-Hydroxy-4-cholesten-3-one;Alfacalcidol;1alpha-hydroxyvitamin D3 / 1alpha-hydroxycholecalciferol;5-(12,15-Heneicosadienyl)-1,3-benzenediol;5-Methyl-2,4-bis(3-methyl-2-buten…
193	-1.77	0.0007	0.0096	-0.9387	2.01773	843.666	1100.09	39527.3	24250.2	24018.6	31626.9	12789.6	9177.13	9831.95	4686.13	positive	Culinariside;2-methoxy-6-all trans-decaprenyl-2-methoxy-1,4-benzoquinol
2019	-1.16	0.0007	0.0096	-0.9507	2.01773	732.465	668.08	15783.2	15188.4	15025.9	16276.5	10904.6	5529.19	6613.12	5872.49	negative	PE(22:6(4Z,7Z,10Z,13Z,16Z,19Z)/14:1(9Z));PE(22:6(4Z,7Z,10Z,13Z,16Z,19Z)/14:1(9Z));PE(18:4(6Z,9Z,12Z,15Z)/18:3(9Z,12Z,15Z));PE(18:4(6Z,9Z,12Z,15Z)/18:3(9Z,12Z,15Z));PE(18:3(9Z,12Z,15Z)/18:4(6Z,9Z,12Z,15Z));PE(18:3(9Z,12Z,15Z)/18:4(6Z,9Z,12Z,15Z));PE(18:4(6Z,9Z,12Z,15Z)/18:3(6Z,9Z,12Z));PE(18:4(6Z,9Z,12Z,15Z)/18:3(6Z,9Z,12Z));PE(18:3(6Z,9Z,12Z)/18:4(6Z,9Z,12Z,15Z));PE(18:3(6Z,9Z,12Z)/18:4(6Z,9Z,12Z…
1886	-1.19	0.0008	0.0104	-1.0447	1.98297	820.575	332.5	25636	18169.3	16186.4	22469.7	9069.51	12456.9	8088.09	6934.44	negative
1006	1.85	0.0008	0.0107	-0.5279	1.97062	627.535	158.13	NA	NA	9791.14	8434.46	24699.3	42561.1	26953.6	40970.4	negative
137	1.55	0.0009	0.0116	-1.1837	1.93554	770.606	1081.79	1082894	771382	670493	806916	3.49691e+06	2.76194e+06	2.52214e+06	1.38093e+06	positive	PC(P-18:1(11Z)/18:1(9Z));PC(P-18:1(11Z)/18:1(11Z));PC(P-18:1(11Z)/18:1(11Z));PC(P-18:0/18:2(9Z,12Z));PC(P-18:0/18:2(9Z,12Z));PC(P-16:0/20:2(11Z,14Z));PC(P-16:0/20:2(11Z,14Z));PC(P-18:1(9Z)/18:1(11Z));PC(P-18:1(9Z)/18:1(9Z));1-O-Hexadecyl-2-O-dihomogammalinolenoylglycero-3-phosphocholine;PC(20:2(11Z,14Z)/P-16:0);PC(18:1(11Z)/P-18:1(9Z));PC(18:1(11Z)/P-18:1(11Z));PC(18:1(9Z)/P-18:1(9Z));PC(18:1(9Z)…
1816	-1.68	0.0009	0.0123	-1.2516	1.91009	763.006	610.38	32053.5	27003.1	25260.2	29193.3	6091.27	13426.5	13169.2	5591.57	negative
1397	-1.32	0.001	0.0125	-1.281	1.90309	747.481	588.75	185998	185567	168155	183455	59077.2	89881.8	107859	47541.3	negative
268	-1.87	0.001	0.0126	-1.0715	1.89963	856.739	191.55	28102.9	29449.5	27796.6	30657.2	NA	7415.32	13795.7	4835.65	positive	TG(22:0/15:0/10:0);TG(22:0/a-17:0/8:0)[rac];TG(22:0/i-13:0/12:0);TG(22:0/a-13:0/i-12:0)[rac];TG(22:0/8:0/17:0);TG(i-22:0/10:0/a-15:0)[rac];TG(i-22:0/a-17:0/8:0)[rac];TG(22:0/i-17:0/8:0);TG(i-22:0/10:0/15:0);TG(22:0/i-12:0/13:0);TG(i-22:0/13:0/12:0);TG(22:0/a-13:0/12:0)[rac];TG(22:0/12:0/i-13:0);TG(i-22:0/8:0/a-17:0)[rac];TG(22:0/10:0/15:0);TG(22:0/13:0/12:0);TG(12:0/13:0/22:0)[iso6];TG(i-22:0/12:…
1273	0.79	0.001	0.0126	-1.3033	1.89963	283.265	171.61	261037	241791	198857	216714	482237	382969	418216	318906	negative	Stearic acid;Octadecanoic acid;Stearic acid;16-Methylheptadecanoic acid;Isooctadecanoic acid;(+)-Isostearic acid;Ethyl hexadecanoate;ethyl hexadecanoate;Hexyl dodecanoate;hexyl dodecanoate;10-methyl-heptadecanoic acid;2,6-dimethyl-hexadecanoic acid;2,14-dimethyl-hexadecanoic acid;4,8-dimethyl-hexadecanoic acid;6,14-dimethyl-hexadecanoic acid;4,14-dimethyl-hexadecanoic acid;lambda isostearic acid;…
804	-0.74	0.001	0.0126	-1.3082	1.89963	797.573	220.96	18025.3	13582	13461.7	16270.8	9229.03	10767.7	7918.79	8755.44	positive
1986	-1.7	0.001	0.0127	-0.2989	1.8962	955.498	1031.65	18509.3	13877	13952.3	15342.9	NA	4718.51	NA	NA	negative
187	-2.42	0.001	0.0127	-1.322	1.8962	634.54	148.25	517203	1.51083e+06	1.40031e+06	1734401	113502	311719	287693	226983	positive	Neoreticulatacin A;Reticulatain 2;cis-Uvariamicin IV;DG(14:0/20:2(11Z,14Z)/0:0);DG(14:0/20:2(11Z,14Z)/0:0)[iso2];DG(14:1(9Z)/20:1(11Z)/0:0);DG(14:1(9Z)/20:1(11Z)/0:0)[iso2];DG(16:0/18:2(9Z,12Z)/0:0);DG(16:0/18:2(9Z,12Z)/0:0)[iso2];DG(16:1(9Z)/18:1(9Z)/0:0);DG(16:1(9Z)/18:1(9Z)/0:0)[iso2];DG(16:1(9Z)/18:1(11Z)/0:0);DG(16:1n7/0:0/18:1n7);DG(16:1n7/0:0/18:1n9);DG(18:1(11Z)/16:1(9Z)/0:0);DG(14:1n5/0:…
1399	-1.2	0.001	0.0127	-1.3292	1.8962	760.992	592.91	69430.8	67651.9	60645.4	67385.3	20855.5	33023	43526.8	23114.7	negative
1626	-0.88	0.001	0.0128	-1.348	1.89279	779.563	1093.69	13194.8	15243	14364	16596.5	9560.39	8041.79	9276.4	5916.92	negative	PA(20:0/22:4(7Z,10Z,13Z,16Z));PA(20:2(11Z,14Z)/22:2(13Z,16Z));Siphonaxanthin ester/ Siphonaxanthin dodecenoate/ (Siphonein);PA(20:3(8Z,11Z,14Z)/22:1(11Z));PA(20:4(5Z,8Z,11Z,14Z)/22:0);PA(22:1(11Z)/20:3(8Z,11Z,14Z));PA(22:2(13Z,16Z)/20:2(11Z,14Z));PA(22:0/20:4(5Z,8Z,11Z,14Z));PA(22:4(7Z,10Z,13Z,16Z)/20:0)
602	-0.93	0.001	0.0128	-1.3577	1.89279	520.509	376.86	53538.2	43891.7	41010.8	53886.1	27103.4	32521.5	22354.2	19736.5	positive	11,13-Dotriacontanedione;12,14-Dotriacontanedione;10,12-Dotriacontanedione;8-Dotriacontenoic acid;Stearyl myristoleate;Myristoleyl stearate;Myristyl oleate;Oleyl myristate;Palmitoleyl palmitate;Palmityl palmitoleate;23Z-dotriacontenoic acid
1398	-1.28	0.001	0.0129	-1.3744	1.88941	760.49	591.32	83973.5	77516	72694.6	77911.4	23545.6	37493.4	50219.1	24186.1	negative	PE(22:6(4Z,7Z,10Z,13Z,16Z,19Z)/16:1(9Z));PE(22:6(4Z,7Z,10Z,13Z,16Z,19Z)/16:1(9Z));PE(18:4(6Z,9Z,12Z,15Z)/20:3(8Z,11Z,14Z));PE(18:4(6Z,9Z,12Z,15Z)/20:3(8Z,11Z,14Z));PE(20:3(5Z,8Z,11Z)/18:4(6Z,9Z,12Z,15Z));PE(20:4(5Z,8Z,11Z,14Z)/18:3(9Z,12Z,15Z));PE(20:4(5Z,8Z,11Z,14Z)/18:3(9Z,12Z,15Z));PE(20:3(8Z,11Z,14Z)/18:4(6Z,9Z,12Z,15Z));PE(20:3(8Z,11Z,14Z)/18:4(6Z,9Z,12Z,15Z));PE(20:4(5Z,8Z,11Z,14Z)/18:3(6Z,…
693	-1.62	0.0011	0.013	-1.1574	1.88606	540.366	1258.72	5665.28	4009.62	3643.51	4662.08	1197.01	2271.62	1107.92	NA	positive	Homodolichosterone;(2alpha,3alpha,5alpha,22R,23R)-2,3,22,23-Tetrahydroxy-25-methylergost-24(28)en-6-one;11-acetoxy-3beta,6alpha-dihydroxy-9,11-seco-5alpha-cholest-7-en-9-one. ;1alpha,25-dihydroxy-2beta-(2-hydroxyethoxy)vitamin D3 / 1alpha,25-dihydroxy-2beta-(2-hydroxyethoxy)cholecalciferol;PS(O-20:0/0:0);PG(O-18:0/0:0)
1770	-1.34	0.0011	0.0132	-1.4113	1.87943	467.336	797.5	31394.3	25084.7	29172.1	37854.2	15998.6	13108	14071.2	7223.57	negative	Scymnol;5beta-scymnol;5beta-Cholestane-3alpha,7alpha,12alpha,24,25,26-hexol;5beta-Cholestane-3alpha,7alpha,12alpha,24,26,27-hexol;5beta-Dermophol;5alpha-Dermophol;Arapaimol-B;(25S)-5alpha-cholestan-3beta,6alpha,8beta,15alpha,16beat,26-hexol;Herbasterol;(25S)-5alpha-cholestan-3beta,6alpha,8,15beta,16beta,26-hexol
1354	-0.87	0.0011	0.0132	-1.4135	1.87943	807.562	283.04	291359	196085	214503	227184	131163	154821	102941	118162	negative
1441	-0.89	0.0011	0.0132	-1.4218	1.87943	794.574	802.71	9845.91	13108.1	10593.2	13714.5	7894.85	5905.45	6681.54	5039.91	negative	PE(18:4(6Z,9Z,12Z,15Z)/22:0);PE(18:4(6Z,9Z,12Z,15Z)/22:0);PE(20:2(11Z,14Z)/20:2(11Z,14Z));PE(20:2(11Z,14Z)/20:2(11Z,14Z));PE(20:0/20:4(5Z,8Z,11Z,14Z));PE(20:0/20:4(5Z,8Z,11Z,14Z));PE(20:0/20:4(8Z,11Z,14Z,17Z));PE(20:1(11Z)/20:3(5Z,8Z,11Z));PE(20:1(11Z)/20:3(8Z,11Z,14Z));PE(20:1(11Z)/20:3(8Z,11Z,14Z));PE(20:3(5Z,8Z,11Z)/20:1(11Z));PE(20:4(5Z,8Z,11Z,14Z)/20:0);PE(20:4(5Z,8Z,11Z,14Z)/20:0);PE(20:3(8…
296	-1.77	0.0011	0.0132	-1.4278	1.87943	468.308	1243.57	563951	310050	298576	411283	149831	162931	103785	61908.5	positive	LysoPC(14:0);PC(14:0/0:0);MG(0:0/22:5(4Z,7Z,10Z,13Z,16Z)/0:0);MG(0:0/22:5(7Z,10Z,13Z,16Z,19Z)/0:0);MG(22:5(4Z,7Z,10Z,13Z,16Z)/0:0/0:0);MG(22:5(7Z,10Z,13Z,16Z,19Z)/0:0/0:0);11'-Carboxy-gamma-chromanol;1-Heptadecanoylglycerophosphoethanolamine;PE(17:0/0:0);N-Oleoyl tyrosine;N-oleoyl tyrosine;Androstane-3,17-diol dipropionate;PC(O-12:0/2:0);1alpha,25-dihydroxy-24-oxo-23-azavitamin D2 / 1alpha,25-dih…
445	-0.53	0.0011	0.0135	-1.4573	1.86967	808.57	285.67	158333	129326	139235	139324	88083	106254	95021.6	102544	positive	GlcCer(d14:1(4E)/24:1(15Z)(2OH));GlcCer(d16:2(4E,6E)/22:0(2OH));GlcCer(d14:2(4E,6E)/24:0(2OH))
1117	-1.13	0.0011	0.0136	-1.4685	1.86646	778.527	297.93	1.93357e+06	1.155e+06	1.31315e+06	1.65545e+06	836795	823104	543015	562455	negative
545	-1.7	0.0012	0.0137	-1.4817	1.86328	850.786	234.12	48557	74921.3	70256.5	37461.1	15466.5	12540.6	30489.1	14426.2	positive
1720	-1.38	0.0012	0.0138	-1.0119	1.86012	932.51	1042.78	23282	14757.3	17615.9	18356.7	NA	8136.99	NA	6024.66	negative
1281	-2.51	0.0012	0.0138	-1.0181	1.86012	858.492	1076.55	34494.1	15879.1	23115.1	23565.9	NA	5974.58	NA	2810.38	negative
200	0.76	0.0012	0.0138	-1.5018	1.86012	339.289	172.78	855597	623126	622068	723528	1240927	1.41661e+06	1.05853e+06	1.06048e+06	positive	Glycidyl oleate
582	0.7	0.0012	0.0138	-1.5119	1.86012	467.332	783.03	11183.8	10042.9	8572.07	10158.6	17485.4	18957.4	15498.3	13402.2	positive	24,24-difluoro-1alpha,25-dihydroxy-24a-homovitamin D3 / 24,24-difluoro-1alpha,25-dihydroxy-24a-homocholecalciferol
1440	-1.39	0.0012	0.0138	-1.5333	1.86012	466.333	808.05	137240	105957	106528	139412	65256.7	50185.4	52371.9	26414.2	negative
656	-2.21	0.0012	0.0138	-1.5352	1.86012	90.055	903.3	42245	23624.7	32849.5	20647.5	3344.39	13717.7	4931.95	6467.81	positive	Beta-Alanine;beta-Alanine;L-Alanine;L-Alanine;Sarcosine;Sarcosine;D-Alanine;D-Alanine;Ethyl carbamate;Urethane;(alpha-D-mannosyl)7-beta-D-mannosyl-diacetylchitobiosyl-L-asparagine, isoform A (protein);Alanine;HMMF;2-Nitropropane
309	-0.95	0.0012	0.0138	-1.5403	1.86012	732.581	688.4	425913	466876	382802	468798	200758	259508	295434	167170	positive
882	1.21	0.0012	0.0138	-1.5435	1.86012	425.303	790.16	4506.24	2903.3	2983.15	3426.28	6459.07	12148.6	7417.91	6551.71	positive	MG(0:0/20:0/0:0);MG(20:0/0:0/0:0);LPA(18:0e/0:0);PA(O-18:0/0:0);DG(18:0e/2:0/0:0);Oryzarol;3-Hydroxy-5, 8-tetradecadiencarnitine;MG(20:0/0:0/0:0)[rac];1alpha-hydroxy-22-oxavitamin D3 / 1alpha-hydroxy-22-oxacholecalciferol;25-hydroxy-23-oxavitamin D3 / 25-hydroxy-23-oxacholecalciferol;1alpha,25-dihydroxy-24-norvitamin D3 / 1alpha,25-dihydroxy-24-norcholecalciferol;1alpha,25-dihydroxy-19-norprevita…
661	-1.28	0.0012	0.0138	-1.5495	1.86012	271.115	898.21	5668.98	2758.35	3915.82	2550.81	1683.93	1329.45	1360.04	1488.9	positive	Prenyl glucoside;(E)-2-Methyl-2-buten-1-ol O-beta-D-Glucopyranoside
266	0.72	0.0012	0.0138	-1.5561	1.86012	794.568	667.6	11385.8	9514.69	10467.3	13168.3	20668.8	17804.5	19569.8	15155.9	positive	PE(24:1(15Z)/14:1(9Z));PE(22:5(7Z,10Z,13Z,16Z,19Z)/18:0);PE(18:4(6Z,9Z,12Z,15Z)/22:1(13Z));PE(20:0/18:2(9Z,12Z));PE(20:0/18:2(9Z,12Z));PE(20:2(11Z,14Z)/18:0);PE(20:2(11Z,14Z)/18:0);PE(20:2(11Z,14Z)/20:3(5Z,8Z,11Z));PE(20:2(11Z,14Z)/20:3(8Z,11Z,14Z));PE(20:2(11Z,14Z)/20:3(8Z,11Z,14Z));PE(20:0/20:5(5Z,8Z,11Z,14Z,17Z));PE(20:0/20:5(5Z,8Z,11Z,14Z,17Z));PE(20:1(11Z)/18:1(11Z));PE(20:1(11Z)/18:1(9Z));P…
1318	-0.96	0.0012	0.0138	-1.5584	1.86012	715.551	690.38	356384	350187	321092	351037	238771	165098	199084	126211	negative	1-O-(1Z-Tetradecenyl)-2-(9Z-octadecenoyl)-sn-glycero-3-phosphocholine
2000	1.18	0.0012	0.0138	-1.5631	1.86012	423.291	790.94	6605.83	3978.17	5364.55	5323.94	9516.01	17581.2	9909.69	11801.3	negative	2alpha-Fluoro-19-nor-22-oxa-1alpha,25-dihydroxyvitamin D3;Minabeolide-3;(22E,24E,26E)-1alpha,26b-dihydroxy-22,23,24,25,26,26a-hexadehydro-26a,26b-dihomo-27-norvitamin D3 / (22E,24E,26E)-1alpha,26b-dihydroxy-22,23,24,25,26,26a-hexadehydro-26a,26b-dihomo-27-norcholecalciferol;Norselic acid C
364	-0.83	0.0013	0.0139	-1.5761	1.85699	781.542	450.62	291539	198447	233305	300598	140681	167500	141277	123424	positive
1651	2.75	0.0013	0.014	-1.0659	1.85387	642.382	594.64	10962.7	4206.58	NA	NA	54789.2	56193.5	47375.2	29709.1	negative
2070	1.79	0.0013	0.014	-1.3686	1.85387	592.33	1158.36	1795.54	NA	3011.42	1957.87	7715.16	5302.39	12599.1	6456.92	negative
1418	1.88	0.0013	0.014	-1.3906	1.85387	1140.04	157.74	NA	20459.1	9537.46	14032.6	35797	50967	81041.2	47970.4	negative
1928	1.57	0.0013	0.014	-1.5936	1.85387	1070.52	774.76	4746.76	5470.41	3062.52	4834.09	13278	22987.4	9055.29	10725.5	negative
723	1.17	0.0013	0.014	-1.6128	1.85387	510.392	1258.34	11148.2	10117.3	10334	13110.2	27684	30490.4	30496.7	15329.5	positive	alpha-Tocopherolquinone;Ambonic acid;Schleicherastatin 3;LysoPC(O-18:0);PC(O-18:0/0:0);Methyl 3-oxo-12-oleanen-28-oate;Stigmastentriol;13'-Hydroxy-alpha-tocopherol;1-octadecylglycero-3-phosphocholine;3-Hydroxy-vitamin K;3-hydroxy-2-methyl-3-phytyl-2,3-dihydro-1,4-naphthoquinone;2-Hydroxy-vitamin K;Dehydroeburicoic acid;25-hydroxy-1alpha-hydroxymethyl-26,27-dimethyl-24a-homo-22,23,24,24a-tetradehy…
431	2	0.0013	0.014	-1.6176	1.85387	851.768	179.78	75706.7	26481.6	22382.2	29971.7	118676	154598	192411	98484.9	positive
434	-1.42	0.0013	0.0142	-1.6418	1.84771	577.519	177.37	177582	179277	98606.4	165542	36256.1	66520.6	76472.7	55712.5	positive	Cohibin C;Cohibin D
382	2.15	0.0014	0.0145	-1.6651	1.83863	850.765	185.33	113490	41406.8	26122.2	41601.7	180019	260552	264219	159214	positive
134	-1.84	0.0014	0.0146	-1.4623	1.83565	393.315	157.44	94637.4	37038.7	60077.8	73592.9	NA	17526.4	22939.5	13385.6	positive	(22E, 24x)-Ergosta-4,6,8,22-tetraen-3-one
215	-1.65	0.0014	0.0146	-1.6855	1.83565	842.723	190.99	424198	373164	406084	361240	79615	116573	256212	99790.3	positive	TG(16:0/14:1(9Z)/18:2(9Z,12Z));TG(22:0/8:0/16:0);TG(22:0/8:0/i-16:0);TG(22:0/i-12:0/12:0);TG(i-22:0/10:0/i-14:0);TG(i-22:0/i-16:0/8:0);TG(22:0/16:0/8:0);TG(i-22:0/i-12:0/i-12:0);TG(i-22:0/i-14:0/10:0);TG(22:0/i-12:0/i-12:0);TG(16:0/18:2(9Z,12Z)/14:1(9Z));TG(i-22:0/8:0/16:0);TG(22:0/12:0/i-12:0);TG(i-22:0/10:0/14:0);TG(i-22:0/12:0/i-12:0);TG(i-22:0/i-12:0/12:0);TG(16:1(9Z)/14:0/18:2(9Z,12Z))[iso6]…
158	-0.49	0.0014	0.0146	-1.6924	1.83565	605.55	174.73	2.2408e+06	2143412	2.01659e+06	1.89621e+06	1.46371e+06	1557749	1.57493e+06	1.32652e+06	positive	DG(16:0e/18:0/0:0)
159	-0.49	0.0015	0.0151	-1.7343	1.82102	882.606	174.9	793965	844984	741622	756355	591107	499853	613363	529190	positive
2138	-0.75	0.0015	0.0152	-1.7478	1.81816	834.531	794.48	4473.08	4462.96	5848.23	5455.17	3669.78	2590.9	3141.65	2636.9	negative	PS(18:0/22:6(4Z,7Z,10Z,13Z,16Z,19Z));PS(18:0/22:6(4Z,7Z,10Z,13Z,16Z,19Z));PS(22:6(4Z,7Z,10Z,13Z,16Z,19Z)/18:0);PS(22:6(4Z,7Z,10Z,13Z,16Z,19Z)/18:0);PS(20:3(8Z,11Z,14Z)/20:3(8Z,11Z,14Z));PS(20:3(8Z,11Z,14Z)/20:3(8Z,11Z,14Z));PS(18:2(9Z,12Z)/22:4(7Z,10Z,13Z,16Z));PS(18:4(6Z,9Z,12Z,15Z)/22:2(13Z,16Z));PS(20:1(11Z)/20:5(5Z,8Z,11Z,14Z,17Z));PS(20:2(11Z,14Z)/20:4(5Z,8Z,11Z,14Z));PS(20:4(5Z,8Z,11Z,14Z)/…
203	0.73	0.0015	0.0156	-1.7811	1.80688	587.54	174.57	31718.9	25751.1	25491.2	21009.1	39515.5	50166.9	42973.9	38538.3	positive	DG(15:0/0:0/15:0) (d5)
236	-1.13	0.0016	0.0158	-1.8057	1.80134	826.539	1029.83	788379	707254	737840	1.05084e+06	488198	350977	439351	247250	positive	PC(20:3(8Z,11Z,14Z)/18:4(6Z,9Z,12Z,15Z));PC(20:3(8Z,11Z,14Z)/18:4(6Z,9Z,12Z,15Z));PC(20:3(5Z,8Z,11Z)/18:4(6Z,9Z,12Z,15Z));PC(20:5(5Z,8Z,11Z,14Z,17Z)/20:5(5Z,8Z,11Z,14Z,17Z));PC(20:5(5Z,8Z,11Z,14Z,17Z)/20:5(5Z,8Z,11Z,14Z,17Z));PC(20:5(5Z,8Z,11Z,14Z,17Z)/18:2(9Z,12Z));PC(20:5(5Z,8Z,11Z,14Z,17Z)/18:2(9Z,12Z));PC(20:4(5Z,8Z,11Z,14Z)/18:3(9Z,12Z,15Z));PC(20:4(5Z,8Z,11Z,14Z)/18:3(9Z,12Z,15Z));PC(20:4(5…
2007	1.75	0.0016	0.0166	-1.6482	1.77989	617.374	606.49	6711.66	NA	3198.39	2753.19	13638.2	17170	12552.8	10144.7	negative
1279	1.77	0.0016	0.0166	-1.8622	1.77989	612.56	183.93	91450.8	74281.8	47026.1	81612.3	450729	193680	280282	145752	negative
346	1.62	0.0017	0.0166	-1.8754	1.77989	949.804	188.49	56395.8	53404	55736.2	38870.5	135981	103256	315522	131852	positive
1225	-1.39	0.0017	0.017	-1.9012	1.76955	182.044	944.79	42274.7	31923.9	38214.5	33694.6	8821.88	21131	10595.5	18617.8	negative
140	-0.66	0.0017	0.0173	-1.9303	1.76195	738.541	701.05	19939.9	19804.5	19248.5	19845.6	14648.2	10846.3	14679.2	10454.9	positive	PC(P-18:0/14:1(9Z));PC(P-18:0/14:1(9Z));PC(P-18:1(11Z)/14:0);PC(P-18:1(11Z)/14:0);PC(P-16:0/16:1(9Z));PC(P-16:0/16:1(9Z));PC(P-16:0/18:4(6Z,9Z,12Z,15Z));PC(P-16:0/18:4(6Z,9Z,12Z,15Z));PC(P-18:1(9Z)/14:0);PC(16:1(9Z)/P-16:0);PC(18:4(6Z,9Z,12Z,15Z)/P-16:0);PC(o-16:1(9Z)/16:1(9Z));PC(14:1(9Z)/P-18:0);PC(14:0/P-18:1(9Z));PC(14:0/P-18:1(11Z));PC(14:0/P-18:1(11Z));PC(14:0/P-18:1(9Z));PC(14:1(9Z)/P-18:0…
1725	-0.95	0.0018	0.0176	-1.9507	1.75449	768.557	802.91	32487.5	41702.5	40322.4	44077.2	25595.6	20380.5	23333	14053.7	negative	PE(20:0/18:3(6Z,9Z,12Z));PE(20:0/18:3(6Z,9Z,12Z));PE(20:0/18:3(9Z,12Z,15Z));PE(20:0/18:3(9Z,12Z,15Z));PE(20:2(11Z,14Z)/18:1(11Z));PE(20:2(11Z,14Z)/18:1(9Z));PE(20:2(11Z,14Z)/18:1(9Z));PE(20:1(11Z)/18:2(9Z,12Z));PE(20:1(11Z)/18:2(9Z,12Z));PE(20:3(5Z,8Z,11Z)/18:0);PE(20:3(8Z,11Z,14Z)/18:0);PE(20:3(8Z,11Z,14Z)/18:0);PE(22:2(13Z,16Z)/16:1(9Z));PE(22:2(13Z,16Z)/16:1(9Z));PE(18:2(9Z,12Z)/20:1(11Z));PE(…
1984	-1.37	0.0018	0.0181	-1.9878	1.74232	271.045	374.38	17800.4	11397	18785.8	7289.44	NA	NA	NA	NA	negative	1-Phenyl-3-(phenylsulfonyl)-2-propen-1-one
1469	1.31	0.0019	0.0183	-1.785	1.73755	956.613	631.35	3832.56	3138.12	NA	4175.04	14220.8	8153.09	8683.27	6914.47	negative
160	-0.44	0.0019	0.0188	-2.0361	1.72584	865.58	174.9	738687	844457	788409	689579	585554	553142	578594	534180	positive	(3'-sulfo)Galbeta-Cer(d18:0/18:0(2OH));PI(22:1(11Z)/14:0);PI(22:0/14:1(9Z));PI(21:0/15:1(9Z));PI(20:1(11Z)/16:0);PI(19:1(9Z)/17:0);PI(19:0/17:1(9Z));PI(20:0/16:1(9Z));PI(17:0/19:1(9Z));PI(17:1(9Z)/19:0);PI(14:1(9Z)/22:0);PI(16:1(9Z)/20:0);PI(15:1(9Z)/21:0);PI(14:0/22:1(11Z));PI(18:0/18:1(9Z));PI(18:1(9Z)/18:0);PI(16:0/20:1(11Z))
1358	-1.68	0.002	0.0191	-2.0622	1.71897	512.302	1243.39	267862	147863	139380	174988	79096.6	74803	54911.8	28485.9	negative
1863	0.48	0.002	0.0191	-2.0665	1.71897	175.021	770.18	10032.3	8850.83	10056	9760.9	15679.3	12582.2	12835.8	13081.5	negative
1253	0.87	0.002	0.0192	-2.0781	1.7167	880.608	1055.17	213787	197291	194283	227154	528180	377962	373256	278365	negative	PS(21:0/22:4(7Z,10Z,13Z,16Z));PS(22:4(7Z,10Z,13Z,16Z)/21:0)
1235	-1.57	0.0021	0.0196	-1.6016	1.70774	463.956	946.59	6726.4	6852.97	6903.07	6013.54	NA	3171.54	NA	1560.41	negative
15	1.93	0.002	0.0196	-2.1005	1.70774	878.797	157.07	43696.1	182440	77457.8	68241.3	385196	257883	371546	240966	positive
1031	-0.87	0.0021	0.0196	-2.1096	1.70774	782.534	694.72	29247.5	30691.8	26893.1	31272.9	21973.4	17415.8	15253.5	11667.8	negative	PE(18:0/20:4(5Z,8Z,11Z,13E)(15OH[S]));PE(18:0/20:4(5Z,8Z,10E,14Z)(12OH[S]))
640	-0.83	0.0021	0.0196	-2.1144	1.70774	782.569	1117.91	44708.4	40666.3	39646.8	45519.6	26791.3	28046.5	26523.5	16489.6	positive	PE(22:1(13Z)/15:0);PE(15:0/22:1(13Z));DG(22:4n6/0:0/22:5n6);DG(22:4n6/0:0/22:5n3);PC(20:3(5Z,8Z,11Z)/16:1(9Z));PC(20:3(5Z,8Z,11Z)/16:1(9Z));PC(20:3(8Z,11Z,14Z)/16:1(9Z));PC(20:3(8Z,11Z,14Z)/16:1(9Z));PC(20:4(5Z,8Z,11Z,14Z)/16:0);PC(20:4(5Z,8Z,11Z,14Z)/16:0);PC(20:4(8Z,11Z,14Z,17Z)/16:0);PC(22:4(7Z,10Z,13Z,16Z)/14:0);PC(22:4(7Z,10Z,13Z,16Z)/14:0);PC(16:1(9Z)/20:3(8Z,11Z,14Z));PC(16:1(9Z)/20:3(8Z,1…
397	-2.61	0.0021	0.0198	-1.9249	1.70333	634.54	170.88	57453.6	234489	119770	183751	22852.6	31763.9	NA	13552.4	positive	Neoreticulatacin A;Reticulatain 2;cis-Uvariamicin IV;DG(14:0/20:2(11Z,14Z)/0:0);DG(14:0/20:2(11Z,14Z)/0:0)[iso2];DG(14:1(9Z)/20:1(11Z)/0:0);DG(14:1(9Z)/20:1(11Z)/0:0)[iso2];DG(16:0/18:2(9Z,12Z)/0:0);DG(16:0/18:2(9Z,12Z)/0:0)[iso2];DG(16:1(9Z)/18:1(9Z)/0:0);DG(16:1(9Z)/18:1(9Z)/0:0)[iso2];DG(16:1(9Z)/18:1(11Z)/0:0);DG(16:1n7/0:0/18:1n7);DG(16:1n7/0:0/18:1n9);DG(18:1(11Z)/16:1(9Z)/0:0);DG(14:1n5/0:…
1297	1.06	0.0021	0.0198	-2.1364	1.70333	902.594	1032.24	130949	119512	119731	136055	400766	234385	284174	179854	negative
934	-1.67	0.0022	0.0209	-1.6864	1.67985	836.77	209.48	7328.04	8093.1	7546.92	5837.3	NA	NA	3207.87	1574.13	positive
2015	-0.87	0.0024	0.0221	-2.2665	1.65561	824.549	1122.58	16408.2	9630.3	9316.18	11353.3	6969.45	5518.64	6693.95	5757.81	negative	PS(17:0/22:4(7Z,10Z,13Z,16Z));PS(17:2(9Z,12Z)/22:2(13Z,16Z));PS(18:4(6Z,9Z,12Z,15Z)/21:0);PS(19:0/20:4(5Z,8Z,11Z,14Z));PS(19:1(9Z)/20:3(8Z,11Z,14Z));PS(20:3(8Z,11Z,14Z)/19:1(9Z));PS(20:4(5Z,8Z,11Z,14Z)/19:0);PS(21:0/18:4(6Z,9Z,12Z,15Z));PS(22:2(13Z,16Z)/17:2(9Z,12Z));PS(22:4(7Z,10Z,13Z,16Z)/17:0)
180	-0.99	0.0024	0.0224	-2.2874	1.64975	797.573	306.87	15072.7	9815.41	10596.8	14119.9	7378.6	7857.06	4818.64	5085.76	positive
2078	-0.75	0.0025	0.0234	-2.337	1.63078	186.078	1225.12	11928.6	7202.3	8165.37	7160.4	NA	NA	NA	NA	negative	2-Keto-6-acetamidocaproate;6-Acetamido-2-oxohexanoate;N-(3-(S)-Hydroxybutyryl)homoserine lactone;N-(3S-hydroxy-butanoyl)-homoserine lactone;N2-Acetyl-L-aminoadipate semialdehyde;6-Acetamido-3-oxohexanoate
390	0.79	0.0026	0.0238	-2.3588	1.62342	819.573	664.12	2955.1	2677.92	3247.37	2856.81	6883.66	4835.61	5189.66	3810.34	positive	3-Demethylubiquinone-9;3-Demethylubiquinone-9;3-demethylubiquinone-9
662	-0.93	0.0026	0.0238	-2.3665	1.62342	385.183	902.46	5358.93	2829.75	4128.21	3175.79	2348.49	1927.77	1863.07	1799.14	positive
139	-0.92	0.0027	0.0244	-2.3982	1.61261	731.578	701.18	3159566	2693817	2.76619e+06	2.96296e+06	2238761	1.51837e+06	1.49589e+06	1.08091e+06	positive
495	-1.13	0.0027	0.0245	-2.4054	1.61083	768.554	798.81	81640	112438	89251.5	95872	65388.6	46973.9	41226.2	27339.8	positive	PE(20:0/16:1(9Z));PE(20:0/16:1(9Z));PE(20:0/18:4(6Z,9Z,12Z,15Z));PE(20:0/18:4(6Z,9Z,12Z,15Z));PE(20:2(11Z,14Z)/18:2(9Z,12Z));PE(20:2(11Z,14Z)/18:2(9Z,12Z));PE(20:1(11Z)/16:0);PE(20:1(11Z)/16:0);PE(20:1(11Z)/18:3(6Z,9Z,12Z));PE(20:1(11Z)/18:3(6Z,9Z,12Z));PE(20:1(11Z)/18:3(9Z,12Z,15Z));PE(20:1(11Z)/18:3(9Z,12Z,15Z));PE(20:3(5Z,8Z,11Z)/18:1(11Z));PE(20:3(5Z,8Z,11Z)/18:1(9Z));PE(20:3(8Z,11Z,14Z)/18:1…
1029	-0.82	0.0028	0.0249	-2.4303	1.6038	728.562	697.05	7.14344e+06	6.37687e+06	5833400	6.90811e+06	5.19437e+06	3.55881e+06	3664138	2791389	negative	PE(20:1(11Z)/P-16:0);PE(18:1(9Z)/P-18:0);PE(18:1(11Z)/P-18:0);PE(18:0/P-18:1(11Z));PE(18:0/P-18:1(9Z));PC(P-18:1(11Z)/15:0);PC(P-18:1(9Z)/15:0);PE(P-18:0/18:1(9Z));PE(P-18:0/18:1(9Z));PE(dm18:0/18:1(11Z));PE(P-16:0/20:1(11Z));PE(P-16:0/20:1(11Z));PE(P-18:1(11Z)/18:0);PE(P-18:1(9Z)/18:0);PC(15:0/P-18:1(9Z));PC(15:0/P-18:1(11Z));PC(18:1(9Z)/P-16:0);PC(O-16:0/17:2(9Z,12Z));PE(P-20:0/16:1(9Z));PC(P-1…
271	-1.16	0.0028	0.0249	-2.4314	1.6038	882.607	179.51	717766	718564	359045	605509	280920	264855	322164	189091	positive
1267	-0.89	0.0028	0.025	-2.4402	1.60206	278.02	387.99	13547.6	7734.5	10185.5	6945.01	NA	NA	NA	NA	negative
410	-0.9	0.0028	0.025	-2.4478	1.60206	882.606	256.07	218218	161015	173771	181560	111207	122848	101172	65817.8	positive
279	-2.13	0.0029	0.0256	-2.4748	1.59176	427.32	159.16	435087	160962	274423	245842	42714.9	36286.7	55695.9	150753	positive	13'-Hydroxy-gamma-tocotrienol;(3beta,5alpha,6alpha,7alpha,22E,24R)-5,6-Epoxyergosta-8,14,22-triene-3,7-diol;(25S)-3-oxo-cholest-1,4-dien-26-oic acid;25-hydroxy-1alpha-hydroxymethyl-23,23,24,24-tetradehydrovitamin D3 / 25-hydroxy-1alpha-hydroxymethyl-23,23,24,24-tetradehydrocholecalciferol;25-hydroxy-1beta-hydroxymethyl-23,23,24,24-tetradehydro-3-epivitamin D3 / 25-hydroxy-1beta-hydroxymethyl-23,2…
1116	0.71	0.0029	0.0257	-1.9851	1.59007	600.516	157.47	1.09328e+06	1.18241e+06	998878	1.05859e+06	NA	1.95773e+06	NA	1.60739e+06	negative
596	-0.94	0.0029	0.0257	-2.4905	1.59007	475.297	149.08	50222	33963.6	56327.8	50637.6	23609.5	26149.7	31725.7	18115.2	positive	Demethylphylloquinone;2-Phytyl-1,4-naphthoquinone;Ganoderal A;Manglupenone;4,4-difluoro-1alpha,25-dihydroxyvitamin D3 / 4,4-difluoro-1alpha,25-dihydroxycholecalciferol;(5Z)-4,4-difluoro-1alpha,25-dihydroxyvitamin D3 / (5Z)-4,4-difluoro-1alpha,25-dihydroxycholecalciferol;23,23-difluoro-1alpha,25-dihydroxyvitamin D3 / 23,23-difluoro-1alpha,25-dihydroxycholecalciferol;24,24-difluoro-1alpha,25-dihydr…
218	-1.21	0.003	0.0263	-2.5189	1.58004	837.585	179.84	86809.6	87012.3	40149.5	70369.5	26388.7	33048.9	37148.2	22739.9	positive	SM(d18:0/22:2(13Z,16Z)(OH));PI(O-16:0/19:1(9Z));PI(O-18:0/17:1(9Z));1-(6-[3]-ladderane-hexanyl)-2-(8-[3]-ladderane-octanyl)-sn-glycerophosphocholine;PI(O-20:0/15:1(9Z));PI(P-20:0/15:0);PI(P-18:0/17:0);PI(P-16:0/19:0)
658	-0.83	0.003	0.0264	-2.5272	1.5784	313.162	886.58	8766.12	5307.2	6137.73	5269.22	3094.91	4345.61	3343.98	3327.85	positive	Lysyl-Lysine;1-Octen-3-yl glucoside;(2R,3R)-3-Methylornithinyl-N6-lysine
300	-0.63	0.0031	0.0267	-2.5451	1.57349	534.524	156.1	373601	512569	478579	458195	275680	258682	362766	280966	positive	10,12-Tritriacontanedione;Tritriacontane-16,18-dione;tritriacontane-16,18-dione;Heptadecyl palmitoleate
1648	-0.48	0.0031	0.0267	-2.5546	1.57349	753.515	183.8	23019.7	20407.8	19893	25174.5	17583.5	15893.4	15182.1	14784.4	negative
1196	-1.46	0.0031	0.0267	-2.5566	1.57349	388.157	149.84	727875	692013	405810	596738	223785	231710	348673	117343	negative	Diphemanil Methylsulfate
1172	-2.26	0.0031	0.0267	-2.557	1.57349	651.479	148.46	262756	705713	653871	917590	48890.5	188495	161590	140532	negative
1243	-0.82	0.0031	0.0267	-2.5632	1.57349	806.559	286.48	595567	381759	444227	472764	268978	350954	215690	239774	negative
1957	0.5	0.0032	0.0273	-2.5927	1.56384	863.526	693.11	13934.2	12400.4	13227.5	12351.9	18309.1	20792.5	19637.5	15225.8	negative
199	1.81	0.0032	0.0273	-2.5945	1.56384	970.785	172.93	40684.9	41974.4	30293.9	33482.1	81191.3	112468	321821	88237.5	positive	TG(16:0/20:3(5Z,8Z,11Z)/22:6(4Z,7Z,10Z,13Z,16Z,19Z));TG(16:0/20:3(5Z,8Z,11Z)/20:3n6);TG(16:0/20:3(5Z,8Z,11Z)/20:3(5Z,8Z,11Z));TG(16:0/20:1(11Z)/20:5(5Z,8Z,11Z,14Z,17Z));TG(16:0/18:1(11Z)/22:5(7Z,10Z,13Z,16Z,19Z));TG(16:0/18:1(11Z)/22:5(4Z,7Z,10Z,13Z,16Z));TG(16:0/18:1(9Z)/22:5(7Z,10Z,13Z,16Z,19Z));TG(16:0/18:1(9Z)/22:5(4Z,7Z,10Z,13Z,16Z));TG(16:0/18:2(9Z,12Z)/22:4(7Z,10Z,13Z,16Z));TG(16:0/20:2n6/…
690	-1.89	0.0035	0.0296	-2.6866	1.52871	74.0602	853.52	35847.1	13513.5	23090.3	16357.8	3495.58	11158.8	3695.29	6736.18	positive	N,N-Dimethylformamide;N,N-Dimethylformamide;Methanol;Methanol;3-Aminopropionaldehyde;3-Aminopropanal;Aminoacetone;Aminoacetone;Acetone oxime
603	-1.28	0.0035	0.0296	-2.6903	1.52871	747.573	1087.29	53506.8	41484.8	35390.7	47341.7	30296.9	17683.1	18760.4	10570.8	positive
1310	-0.93	0.0036	0.0302	-2.7158	1.51999	870.533	1027.01	289844	285808	288268	358927	231991	142094	177739	112440	negative
1728	-1.92	0.0037	0.0306	-2.2532	1.51428	992.471	1046.31	43649.3	27502.4	42337.2	28826.4	NA	14042.5	NA	6060.37	negative
195	1.59	0.0037	0.0306	-2.7354	1.51428	944.77	190.99	219494	217962	212065	182991	442356	485511	1.50054e+06	478992	positive	TG(16:0/16:1(9Z)/22:4(7Z,10Z,13Z,16Z));TG(16:0/18:1(11Z)/20:4(5Z,8Z,11Z,14Z));TG(16:0/20:3(5Z,8Z,11Z)/20:5(5Z,8Z,11Z,14Z,17Z));TG(16:0/20:1(11Z)/18:4(6Z,9Z,12Z,15Z));TG(16:0/20:3(5Z,8Z,11Z)/18:2(9Z,12Z));TG(16:0/18:1(11Z)/20:4(8Z,11Z,14Z,17Z));TG(16:0/18:1(9Z)/20:4(8Z,11Z,14Z,17Z));TG(16:0/18:2(9Z,12Z)/22:6(4Z,7Z,10Z,13Z,16Z,19Z));TG(16:0/18:2(9Z,12Z)/20:3n6);TG(16:0/18:3(6Z,9Z,12Z)/22:5(4Z,7Z,10…
48	-1.08	0.0037	0.0306	-2.7401	1.51428	866.663	1082.12	32724.5	30655.2	27817.8	42563.4	23033.9	16517.4	15778.2	9938.24	positive	PC(24:1(15Z)/16:0);PC(24:1(15Z)/18:3(6Z,9Z,12Z));PC(24:1(15Z)/18:3(6Z,9Z,12Z));PC(24:1(15Z)/18:3(9Z,12Z,15Z));PC(24:1(15Z)/18:3(9Z,12Z,15Z));SM(d19:1/24:1(15Z));PC(20:3(8Z,11Z,14Z)/22:1(13Z));PC(20:3(8Z,11Z,14Z)/22:1(13Z));PC(20:1(11Z)/20:0);PC(20:1(11Z)/20:0);PC(20:2(11Z,14Z)/22:2(13Z,16Z));PC(20:2(11Z,14Z)/22:2(13Z,16Z));PC(20:3(5Z,8Z,11Z)/22:1(13Z));PC(20:3(5Z,8Z,11Z)/22:1(13Z));PC(22:0/18:1(9…
701	0.85	0.0037	0.0307	-2.7522	1.51286	360.362	724.85	17504.6	11687.7	14493.5	15474.6	34087	27579.3	27316.7	18779.5	positive	3,6,9-Tricosatriene;3Z,6Z,9Z-Tricosatriene
282	-1.39	0.0038	0.0315	-2.7852	1.50169	383.331	154.62	61082.9	31780.7	75449.7	82868	17255.6	22800.4	33115.5	19839.3	positive	5a-Cholesta-8,24-dien-3-one;Cholesta-4,6-dien-3-one;4,6-cholestadienone;7-Dehydrodesmosterol;7-Dehydrodesmosterol;7-dehydro-desmosterol;Cholesta-3,5-dien-7-one;25-Dehydrovitamin D3;24-Dehydroprevitamin D3;cholest-5-en-23-yn-3beta-ol;cholesta-4,6,8(14)-trien-3beta-ol ;24,25-didehydrovitamin D3 / 24,25-didehydrocholecalciferol;1,4-cholestadienone;3,5-cholestadien-7-one;Zymosterone;Glaucasterol
239	-1.17	0.0038	0.0315	-2.788	1.50169	757.558	1076.9	1.00297e+06	845075	844593	1.03046e+06	659400	331992	505964	260962	positive
1332	1.08	0.004	0.0324	-2.8205	1.48945	924.579	1010.49	106733	92788.2	88341.5	106421	335700	196987	212977	131425	negative
2119	-1.38	0.004	0.0327	-1.8877	1.48545	676.531	711.46	8356.48	6384.94	5685.11	6362.76	NA	NA	2544.24	NA	negative	PC(O-16:0/13:0);PC(O-14:0/15:0);PE(O-18:0/14:0);PE(O-20:0/12:0);PE(O-16:0/16:0)
754	0.72	0.004	0.0327	-2.8411	1.48545	244.933	907.07	10095.2	12448.1	11780	11292.4	22817.2	13815.1	22266.5	17465.7	positive
475	-0.56	0.004	0.0327	-2.8432	1.48545	883.61	280.98	120814	82821.3	94130.2	103451	73110.7	63227.1	72597.7	60805.1	positive
1304	0.46	0.0041	0.0327	-2.8463	1.48545	809.577	188	243580	258139	251810	258242	286585	353328	382449	377101	negative
1111	-1.72	0.0043	0.0341	-2.4235	1.46725	886.524	1080.98	22393.1	10480	14408.5	15425.6	NA	6104.25	NA	3448.62	negative
307	-1.01	0.0043	0.0341	-2.8997	1.46725	781.542	421	472702	321051	305725	469189	274333	196554	180771	134910	positive
32	-1.7	0.0043	0.0341	-2.9016	1.46725	184.045	947.35	4780.48	3903.01	5408.28	5407.1	684.54	3097.71	1295.25	1780.77	positive
995	0.4	0.0043	0.0341	-2.9135	1.46725	862.522	692.76	23204.2	25782.4	27108.8	27212.2	37900.8	32805.2	33586.7	31848.4	negative
1066	0.95	0.0043	0.0341	-2.9139	1.46725	904.609	1041.26	82497.3	74044.1	69478.8	79844.2	236603	140136	135952	104459	negative
1181	-0.56	0.0043	0.0341	-2.9154	1.46725	877.583	185.81	41562.6	35822.7	37619.9	35175.5	30803	22814.5	27935.1	21526.8	negative	PI(22:1(11Z)/15:0);PI(22:0/15:1(9Z));PI(21:0/16:1(9Z));PI(20:1(11Z)/17:0);PI(19:1(9Z)/18:0);PI(19:0/18:1(9Z));PI(20:0/17:1(9Z));PI(18:1(9Z)/19:0);PI(17:0/20:1(11Z));PI(18:0/19:1(9Z));PI(17:1(9Z)/20:0);PI(16:1(9Z)/21:0);PI(15:1(9Z)/22:0);PI(15:0/22:1(11Z))
437	-1	0.0044	0.0346	-2.9365	1.46092	874.785	201.86	82454.6	77586.7	67612.4	62785.2	27985.2	28804.9	59994.5	34633.9	positive	TG(16:0/18:1(11Z)/16:0);TG(16:0/14:1(9Z)/20:0);TG(16:0/18:1(9Z)/16:0);TG(18:0/14:0/18:1(11Z))[iso6];TG(18:0/14:0/18:1(9Z))[iso6];TG(16:0/16:0/18:1(11Z))[iso3];TG(16:0/14:0/20:1(11Z));TG(16:0/18:0/16:1(9Z));TG(16:0/20:0/14:1(9Z));TG(15:0/20:1(11Z)/15:0);TG(20:0/14:0/16:1(9Z));TG(20:0/16:0/14:1(9Z));TG(14:1(9Z)/16:0/20:0)[iso6];Glycerol 1,3-dihexadecanoate 2-(9Z-octadecenoate);TG(16:0/16:1(9Z)/18:0…
864	0.81	0.0045	0.035	-2.9538	1.45593	266.915	889.52	4833.51	8486.86	6969.62	7333.93	13331.6	9197.92	12177.3	13417.2	positive
1236	-1.22	0.0045	0.0351	-2.4809	1.45469	244.015	948.07	6717.2	4368.19	6364.99	5737.81	NA	3091.33	NA	1953.04	negative
1228	-1.37	0.0046	0.0353	-2.4961	1.45223	251.102	947.6	15840.5	12784.4	14971.5	13515.5	NA	7855.51	NA	3832.34	negative
13	0.57	0.0045	0.0353	-2.9686	1.45223	548.54	156.26	895600	1.32498e+06	1.08228e+06	1.11562e+06	1.7721e+06	1.41594e+06	1780826	1.56787e+06	positive	hexadecanyl 6Z-octadecenoate;Palmityl oleate;Palmityl elaidate;hexadecanyl 11Z-octadecenoate;6Z-octadecenyl hexadecanoate;Oleyl palmitate;Elaidyl palmitate;11Z-octadecenyl hexadecanoate;Arachidyl myristoleate;Myristoleyl arachidate;Palmitoleyl stearate;octadecyl 11E-hexadecenoate;Stearyl palmitoleate
2094	-1.12	0.0046	0.0354	-2.9812	1.451	769.561	830.46	8079.58	10701.4	10163.1	10300.1	7836	4532.49	3716.25	3041.76	negative
1068	1.07	0.0047	0.0359	-3.0031	1.44491	890.595	1042.41	6776.82	5609.83	7361.12	8358.91	24228.4	12776.5	14813.8	10022.3	negative	PS(22:2(13Z,16Z)/22:4(7Z,10Z,13Z,16Z));PS(22:4(7Z,10Z,13Z,16Z)/22:2(13Z,16Z));PS(22:6(4Z,7Z,10Z,13Z,16Z,19Z)/22:0);PS(22:0/22:6(4Z,7Z,10Z,13Z,16Z,19Z))
1173	-0.66	0.0047	0.0359	-3.0039	1.44491	700.53	683.49	743972	766987	699260	887092	466826	533929	611444	371096	negative	PE(18:1(9Z)/P-16:0);PE(18:1(11Z)/P-16:0);PE(16:1(9Z)/P-18:0);PE(16:0/P-18:1(11Z));PE(16:0/P-18:1(9Z));PE(P-18:0/16:1(9Z));PE(P-18:0/16:1(9Z));PE(P-16:0/18:1(9Z));PE(P-16:0/18:1(9Z));PEP-16:0/18:1(11Z));PE(P-18:1(11Z)/16:0);PE(P-18:1(9Z)/16:0);1-Hexadecanoyl-2-(9Z-octadecenoyl)-sn-glycero-3-phosphonoethanolamine;PnE(16:0/18:1(9Z));PE(P-20:0/14:1(9Z));PC(P-16:0/15:1(9Z));PE(O-16:0/18:2(9Z,12Z))
748	1.96	0.0047	0.036	-3.0102	1.4437	126.066	778.97	6133.28	2926.59	3480.39	2995.86	19388.3	25171.8	5340.95	16620	positive	2-O-Methylcytosine;Imidazolone;Imidazolone;3-Methylcytosine ;5-Methylcytosine;5-Methylcytosine;Imidazol-2-one
1280	-0.73	0.0048	0.0363	-3.0231	1.44009	800.548	1077.98	415466	417366	373100	449377	323387	236511	280380	178526	negative	PS(15:0/22:2(13Z,16Z));PS(15:1(9Z)/22:1(11Z));PS(17:0/20:2(11Z,14Z));PS(17:1(9Z)/20:1(11Z));PS(17:2(9Z,12Z)/20:0);PS(18:1(9Z)/19:1(9Z));PS(18:2(9Z,12Z)/19:0);PS(19:0/18:2(9Z,12Z));PS(19:1(9Z)/18:1(9Z));PS(20:0/17:2(9Z,12Z));PS(20:1(11Z)/17:1(9Z));PS(20:2(11Z,14Z)/17:0);PS(22:1(11Z)/15:1(9Z));PS(22:2(13Z,16Z)/15:0)
1039	-0.35	0.0049	0.0372	-3.0513	1.42946	851.596	185.49	231957	213826	229920	215610	169259	162307	186694	184167	negative
1696	-1.14	0.005	0.0376	-3.0692	1.42481	979.515	1055.47	13540.7	12940.8	16647.6	15824.6	4732.56	11616.8	4803.71	7335.01	negative
164	-0.44	0.005	0.0378	-3.0773	1.42251	837.548	172.62	77163.2	76871.2	80695.8	68596.2	65995.7	54316.7	53460.2	50229	positive	PE(22:6(4Z,7Z,10Z,13Z,16Z,19Z)/P-18:1(11Z));PE(22:6(4Z,7Z,10Z,13Z,16Z,19Z)/P-18:1(9Z));PI(18:1(9Z)/16:0);PI(18:1(9Z)/16:0);PI(18:0/16:1(9Z));PI(18:0/16:1(9Z));PI(18:1(11Z)/16:0);PI(16:1(9Z)/18:0);PI(16:1(9Z)/18:0);PI(16:0/18:1(11Z));PI(16:0/18:1(9Z));PI(16:0/18:1(9Z));PE(P-18:1(11Z)/22:6(4Z,7Z,10Z,13Z,16Z,19Z));PE(P-18:1(9Z)/22:6(4Z,7Z,10Z,13Z,16Z,19Z));PE(P-18:1(9Z)/22:6(4Z,7Z,10Z,13Z,16Z,19Z));…
956	-3.06	0.0051	0.0381	-2.1604	1.41908	286.086	1460.15	6797.03	3276.36	5039.48	2450.28	487.91	NA	NA	NA	positive	Penicillenic acid;Thiamine aldehyde
1307	-1.04	0.0051	0.0382	-3.0982	1.41794	275.203	170.93	361276	356564	280508	347888	183131	181127	225876	93212.6	negative	(E,E)-11,13-Octadecadien-9-ynoic acid;19-Nor-5-androstenediol;19-Nor-5-androstenediol;19-Noretiocholanolone;19-Norandrosterone;Stearidonic acid;Stearidonic acid;Stearidonic acid;17beta-hydroxy-5beta-estran-3-one;Phenethyl decanoate;4,8,12,15-Octadecatetraenoic acid;Kinoprene;19-norandrosterone;2E,4E,6E,11Z-octadecatetraenoic acid;2,6-octadecadiynoic acid;2,5-octadecadiynoic acid;11E,13E-octadecad…
2061	-0.4	0.0052	0.0382	-3.1022	1.41794	158.976	881.65	13379	11590.1	11714.8	10080.8	8780.61	9052.75	8699.74	8626.35	negative
880	-0.86	0.0052	0.0382	-3.1039	1.41794	178.134	896.93	7084.55	10637.2	12311.3	6425.24	4972.39	4229.78	4886.88	5301.32	positive	Phenelzine;Phenelzine;Bethanidine;Betahistine;5-Ethyl-2,3-dimethylpyrazine;2-Ethyl-3,5-dimethylpyrazine;2-Methyl-5-propylpyrazine;2-Ethyl-3,(5 or 6)-dimethylpyrazine;2,6-Diethylpyrazine;2,5-Diethylpyrazine;Tetramethylpyrazine;2,3-Diethylpyrazine;2-Methyl-3-propylpyrazine;2-Isopropyl-5-methylpyrazine;N,N-Dimethyl-1,4-phenylenediamine
2042	-0.38	0.0052	0.0383	-3.1093	1.4168	288.113	439.31	14426.5	14801.5	12787.4	12989.3	11554	9972.11	10829	9991.72	negative
184	-1.41	0.0052	0.0384	-2.645	1.41567	791.696	191.72	31457.9	24497.2	29988.9	24207.7	NA	7145.78	14846.7	NA	positive
1088	2.04	0.0053	0.0385	-3.1255	1.41454	584.529	168.48	231298	263040	197630	278726	3163129	563886	858179	618598	negative
1009	2.67	0.0053	0.0385	-3.1273	1.41454	584.529	158.15	497418	1.01036e+06	576584	957888	10805237	1.41939e+06	10564522	2805468	negative
1305	1.48	0.0053	0.0386	-3.136	1.41341	911.75	192.04	25073.9	14866.6	7012.94	8539.37	31608	40051.7	32064	33078.1	negative	TG(18:4(6Z,9Z,12Z,15Z)/22:6(4Z,7Z,10Z,13Z,16Z,19Z)/o-18:0);TG(18:4(6Z,9Z,12Z,15Z)/o-18:0/22:6(4Z,7Z,10Z,13Z,16Z,19Z));TG(20:5(5Z,8Z,11Z,14Z,17Z)/o-18:0/20:5(5Z,8Z,11Z,14Z,17Z));TG(20:5(5Z,8Z,11Z,14Z,17Z)/20:5(5Z,8Z,11Z,14Z,17Z)/o-18:0);TG(22:6(4Z,7Z,10Z,13Z,16Z,19Z)/18:4(6Z,9Z,12Z,15Z)/o-18:0)
492	0.92	0.0053	0.0386	-3.1377	1.41341	883.604	1019.25	47239.1	39541.4	42704.1	56069.6	114174	96261.7	94181	54792.8	positive	PI-Cer(t18:0/18:0(2OH));PI-Cer(t20:0/16:0(2OH))
96	-0.79	0.0054	0.0389	-3.1494	1.41005	730.574	696.28	7.35748e+06	6018462	6369255	6803269	5496514	3.56828e+06	3.99084e+06	2761310	positive	PE(20:1(11Z)/P-16:0);PE(18:1(9Z)/P-18:0);PE(18:1(11Z)/P-18:0);PE(18:0/P-18:1(11Z));PE(18:0/P-18:1(9Z));PC(P-18:1(11Z)/15:0);PC(P-18:1(9Z)/15:0);PE(P-18:0/18:1(9Z));PE(P-18:0/18:1(9Z));PE(dm18:0/18:1(11Z));PE(P-16:0/20:1(11Z));PE(P-16:0/20:1(11Z));PE(P-18:1(11Z)/18:0);PE(P-18:1(9Z)/18:0);PC(15:0/P-18:1(9Z));PC(15:0/P-18:1(11Z));PC(18:1(9Z)/P-16:0);PA(O-18:0/18:1(9Z));PA(O-16:0/20:1(11Z));PA(O-20:0…
768	-1.74	0.0055	0.0391	-2.9731	1.40782	262.098	811.58	21284.1	11224.1	11984.1	13129	NA	7163.79	2205.11	4559.06	positive	Bupropion;Bupropion;Pentanochlor;Monalide;Canthin-6-one
222	-1.02	0.0054	0.0391	-3.1619	1.40782	851.601	421.03	22725.1	16782.8	12287.7	20278.9	8451.92	11109.6	10390.3	5809.43	positive	PI(O-16:0/20:1(11Z));PI(O-18:0/18:1(9Z));PI(O-20:0/16:1(9Z));PI(P-20:0/16:0);PI(P-18:0/18:0);PI(P-16:0/20:0)
1490	-0.63	0.0055	0.0391	-3.1631	1.40782	884.641	1085.66	58909	55337.2	49627.5	61533.8	45195.1	40254	33958.5	27798.5	negative	PS(21:0/22:2(13Z,16Z));PS(22:2(13Z,16Z)/21:0)
1343	-1.42	0.0055	0.0394	-3.1761	1.4045	958.525	1036.77	320297	213307	258352	257361	74345.9	205121	58848.1	98061.8	negative
1767	-0.76	0.0057	0.0408	-3.2176	1.38934	846.515	377.03	34340	30678.9	32269.9	38111.3	25063.5	24658.9	17887.3	14092.8	negative
700	0.48	0.0058	0.0414	-3.2374	1.383	722.51	697.07	20742.8	19260.3	22464.5	22160	34390.1	30451.4	30066.5	24106.3	positive	PE(18:4(6Z,9Z,12Z,15Z)/P-18:1(11Z));PE(18:4(6Z,9Z,12Z,15Z)/P-18:1(9Z));PE(20:5(5Z,8Z,11Z,14Z,17Z)/P-16:0);PE(18:2(9Z,12Z)/P-16:0);PE(16:1(9Z)/P-18:1(11Z));PE(16:1(9Z)/P-18:1(9Z));PE(P-16:0/20:5(5Z,8Z,11Z,14Z,17Z));PE(P-16:0/20:5(5Z,8Z,11Z,14Z,17Z));PE(P-16:0/18:2(9Z,12Z));PE(P-16:0/18:2(9Z,12Z));PE(P-18:1(11Z)/16:1(9Z));PE(P-18:1(11Z)/18:4(6Z,9Z,12Z,15Z));PE(P-18:1(9Z)/16:1(9Z));PE(P-18:1(9Z)/18:…
1107	-1.35	0.0061	0.043	-3.2805	1.36653	925.598	1071.08	46845	33972.1	39274.9	34479.7	10006.9	31907	11048.5	14609.5	negative
696	-0.52	0.0062	0.0435	-3.2985	1.36151	547.472	167.09	30422.1	26937.4	23115.5	35396.8	20535.7	19306.4	20690.7	19328.4	positive	Diepomuricanin A;bacteriohopane-32,33,34,35-tetrol
1694	-1.58	0.0062	0.0435	-3.3003	1.36151	913.54	1053.02	47077.8	30095.1	36834.4	37165.8	7285.54	28178.8	8133.74	14449.7	negative
1138	-1.02	0.0062	0.0436	-3.308	1.36051	847.519	427.48	40836.8	35849.3	33266.5	42464.7	31208.5	20377.3	15329.5	12689.9	negative
26	-1.9	0.0063	0.0437	-3.3139	1.35952	161.038	944.81	10470.5	4938.67	5310.45	6242.11	925.38	3942.27	1000.52	2442.94	positive
657	-0.72	0.0064	0.0443	-3.3304	1.3536	383.204	882.54	28537.4	16475	20899.9	19653.6	13492.1	13142.1	10104.6	14618	positive
644	-0.83	0.0066	0.0459	-3.3733	1.33819	734.569	1103.14	41119.8	44762.3	36918.1	44593.1	34279.9	21242.4	25717.2	16017.2	positive	PE(20:0/15:0);PE(20:0/15:0);PC(16:0/16:0);PC(16:0/16:0);PE(15:0/20:0);PE(15:0/20:0);DG(20:0/0:0/20:5n3);DG(18:0/0:0/22:5n3);DG(18:0/0:0/22:5n6);DG(18:1n7/0:0/22:4n6);DG(18:1(11Z)/22:4(7Z,10Z,13Z,16Z)/0:0);DG(18:0/22:5(7Z,10Z,13Z,16Z,19Z)/0:0);DG(18:0/22:5(7Z,10Z,13Z,16Z,19Z)/0:0)[iso2];DG(18:0/22:5(4Z,7Z,10Z,13Z,16Z)/0:0);DG(18:3(9Z,12Z,15Z)/22:2(13Z,16Z)/0:0);DG(18:3(9Z,12Z,15Z)/22:2(13Z,16Z)/0:…
248	-0.69	0.0067	0.0464	-3.3879	1.33348	605.55	295.9	882354	648680	853838	849346	659584	433078	537229	393821	positive	DG(16:0e/18:0/0:0)
1269	-0.76	0.0068	0.0467	-3.3972	1.33068	286.097	386.15	11622.7	6665.89	10216.5	6424.68	NA	NA	NA	NA	negative
433	-0.83	0.0069	0.0472	-3.4122	1.32606	742.538	663.97	166010	134682	150591	182483	77618.4	103225	124010	61818.9	positive	PE(20:0/14:0);PE(20:0/14:0);PE(20:2(11Z,14Z)/16:1(9Z));PE(20:2(11Z,14Z)/16:1(9Z));PE(20:3(5Z,8Z,11Z)/16:0);PE(20:3(8Z,11Z,14Z)/16:0);PE(20:3(8Z,11Z,14Z)/16:0);PE-NMe2(16:0/16:0);PE-NMe2(16:0/16:0);PE(22:2(13Z,16Z)/14:1(9Z));PE(22:2(13Z,16Z)/14:1(9Z));PE(18:2(9Z,12Z)/18:1(11Z));PE(18:2(9Z,12Z)/18:1(9Z));PE(18:2(9Z,12Z)/18:1(9Z));PE(18:1(9Z)/18:2(9Z,12Z));PE(18:1(9Z)/18:2(9Z,12Z));PE(18:1(11Z)/18:2…
1264	-0.95	0.0071	0.0485	-3.4447	1.31426	272.045	379.61	15895.9	7215.44	10811.2	6971.73	NA	NA	NA	NA	negative
805	-1.12	0.0072	0.0494	-2.5683	1.30627	519.488	776.45	16231.4	16420.8	12630	17884.8	7189.7	NA	NA	NA	positive	1-Tritriacontanol
342	-0.8	0.0074	0.0504	-3.4917	1.29757	703.547	689.57	298636	290244	258050	318580	236360	163285	181925	111568	positive	2-demethylmenaquinone-8
763	-0.9	0.0075	0.0507	-3.504	1.29499	803.524	250.6	20961.7	15476.5	18463.4	21906.7	11308.7	14365.6	6399.02	10294.9	positive	1-(8-[5]-ladderane-octanoyl)-2-(8-[3]-ladderane-octanyl)-sn-glycero-3-phospho-(1'-sn-glycerol)
731	-0.84	0.0075	0.0507	-3.5062	1.29499	884.613	249.8	28727.7	24124.2	23035.5	28418.4	16438.8	18280.1	16464	8963.22	positive	PC(20:1(11Z)/22:5(7Z,10Z,13Z,16Z,19Z));PC(20:1(11Z)/22:5(4Z,7Z,10Z,13Z,16Z));PC(20:2(11Z,14Z)/22:4(7Z,10Z,13Z,16Z));PC(20:2(11Z,14Z)/22:4(7Z,10Z,13Z,16Z));PC(20:5(5Z,8Z,11Z,14Z,17Z)/22:1(13Z));PC(20:4(5Z,8Z,11Z,14Z)/22:2(13Z,16Z));PC(20:4(5Z,8Z,11Z,14Z)/22:2(13Z,16Z));PC(20:4(8Z,11Z,14Z,17Z)/22:2(13Z,16Z));PC(22:2(13Z,16Z)/20:4(8Z,11Z,14Z,17Z));PC(22:2(13Z,16Z)/20:4(5Z,8Z,11Z,14Z));PC(22:2(13Z,16…
2115	-1.34	0.0075	0.0507	-3.5088	1.29499	472.249	772.77	8788.36	3840.84	4348.97	5228.55	2993.6	2097.28	2648.88	1129.14	negative
979	-1.15	0.0076	0.051	-3.3344	1.29243	155.082	322.07	5716.4	4581.3	5021.76	3638.81	NA	3234.23	1393.02	2058.68	positive	1-Pyrroline-5-carboxylic acid;1-Pyrroline-2-carboxylic acid;1-Pyrroline-2-carboxylate;Glutarimide;(S)-1-Pyrroline-5-carboxylate;delta-1-Pyrroline-5-carboxylate
1346	-0.97	0.0077	0.0513	-3.5289	1.28988	807.562	381.36	291359	225654	217909	313171	148250	193258	131625	81701.1	negative
473	-1.87	0.0079	0.0526	-3.559	1.27901	428.324	159.48	122822	63952.4	76485.1	84668.8	11355.6	17957.1	20443.4	67552.3	positive
1246	-0.85	0.0079	0.0526	-3.562	1.27901	885.645	1087.53	33532.4	31113.6	26046	31828.4	25965.7	15479.7	17741.3	11639	negative
91	-1.95	0.0081	0.0535	-3.3998	1.27165	822.54	1056.54	200619	76651.8	101263	86852.5	NA	59387.2	17264.8	21364.6	positive	PC(20:2(11Z,14Z)/16:1(9Z));PC(20:2(11Z,14Z)/16:1(9Z));PC(20:3(5Z,8Z,11Z)/16:0);PC(20:3(5Z,8Z,11Z)/16:0);PC(20:3(8Z,11Z,14Z)/16:0);PC(20:3(8Z,11Z,14Z)/16:0);PC(22:2(13Z,16Z)/14:1(9Z));PC(22:2(13Z,16Z)/14:1(9Z));PC(16:1(9Z)/20:2(11Z,14Z));PC(16:1(9Z)/20:2(11Z,14Z));PC(18:0/18:3(9Z,12Z,15Z));PC(18:0/18:3(9Z,12Z,15Z));PC(18:0/18:3(6Z,9Z,12Z));PC(18:0/18:3(6Z,9Z,12Z));PC(18:1(11Z)/18:2(9Z,12Z));PC(18:…
508	-0.56	0.0081	0.0535	-3.5866	1.27165	852.604	227.64	90285.7	104142	72141.7	81306.8	53500.4	59974.4	71581.8	50158.6	positive
374	-1.09	0.0081	0.0535	-3.5902	1.27165	887.789	199.59	15864.4	10879.5	13443	13929.9	4685.26	5252.9	12069.8	5284.11	positive
29	-1.67	0.0085	0.0553	-2.7531	1.25727	253.116	947.22	6819.1	3576.07	4756.26	4491.63	NA	1501.53	NA	NA	positive	Hydroxyprolyl-Valine;Valyl-Hydroxyproline;N-Methylcalystegine B2;N-lactoyl-Valine;(2S)-2-{[1-(R)-Carboxyethyl]amino}pentanoate;2 -(Butylamido)-4-hydroxybutanoic acid;Alexine;Australine;Castanospermine
93	-1.84	0.0084	0.0553	-3.182	1.25727	847.544	1052.4	132559	50709	90649.9	59976.2	NA	28994.5	NA	16335.6	positive	PG(18:1(11Z)/22:4(7Z,10Z,13Z,16Z));PG(18:1(9Z)/22:4(7Z,10Z,13Z,16Z));PG(18:1(9Z)/22:4(7Z,10Z,13Z,16Z));PG(18:0/22:5(7Z,10Z,13Z,16Z,19Z));PG(18:0/22:5(4Z,7Z,10Z,13Z,16Z));PG(22:4(7Z,10Z,13Z,16Z)/18:1(9Z));PG(22:2(13Z,16Z)/18:3(9Z,12Z,15Z));PG(22:2(13Z,16Z)/18:3(6Z,9Z,12Z));PG(22:1(11Z)/18:4(6Z,9Z,12Z,15Z));PG(18:3(6Z,9Z,12Z)/22:2(13Z,16Z));PG(18:3(9Z,12Z,15Z)/22:2(13Z,16Z));PG(20:2(11Z,14Z)/20:3(8…
779	-1.44	0.0085	0.0553	-3.6329	1.25727	506.324	937.19	20287.2	10048.9	6834.37	10256	4109.64	6240.3	4603.39	2218.25	positive	LysoPE(20:2(11Z,14Z)/0:0);PE(20:2(11Z,14Z)/0:0);LysoPE(0:0/20:2(11Z,14Z));1-(11Z-eicosenoyl)-glycero-3-phosphate;PA(20:1(11Z)/0:0);(3beta,5alpha,9alpha,22E,24R)-5,9-Epidioxy-3-hydroxyergosta-7,22-dien-6-one;Pristimerin;1alpha-hydroxy-18-(4-hydroxy-4-methyl-2-pentynyloxy)-23,24,25,26,27-pentanorvitamin D3 / 1alpha-hydroxy-18-(4-hydroxy-4-methyl-2-pentynyloxy)-23,24,25,26,27-pentanorcholecalciferol…
302	-0.51	0.0085	0.0553	-3.6342	1.25727	553.538	156.26	92408.9	128590	113553	117366	86443.9	65514.6	77071.1	88312.4	positive
483	0.48	0.0087	0.0561	-3.6568	1.25104	332.331	731.38	77646.7	60646.9	68104.7	80976.5	101830	87583.9	116340	93772.4	positive	3Z,6Z,9Z-Heneicosatriene;6Z,9Z,20-Heneicosatriene
980	0.62	0.0087	0.0561	-3.6606	1.25104	470.877	872.09	2430.61	3705.86	3306.49	3815.02	5326.23	4089.04	5101.2	5694.5	positive
925	1.63	0.0088	0.0566	-3.2279	1.24718	840.553	657	NA	NA	1294.7	2030.36	8764.34	5081.24	3818.54	3739.56	positive	PE(22:6(4Z,7Z,10Z,13Z,16Z,19Z)/22:4(7Z,10Z,13Z,16Z));PE(22:6(4Z,7Z,10Z,13Z,16Z,19Z)/22:4(7Z,10Z,13Z,16Z));PE(22:5(7Z,10Z,13Z,16Z,19Z)/22:5(4Z,7Z,10Z,13Z,16Z));PE(22:5(7Z,10Z,13Z,16Z,19Z)/22:5(7Z,10Z,13Z,16Z,19Z));PE(22:6(4Z,7Z,10Z,13Z,16Z,19Z)/20:1(11Z));PE(22:6(4Z,7Z,10Z,13Z,16Z,19Z)/20:1(11Z));PE(22:5(4Z,7Z,10Z,13Z,16Z)/22:5(4Z,7Z,10Z,13Z,16Z));PE(22:5(4Z,7Z,10Z,13Z,16Z)/22:5(7Z,10Z,13Z,16Z,19Z…
950	1.56	0.0089	0.0571	-2.8066	1.24336	566.454	1236.12	NA	NA	NA	1996.64	5913.97	6997.15	7029.25	4126.27	positive	Flavidulol D
1587	-0.74	0.0089	0.0571	-3.6894	1.24336	931.557	247.81	65172.1	54126.1	50028.4	69850.5	37222.4	40377	43945.3	24049.4	negative
1726	-0.95	0.009	0.0571	-3.6934	1.24336	795.578	802.53	5044.57	5444.13	5845.18	6194.61	4122.83	2912.79	3585.59	1663.47	negative
964	-1.19	0.009	0.0571	-3.6949	1.24336	728.634	565.62	6402.01	4155.94	4901.86	5040.18	4173.8	1890.59	2373.58	1303.56	positive	alpha-Amyrin palmitate;Campesteryl elaidate;18:1 Campesteryl ester
1127	-1.26	0.009	0.0571	-3.6967	1.24336	562.318	1225.49	1.627e+06	751520	645114	913740	497077	498727	394867	225967	negative
886	-0.79	0.0091	0.0577	-3.7145	1.23882	762.456	677.27	9178.87	7837.36	9171.66	11458.5	7457.74	5980.57	5157.26	3664.1	positive
2072	-0.78	0.0091	0.0577	-3.7152	1.23882	938.522	1019.51	9970.7	11396.8	11184.8	12378.2	10036.9	5239.54	6892.51	5055.27	negative
1319	-0.47	0.0092	0.0579	-3.7216	1.23732	741.529	683.48	162641	179451	170761	178674	128971	145038	133680	97861	negative
1109	-1.75	0.0093	0.0585	-2.8582	1.23284	858.493	1084.41	34494.1	16976.1	23557.2	23565.9	NA	7107.52	NA	NA	negative
301	-1.27	0.0094	0.0591	-3.7498	1.22841	752.636	158.85	76222.5	148771	96695.2	174087	76990.1	47603.2	54464.2	28544.5	positive
976	-0.45	0.0097	0.0604	-3.7774	1.21896	139.05	496.14	5312.64	4117.88	4390.6	4897	3223.47	4112.47	3300.59	3097.95	positive	(E)-Urocanic acid;Urocanic acid;Urocanate;2-Aminonicotinic acid;Nicotinamide N-oxide;5-Oxo-2(5H)-isoxazolepropanenitrile;para-Benzoquinone dioxime;Maleimide;4-Nitroaniline
308	-0.73	0.0097	0.0604	-3.7786	1.21896	798.549	419.34	70378.7	63883.6	56794.9	92981.4	53059.9	48043.6	38999	31622.4	positive	PI-Cer(t18:0/16:0);PI-Cer(d18:0/16:0(2OH))
329	1.89	0.0098	0.0604	-3.785	1.21896	205.195	156.87	53271.3	58378.4	89346.2	48780.9	395510	69961.3	243456	376780	positive	alpha-Santalene;beta-Selinene;(5xi,7xi,10xi)-eudesma-4(14),11-diene;Sesquisabinene;beta-Humulene;alpha-Cadinene;alpha-Cadinene;omega-Cadinene;gamma-Muurolene;gamma-Cadinene;(+)-gamma-Cadinene;beta-Guaiene;beta-Bourbonene;gamma-Himachalene;gamma-himachalene;Bicycloelemene;gamma-Selinene;alpha-Panasinsene;epsilon-Muurolene;Bicyclogermacrene;beta-Panasinsene;beta-Farnesene;beta-Bisabolene;alpha-Cedr…
198	1.43	0.0098	0.0604	-3.7851	1.21896	944.769	174.27	242537	241027	183283	207123	381262	491258	1.47941e+06	423726	positive	TG(16:0/16:1(9Z)/22:4(7Z,10Z,13Z,16Z));TG(16:0/18:1(11Z)/20:4(5Z,8Z,11Z,14Z));TG(16:0/20:3(5Z,8Z,11Z)/20:5(5Z,8Z,11Z,14Z,17Z));TG(16:0/20:1(11Z)/18:4(6Z,9Z,12Z,15Z));TG(16:0/20:3(5Z,8Z,11Z)/18:2(9Z,12Z));TG(16:0/18:1(11Z)/20:4(8Z,11Z,14Z,17Z));TG(16:0/18:1(9Z)/20:4(8Z,11Z,14Z,17Z));TG(16:0/18:2(9Z,12Z)/22:6(4Z,7Z,10Z,13Z,16Z,19Z));TG(16:0/18:2(9Z,12Z)/20:3n6);TG(16:0/18:3(6Z,9Z,12Z)/22:5(4Z,7Z,10…
373	-1.25	0.0099	0.0608	-3.7961	1.2161	872.77	198.55	237500	275252	217367	251378	69672.6	95698.6	228258	73946	positive	TG(16:0/16:1(9Z)/18:1(11Z));TG(16:0/18:1(11Z)/16:1(9Z));TG(16:0/14:1(9Z)/20:1(11Z));TG(16:0/20:1(11Z)/14:1(9Z));TG(16:0/18:1(9Z)/16:1(9Z));TG(16:0/18:2(9Z,12Z)/16:0);TG(16:1(9Z)/16:0/18:1(11Z))[iso6];TG(18:0/14:0/18:2(9Z,12Z))[iso6];TG(18:1(11Z)/14:0/18:1(11Z))[iso3];TG(18:1(11Z)/14:0/18:1(9Z))[iso6];TG(18:1(9Z)/14:0/18:1(9Z))[iso3];TG(16:1(9Z)/18:0/16:1(9Z));TG(16:1(9Z)/16:0/18:1(9Z));TG(16:1(9Z…
643	-0.78	0.0101	0.0619	-3.817	1.20831	802.521	251.49	45395.6	29769	37349.7	45343.9	26532.9	27341.1	15118.5	23826.2	positive
942	-0.56	0.0102	0.0625	-3.8335	1.20412	536.407	1248.62	7531.58	5644.8	5348.38	6819.76	4596.85	4758.32	4510.24	3309.4	positive	alpha-Tocopherol acetate;Soyasapogenol D;Soyasapogenol D;dl-alpha-Tocopherol nicotinate;alpha-Tocopherol acetate;11alpha-(4-dimethylaminophenyl)-1alpha,25-dihydroxyvitamin D3 / 11alpha-(4-dimethylaminophenyl)-1alpha,25-dihydroxycholecalciferol;Theonellasterol D;PC(O-18:0/O-2:1(1E));1beta-butyl-1alpha,25-dihydroxyvitamin D3 / 1beta-butyl-1alpha,25-dihydroxycholecalciferol;1alpha-butyl-1beta,25-dih…
1132	-0.42	0.0102	0.0625	-3.8342	1.20412	837.55	1052.01	8220.96	8976.28	8980.7	8839.44	7699.75	6183.92	7078.08	5498.35	negative	PI(18:0/16:0);PI(18:0/16:0);PI(16:0/18:0);PI(16:0/18:0);PC(MonoMe(9,5)/MonoMe(11,3));PC(MonoMe(11,3)/MonoMe(11,3));PC(MonoMe(11,3)/MonoMe(9,5));PC(DiMe(9,3)/DiMe(11,3));PC(DiMe(9,3)/DiMe(9,5));PC(DiMe(9,5)/DiMe(9,3));PC(MonoMe(9,5)/MonoMe(9,5));PC(DiMe(11,3)/DiMe(9,3));1-hexadecanoyl-2-octadecanoyl-sn-glycero-3-phospho-D-myo-inositol;PI(14:0/20:0);PI(15:0/19:0);PI(17:0/17:0);PI(20:0/14:0);PI(19:0…
384	0.93	0.0103	0.0625	-3.8369	1.20412	962.714	329.16	3744.95	3325.3	2718.93	3552.53	9425.27	5588.62	7670.38	3892.22	positive
1130	-1.42	0.0105	0.0636	-3.4239	1.19654	994.485	1048.95	51544.2	31577.2	43053.3	38342.6	NA	22827.6	NA	10015.9	negative
24	-1.43	0.0106	0.0646	-3.8771	1.18977	200.023	948.24	16454.9	10724.1	13849.8	10478.5	2926.12	9423.19	2692.46	6583.13	positive	4-Acetylimidazo[4,5-c]pyridine;1,2-Bis(chloromethoxy)ethane
1721	-1.26	0.0108	0.0651	-3.0313	1.18642	990.455	1043.06	21290	13374.6	16347.6	14432.5	NA	6735.15	NA	NA	negative
1242	-1.42	0.0109	0.0651	-3.4736	1.18642	228.037	947.73	4367.73	3457.43	5038.92	4330.41	NA	2498.14	NA	1020.49	negative
689	-1.26	0.0108	0.0651	-3.8945	1.18642	492.308	1232.09	9494.86	3726.61	3419.05	5316.49	2727.35	2780.7	1884.7	1362.18	positive	Schidigeragenin B;25-Hydroxyvitamin D3-26,23-lactone;Spirostane-3,6-dione;12-epi-Scalaradial;Hydroxyprogesterone caproate;1,25-Dihydroxy-24-oxo-16-ene-vitamin D3;15,20-dihydroxycholest-4,14-dien-3,16-dione;(22E)-(24S,25S)-25,26-epoxy-1alpha,24-dihydroxy-22,23-didehydrovitamin D3 / (22E)-(24S,25S)-25,26-epoxy-1alpha,24-dihydroxy-22,23-didehydrocholecalciferol;17(20)-Dehydrocryptogenin ;(23R,25R)-2…
1652	0.69	0.0109	0.0651	-3.9001	1.18642	655.39	595.51	NA	NA	NA	NA	9139.16	10876.3	8027.23	5348.48	negative
1114	-0.89	0.0109	0.0651	-3.9015	1.18642	778.528	232.71	2.17999e+06	1.33947e+06	1.4944e+06	1979862	1.05322e+06	1.33577e+06	620345	828244	negative
1176	-2.47	0.011	0.0651	-3.9098	1.18642	225.062	313.58	855119	347755	519378	324120	33100.7	332000	42400.3	115349	negative	5-Acetylamino-6-formylamino-3-methyluracil;5-Acetylamino-6-formylamino-3-methyluracil
471	-0.62	0.011	0.0651	-3.9127	1.18642	741.526	624.34	51039.8	63252.1	68157.5	60369.9	28774.8	42639.1	50424.5	38713.7	positive
332	-0.84	0.011	0.0651	-3.9162	1.18642	884.613	182.15	66033.5	59859	36980.8	79120.5	38712.5	34022.6	34247.2	24734.7	positive	PC(20:1(11Z)/22:5(7Z,10Z,13Z,16Z,19Z));PC(20:1(11Z)/22:5(4Z,7Z,10Z,13Z,16Z));PC(20:2(11Z,14Z)/22:4(7Z,10Z,13Z,16Z));PC(20:2(11Z,14Z)/22:4(7Z,10Z,13Z,16Z));PC(20:5(5Z,8Z,11Z,14Z,17Z)/22:1(13Z));PC(20:4(5Z,8Z,11Z,14Z)/22:2(13Z,16Z));PC(20:4(5Z,8Z,11Z,14Z)/22:2(13Z,16Z));PC(20:4(8Z,11Z,14Z,17Z)/22:2(13Z,16Z));PC(22:2(13Z,16Z)/20:4(8Z,11Z,14Z,17Z));PC(22:2(13Z,16Z)/20:4(5Z,8Z,11Z,14Z));PC(22:2(13Z,16…
878	0.41	0.0111	0.0651	-3.9175	1.18642	348.906	819.08	7639.47	8066.48	7488.99	7754.03	9014.59	9600.15	10095.1	12772.1	positive
1036	-0.52	0.0111	0.0651	-3.9187	1.18642	778.528	186.66	6.8321e+06	6018990	6.01237e+06	6.53138e+06	3.27563e+06	4.60554e+06	5.28851e+06	4752598	negative
1519	0.5	0.0111	0.0651	-3.9191	1.18642	868.61	1071.39	8858.99	9771.65	8226.97	10220.6	15900	12656.3	14149	10350.7	negative	PS(20:1(11Z)/22:2(13Z,16Z));PS(20:2(11Z,14Z)/22:1(11Z));PS(20:3(8Z,11Z,14Z)/22:0);PS(22:0/20:3(8Z,11Z,14Z));PS(22:1(11Z)/20:2(11Z,14Z));PS(22:2(13Z,16Z)/20:1(11Z))
92	-1.94	0.0112	0.0657	-3.4999	1.18243	848.556	1055.02	148788	65470.6	93451.6	70500.4	NA	38778.3	NA	13994.6	positive	PC(20:3(8Z,11Z,14Z)/18:1(9Z));PC(20:3(8Z,11Z,14Z)/18:1(9Z));PC(20:3(8Z,11Z,14Z)/18:1(11Z));PC(20:3(8Z,11Z,14Z)/18:1(11Z));PC(20:2(11Z,14Z)/18:2(9Z,12Z));PC(20:2(11Z,14Z)/18:2(9Z,12Z));PC(20:1(11Z)/18:3(9Z,12Z,15Z));PC(20:1(11Z)/18:3(9Z,12Z,15Z));PC(20:1(11Z)/18:3(6Z,9Z,12Z));PC(20:1(11Z)/18:3(6Z,9Z,12Z));PC(20:3(5Z,8Z,11Z)/18:1(9Z));PC(20:3(5Z,8Z,11Z)/18:1(9Z));PC(20:3(5Z,8Z,11Z)/18:1(11Z));PC(20…
328	0.84	0.0113	0.0664	-3.9444	1.17783	880.585	1014.75	168547	132995	148394	171373	406122	274109	301919	172033	positive	PC(20:3(8Z,11Z,14Z)/22:5(7Z,10Z,13Z,16Z,19Z));PC(20:3(8Z,11Z,14Z)/22:5(4Z,7Z,10Z,13Z,16Z));PC(20:2(11Z,14Z)/22:6(4Z,7Z,10Z,13Z,16Z,19Z));PC(20:2(11Z,14Z)/22:6(4Z,7Z,10Z,13Z,16Z,19Z));PC(20:3(5Z,8Z,11Z)/22:5(7Z,10Z,13Z,16Z,19Z));PC(20:3(5Z,8Z,11Z)/22:5(4Z,7Z,10Z,13Z,16Z));PC(20:4(5Z,8Z,11Z,14Z)/22:4(7Z,10Z,13Z,16Z));PC(20:4(5Z,8Z,11Z,14Z)/22:4(7Z,10Z,13Z,16Z));PC(20:4(8Z,11Z,14Z,17Z)/22:4(7Z,10Z,1…
511	0.73	0.0115	0.0668	-3.9552	1.17522	774.636	1135.15	57693.1	42369.8	39584.8	48622.2	100715	75455.1	89470.5	52890.6	positive	PC(P-18:0/18:0);PC(P-18:0/18:0);PC(P-16:0/20:0);PC(P-16:0/20:0);PC(18:0/P-18:0);PC(20:0/P-16:0);PC(o-16:1(9Z)/20:0);PC(O-16:1(9Z)/20:0);PC(o-18:1(9Z)/18:0);PA(O-18:0/21:0);PA(O-20:0/19:0);PC(O-20:0/16:1(9Z));PC(O-18:0/18:1(9Z));PC(O-16:0/20:1(11Z));PC(O-16:0/20:1(9Z));PE(P-20:0/19:0);PE(P-18:0/21:0);PC(P-20:0/16:0);PE(O-20:0/19:1(9Z))
646	-1.35	0.0117	0.0678	-3.9732	1.16877	540.306	1202.68	44546.1	19181.1	11259.5	20554.8	9115.15	11353	7446.17	6119.74	positive	LysoPC(18:3(6Z,9Z,12Z));PC(18:3(6Z,9Z,12Z)/0:0);LysoPC(18:3(9Z,12Z,15Z));PC(18:3(9Z,12Z,15Z)/0:0);4-O-alpha-Cadinylangolensin
261	-0.81	0.0117	0.0678	-3.9753	1.16877	719.542	690.04	23310.7	27479.3	18522.6	20425.2	11487.8	13809.2	18682.6	8655.61	positive
161	-1.03	0.0118	0.0681	-3.9862	1.16685	868.739	175.09	124217	117264	91676.8	118471	37845.8	47874.5	106481	46899.8	positive	TG(16:0/16:1(9Z)/18:3(9Z,12Z,15Z));TG(16:0/16:1(9Z)/18:3(6Z,9Z,12Z));TG(16:0/14:1(9Z)/20:3(5Z,8Z,11Z));TG(16:0/14:1(9Z)/18:0);TG(16:0/16:1(9Z)/16:0);TG(16:0/14:1(9Z)/20:3n6);TG(16:0/20:3(5Z,8Z,11Z)/14:1(9Z));TG(16:0/18:3(6Z,9Z,12Z)/16:1(9Z));TG(16:0/20:3n6/14:1(9Z));TG(18:0/14:0/16:1(9Z))[iso6];TG(16:1(9Z)/16:0/18:3(9Z,12Z,15Z))[iso6];TG(16:0/14:0/18:1(9Z))[iso6];TG(18:2(9Z,12Z)/14:0/18:2(9Z,12Z)…
133	-1.35	0.0118	0.0681	-3.9876	1.16685	701.659	153.79	242139	139178	135907	197075	134457	49880.3	84133.7	37759.2	positive	Phthioceranic acid (C45)
894	0.7	0.0118	0.0681	-3.9886	1.16685	934.683	325.21	6129.83	4581.27	5126.68	4649.87	9773.97	10891.4	7694.02	5749.82	positive
1718	-1.49	0.0119	0.0685	-3.5716	1.16431	995.489	1046.07	28971.6	17555.8	20968.6	19925.3	NA	12050.9	NA	4824.53	negative
1082	-0.9	0.012	0.0687	-4.0038	1.16304	730.578	713.21	3.7411e+06	2.81232e+06	2.2519e+06	3067229	2403970	1556911	1595335	1.01526e+06	negative	PE(20:0/P-16:0);PE(18:0/P-18:0);PC(P-18:0/15:0);PC(P-18:0/15:0);PE(dm18:0/18:0);PE(P-18:0/18:0);PE(P-16:0/20:0);PE(P-16:0/20:0);PC(15:0/P-18:0);PC(O-18:0/15:1(9Z));PC(O-16:0/17:1(9Z));PE(P-20:0/16:0);PC(P-16:0/17:0);PC(P-20:0/13:0);PE(O-18:0/18:1(9Z));PE(O-16:0/20:1(11Z));PE(O-20:0/16:1(9Z))
477	-2.09	0.0121	0.0689	-3.583	1.16178	845.529	1045.19	100714	42431.4	55158.6	55696.9	NA	25858.8	NA	7741.83	positive	PG(18:1(11Z)/22:5(7Z,10Z,13Z,16Z,19Z));PG(18:1(11Z)/22:5(4Z,7Z,10Z,13Z,16Z));PG(18:1(9Z)/22:5(4Z,7Z,10Z,13Z,16Z));PG(18:1(9Z)/22:5(7Z,10Z,13Z,16Z,19Z));PG(18:2(9Z,12Z)/22:4(7Z,10Z,13Z,16Z));PG(18:2(9Z,12Z)/22:4(7Z,10Z,13Z,16Z));PG(18:0/22:6(4Z,7Z,10Z,13Z,16Z,19Z));PG(18:0/22:6(4Z,7Z,10Z,13Z,16Z,19Z));PG(22:6(4Z,7Z,10Z,13Z,16Z,19Z)/18:0);PG(22:4(7Z,10Z,13Z,16Z)/20:5(5Z,8Z,11Z,14Z,17Z));PG(22:4(7Z,…
726	-0.96	0.0123	0.0697	-4.0271	1.15677	780.554	1109.63	27261.3	24637.8	19374.4	30095.3	15859.2	11627.3	19354.8	7740.12	positive	PE-NMe(18:1(9Z)/18:1(9Z));PE-NMe(18:1(9Z)/18:1(9Z));PE(22:2(13Z,16Z)/15:0);PE(22:2(13Z,16Z)/15:0);PE(15:0/22:2(13Z,16Z));PE(15:0/22:2(13Z,16Z));DG(22:5n3/0:0/22:5n3);DG(22:5n6/0:0/22:5n3);DG(22:5n6/0:0/22:5n6);DG(22:4n6/0:0/22:6n3);PC(20:2(11Z,14Z)/14:0);PC(20:2(11Z,14Z)/14:0);PC(20:4(5Z,8Z,11Z,14Z)/16:1(9Z));PC(20:4(5Z,8Z,11Z,14Z)/16:1(9Z));PC(20:5(5Z,8Z,11Z,14Z,17Z)/16:0);PC(20:5(5Z,8Z,11Z,14Z,…
256	1.43	0.0125	0.0707	-4.0462	1.15058	948.8	196.79	112452	143573	95577.6	117657	212648	245101	832022	221307	positive	TG(16:0/16:1(9Z)/22:2(13Z,16Z));TG(16:0/18:1(11Z)/20:2n6);TG(16:0/20:3(5Z,8Z,11Z)/20:3n6);TG(16:0/20:1(11Z)/18:2(9Z,12Z));TG(16:0/20:3(5Z,8Z,11Z)/20:3(5Z,8Z,11Z));TG(16:0/20:3(5Z,8Z,11Z)/18:0);TG(16:0/20:1(11Z)/20:5(5Z,8Z,11Z,14Z,17Z));TG(16:0/18:1(11Z)/22:5(7Z,10Z,13Z,16Z,19Z));TG(16:0/18:1(11Z)/22:5(4Z,7Z,10Z,13Z,16Z));TG(16:0/18:1(9Z)/22:5(7Z,10Z,13Z,16Z,19Z));TG(16:0/18:1(9Z)/22:5(4Z,7Z,10Z,1…
1359	-1.18	0.0126	0.071	-3.8805	1.14874	582.343	1246.04	8692.6	3683.55	3834.44	3790.21	1852.28	2614.03	1783.7	NA	negative
954	-1.08	0.0126	0.071	-3.8868	1.14874	520.492	772.25	6210.24	5418.23	4540.63	6899.15	NA	1680.43	4130.87	2843.35	positive
340	0.37	0.0126	0.071	-4.0569	1.14874	849.585	175.39	245129	265777	215538	205182	286407	322158	308008	279508	positive	3-O-Sulfogalactosylceramide (d18:1/18:0);C18 Sulfatide;PI(O-16:0/20:2(11Z,14Z));PI(O-18:0/18:2(9Z,12Z));PI(P-20:0/16:1(9Z));PI(P-16:0/20:1(11Z));PI(P-18:0/18:1(9Z))
1783	-1	0.0128	0.0719	-4.0746	1.14327	834.531	644.25	36071	19137.5	24942.5	23401.8	20140	14128	10880.9	8105.12	negative	PS(18:0/22:6(4Z,7Z,10Z,13Z,16Z,19Z));PS(18:0/22:6(4Z,7Z,10Z,13Z,16Z,19Z));PS(22:6(4Z,7Z,10Z,13Z,16Z,19Z)/18:0);PS(22:6(4Z,7Z,10Z,13Z,16Z,19Z)/18:0);PS(20:3(8Z,11Z,14Z)/20:3(8Z,11Z,14Z));PS(20:3(8Z,11Z,14Z)/20:3(8Z,11Z,14Z));PS(18:2(9Z,12Z)/22:4(7Z,10Z,13Z,16Z));PS(18:4(6Z,9Z,12Z,15Z)/22:2(13Z,16Z));PS(20:1(11Z)/20:5(5Z,8Z,11Z,14Z,17Z));PS(20:2(11Z,14Z)/20:4(5Z,8Z,11Z,14Z));PS(20:4(5Z,8Z,11Z,14Z)/…
1131	-1.05	0.0129	0.072	-3.2309	1.14267	1020.5	1047.31	17560.3	11956.4	15354.9	13053.1	NA	6898.73	NA	NA	negative
178	-0.35	0.0131	0.0728	-4.0986	1.13787	664.457	319.17	71722.6	72527.7	71331	74678	65437.2	56691.9	58844.9	48636.7	positive	PS(P-16:0/12:0)
1712	-0.65	0.0132	0.0729	-3.9356	1.13727	518.329	157.95	30850.6	44589	40433.5	29943.3	NA	22712.3	19568.6	26832.4	negative
370	1.06	0.0132	0.0729	-4.1057	1.13727	950.816	198.91	72476.9	70189.3	67696.9	55103.9	112022	105987	284006	105790	positive	TG(16:0/16:1(9Z)/22:1(13Z));TG(16:0/18:1(11Z)/20:1(11Z));TG(16:0/14:1(9Z)/24:1(15Z));TG(16:0/22:1(13Z)/16:1(9Z));TG(16:0/20:3(5Z,8Z,11Z)/20:2n6);TG(16:0/20:1(11Z)/18:1(11Z));TG(16:0/20:1(11Z)/18:1(9Z));TG(16:0/20:1(11Z)/20:4(8Z,11Z,14Z,17Z));TG(16:0/18:1(11Z)/22:4(7Z,10Z,13Z,16Z));TG(16:0/18:1(9Z)/22:4(7Z,10Z,13Z,16Z));TG(16:0/22:1(13Z)/18:4(6Z,9Z,12Z,15Z));TG(16:0/18:3(6Z,9Z,12Z)/22:2(13Z,16Z));…
1185	-3.03	0.0133	0.073	-4.1095	1.13668	242.081	1574.47	777238	310614	456260	292684	13189	291608	21936.1	85006.4	negative
1593	-2.48	0.0133	0.0732	-3.9442	1.13549	118.051	858.57	67676.1	25028.2	43178.8	26931.8	NA	17331.9	2108.42	8257.81	negative	L-Homoserine;L-Homoserine;L-Threonine;L-Threonine;L-Allothreonine;L-Allothreonine;4-Amino-3-hydroxybutyrate;4-Amino-3-hydroxybutanoate;Hydroxyethyl glycine;D-Threonine;(-)-erythro-(2R,3R)-Dihydroxybutylamide;D-Allothreonine;2-Methylserine
1007	-0.4	0.0136	0.0745	-4.1364	1.12784	863.568	175.76	10814906	9597998	9315223	9748706	8462328	7557115	8038912	6098449	negative	PI(22:1(11Z)/14:0);PI(22:0/14:1(9Z));PI(21:0/15:1(9Z));PI(20:1(11Z)/16:0);PI(19:1(9Z)/17:0);PI(19:0/17:1(9Z));PI(20:0/16:1(9Z));PI(17:0/19:1(9Z));PI(17:1(9Z)/19:0);PI(14:1(9Z)/22:0);PI(16:1(9Z)/20:0);PI(15:1(9Z)/21:0);PI(14:0/22:1(11Z));PI(18:0/18:1(9Z));PI(18:1(9Z)/18:0);PI(16:0/20:1(11Z))
22	-1.97	0.0138	0.0752	-3.73	1.12378	231.134	949.38	25044.3	20859.9	27397.3	23447.5	NA	12586.4	NA	2999.07	positive	Hydroxyprolyl-Valine;Valyl-Hydroxyproline;N-Methylcalystegine B2;N-lactoyl-Valine;(2S)-2-{[1-(R)-Carboxyethyl]amino}pentanoate;2 -(Butylamido)-4-hydroxybutanoic acid;Alexine;Australine;Castanospermine
1008	-1	0.014	0.076	-3.744	1.11919	923.528	176.42	102763	84033.5	89619.8	84473.1	NA	62848.3	32353.8	NA	negative
1186	-2.98	0.0141	0.0763	-4.1707	1.11748	302.102	1574.28	646691	266829	376707	241576	10981.3	254584	20622.9	69894.3	negative
102	-2.67	0.0141	0.0763	-4.1736	1.11748	361.087	1575.04	66960.9	31022.2	45366.4	31232.7	1751.96	31223.6	3511.24	9451.66	positive
504	-0.78	0.0141	0.0763	-4.175	1.11748	735.573	1101.53	20867.6	20629.4	15723	24188.3	16532	11083.8	13276.4	7792.92	positive
1065	0.77	0.0142	0.0765	-4.1801	1.11634	900.579	1025.17	147357	136183	124940	160470	370336	228618	250719	159898	negative
207	-0.68	0.0143	0.0767	-4.1857	1.1152	782.554	192.19	1.37706e+06	997431	1.18763e+06	1.13458e+06	730234	1.02927e+06	507460	727148	positive	PI-Cer(d18:0/16:0);GlcCer(d14:1(4E)/22:0(2OH));GlcCer(d16:1(4E)/20:0(2OH))
560	0.8	0.0145	0.0778	-4.2037	1.10902	673.649	316.8	7737.12	5040.44	5198.2	5070.12	12806.9	11284.2	10629.9	6214.42	positive	Hydroxyphthioceranic acid (C43)
966	0.49	0.0146	0.078	-4.0406	1.10791	402.889	879.6	NA	3898.2	3301.17	3515.08	6269.04	4824.44	4773.82	4397.83	positive
717	-0.82	0.0147	0.0786	-4.2207	1.10458	803.524	418.45	31195.1	24122.8	20885.4	30250.7	21799.4	14781.2	16010.4	9583.09	positive	1-(8-[5]-ladderane-octanoyl)-2-(8-[3]-ladderane-octanyl)-sn-glycero-3-phospho-(1'-sn-glycerol)
2003	-0.92	0.0148	0.0786	-4.2222	1.10458	177.041	831.89	15544	7637.8	11895.7	5745.33	NA	NA	NA	NA	negative	Gluconolactone;D-Glucono-1,5-lactone;3-Keto-b-D-galactose;3-Keto-beta-D-galactose;2-Keto-3-deoxy-D-gluconic acid;2-Dehydro-3-deoxy-D-galactonate;D-Arabino-hexos-2-ulose;Galactonolactone;Methylthiomethyl 2-methylbutanethiolate;L-Gulonolactone;L-Gulono-1,4-lactone;2-Deoxy-5-keto-D-gluconic acid;myo-Inosose-5;Gulono-1,4-lactone;L-Sorbosone;1-Keto-D-chiro-inositol;2,4,6/3,5-Pentahydroxycyclohexanone;…
1084	-0.88	0.0149	0.0793	-4.2345	1.10073	870.573	712.71	38544.9	27416.1	23481.6	30152.2	26807.9	14935.8	14632.6	11272.4	negative
2002	-1.6	0.015	0.0795	-4.2399	1.09963	116.072	836.12	17476.2	11063.4	12137.4	9971.2	2013.02	10729.5	2571.56	4987.65	negative	L-Valine;L-Valine;Betaine;Betaine;Vaporole;Amyl nitrite;Amyl Nitrite;N-Methyl-a-aminoisobutyric acid;Norvaline;D-Norvaline;5-Aminopentanoic acid;5-Aminopentanoate;5-amino-pentanoic acid;D-Valine;L-Norvaline;2S-amino-pentanoic acid;4-Methylaminobutyrate;2-Amino-2-methylbutanoate;Valine;2-Amino-3-methylbutanoic acid;4S-aminopentanoic acid;4-amino-pentanoic acid;4R-aminopentanoic acid
225	-0.69	0.0151	0.08	-4.2489	1.09691	882.606	328.67	482735	359164	324623	435790	289374	237912	310846	170051	positive
1239	-0.92	0.0152	0.0801	-3.8392	1.09637	531.944	946.16	5962.06	3805.66	3943.51	5016.91	NA	2975.97	NA	1982.93	negative
745	-1.52	0.0152	0.0801	-4.2545	1.09637	102.055	819.82	25923.8	10780.5	15768.1	11731.9	2824.55	12022	3647.39	6117.25	positive	Acetic acid;Acetate;Acetic acid;L-3-Aminodihydro-2(3H)-furanone;Homoserine lactone;(S)-2-Azetidinecarboxylic acid;1-Aminocyclopropanecarboxylic acid;1-Aminocyclopropane-1-carboxylate;Glycolaldehyde;Glycolaldehyde;2-Aminobut-2-enoate;N-Methylolacrylamide;Diacetylmonoxime;L-Homoserine lactone;L-Azetidine 2-carboxylic acid;3-Oxobutanamide
25	-1.9	0.0154	0.0804	-3.8561	1.09474	269.081	948.83	14370.1	5346.33	9342.89	6228.82	NA	3539.95	NA	1355.66	positive	Isoformononetin;Isoformononetin;Isoformononetin;Trigraecum;Trigraecum;Formononetin;Formononetin;Formononetin;1,3-Dimethoxyanthraquinone;Homolanthionine;8-Hydroxy-1-methoxy-3-methylanthraquinone;Dalbergin;Dalbergin;Tectochrysin;Tectochrysin;N-[(4-Chlorophenyl)methyl]-N-ethyl-2-pyridinamine;1-[6-Hydroxy-2-(4-hydroxyphenyl)-1-benzofuran-3-yl]ethanone;6-Hydroxy-2'-methoxyflavone;5-Hydroxy-2'-methoxyf…
78	-0.94	0.0154	0.0804	-4.2632	1.09474	413.266	883.51	6487.19	2588.89	3971.32	3664.72	1970.85	2776.73	1509.6	2199.45	positive	Nutriacholic acid;7-Hydroxy-3-oxocholanoic acid;7a-Hydroxy-3-oxo-5b-cholanoic acid;12-Ketodeoxycholic acid;3alpha-Hydroxy-12-oxo-5beta-cholan-24-oic Acid;9'-Carboxy-alpha-chromanol;D8'-Merulinic acid A;12alpha-hydroxy-3-oxo-5beta-cholan-24-oic Acid;12alpha-Hydroxy-3-oxo-5beta-cholan-24-oic Acid;3alpha,12alpha-Dihydroxy-5beta-chol-6-enoate;3alpha,12alpha-Dihydroxy-5beta-chol-6-en-24-oic Acid;Diiso…
1151	-1.26	0.0154	0.0804	-4.2663	1.09474	624.428	1166.28	25680.4	11286.5	8769.19	11484.5	5789.46	6194.75	8046.38	3056.76	negative
463	-0.96	0.0155	0.0804	-4.2718	1.09474	756.578	715.38	16534	13163.4	10421.9	12970.3	9934.63	8482.51	6542.06	3756.02	positive
1996	0.34	0.0155	0.0804	-4.2721	1.09474	236.987	1073.56	11537.6	14247.4	13213.2	12657.4	14574.1	17180.2	15675.2	17794.1	negative	2',5'-Dichloro-2-biphenylol;2',5'-Dichloro-3-biphenylol;2,5-Dichloro-4'-biphenylol;2,6-Dichloro-4'-biphenylol;4-Hydroxy-3,5-dichlorobiphenyl;2-Hydroxy-3,5-dichlorobiphenyl
667	-1.31	0.0157	0.0812	-4.1187	1.09044	399.178	1039.45	37749.1	37269.3	41129.2	31436.5	7732.31	27558	NA	15357.5	positive	18-Oxocortisol;18-Oxocortisol;12alpha-Hydroxy-13,18-dehydroparain;16Î±-hydroxyprednisolone;11,12,14-Trihydroxy-7-methoxy-8,11,13-abietatrien-20,6-olide;Picrasin B;Rhipocephalin;Bakankoside;N-Benzoyl-D-arginine-4-nitroanilide
333	-0.76	0.0157	0.0812	-4.2874	1.09044	781.542	438.07	376668	254343	269192	379753	255384	215753	167100	130551	positive
1070	-0.59	0.0159	0.0818	-4.2975	1.08725	393.28	156.83	3.93322e+06	2.46127e+06	3.33078e+06	3.4906e+06	1963378	2450405	1.74018e+06	2.61675e+06	negative	7,8-Dehydro-beta-micropteroxanthin;25-hydroxy-16,17,23,23,24,24-hexadehydrovitamin D3 / 25-hydroxy-16,17,23,23,24,24-hexadehydrocholecalciferol
1840	0.63	0.0161	0.0822	-4.3099	1.08513	819.634	1129.76	16989.2	15938	12478.7	18687.3	30051	26860.3	26383.1	17192.8	negative
7	1.79	0.0161	0.0822	-4.3103	1.08513	104.107	1341.94	5566233	2.60523e+06	3572131	2.39582e+06	6164916	33401726	6047287	14415359	positive	Neurine
1071	-1.14	0.0161	0.0825	-4.3159	1.08355	586.5	157.32	436791	428218	367432	423469	88868.5	296252	169007	279375	negative
1917	0.44	0.0163	0.0833	-4.3288	1.07935	465.32	779.52	17581.4	14593.7	14042.3	15957.3	22984.6	23716	21544.9	16525.7	negative	3alpha,7alpha,16alpha,24R-Tetrahydroxy-5beta-cholestan-26-oic acid;3alpha,7alpha,16alpha,22S-Tetrahydroxy-5beta-cholestan-26-oic acid;3alpha,7alpha,15alpha,22S-Tetrahydroxy-5beta-cholestan-26-oic acid;3alpha,7alpha,12alpha,16alpha-Tetrahydroxy-5beta-cholestan-26-oic acid;2beta,3alpha,7alpha,12alpha-Tetrahydroxy-5beta-cholestan-26-oic acid;1beta,3alpha,7alpha,12alpha-Tetrahydroxy-5beta-cholestan-2…
265	0.45	0.0164	0.0834	-4.3327	1.07883	748.526	669.82	32803.2	27931.8	35479.8	34536.9	54742.2	41444.9	47264.6	36840.6	positive	PE(22:6(4Z,7Z,10Z,13Z,16Z,19Z)/P-16:0);PE(20:3(5Z,8Z,11Z)/P-16:0);PE(20:3(8Z,11Z,14Z)/P-16:0);PE(20:5(5Z,8Z,11Z,14Z,17Z)/P-18:1(11Z));PE(20:5(5Z,8Z,11Z,14Z,17Z)/P-18:1(9Z));PE(18:3(9Z,12Z,15Z)/P-18:0);PE(18:2(9Z,12Z)/P-18:1(11Z));PE(18:2(9Z,12Z)/P-18:1(9Z));PE(18:3(6Z,9Z,12Z)/P-18:0);PE(P-16:0/20:3(5Z,8Z,11Z));PE(P-16:0/20:3(8Z,11Z,14Z));PE(P-16:0/20:3(8Z,11Z,14Z));PE(P-18:0/18:3(6Z,9Z,12Z));PE(P…
1879	0.41	0.0167	0.0845	-4.3494	1.07314	962.719	395.95	20096.8	15343.4	17364.5	17238.7	26185.6	18952.4	24029.6	24392.1	negative
2037	1.7	0.0167	0.0847	-3.5313	1.07212	666.383	577.57	3753.08	NA	NA	NA	15335.4	14290.5	13675.5	7409.02	negative	Mycinamicin VI
1086	-1.03	0.0168	0.0849	-4.3588	1.07109	864.572	301.91	3540957	2.12901e+06	2.17341e+06	2855532	2.05232e+06	1.28711e+06	1.47565e+06	699847	negative	PE(DiMe(13,5)/MonoMe(11,3));PE(DiMe(13,5)/MonoMe(9,5));PE(DiMe(11,3)/MonoMe(13,5));PE(DiMe(11,5)/MonoMe(11,5));PE(MonoMe(13,5)/DiMe(11,3));PE(MonoMe(13,5)/DiMe(9,5));PE(MonoMe(9,5)/DiMe(13,5));PE(DiMe(9,5)/MonoMe(13,5));PE(MonoMe(11,3)/DiMe(13,5));PE(MonoMe(11,5)/DiMe(11,5));PS(20:1(11Z)/22:4(7Z,10Z,13Z,16Z));PS(20:3(8Z,11Z,14Z)/22:2(13Z,16Z));PS(20:4(5Z,8Z,11Z,14Z)/22:1(11Z));PS(20:5(5Z,8Z,11Z,1…
1384	-0.93	0.0169	0.0849	-4.3609	1.07109	773.999	582.98	209495	187340	158659	185117	66280.9	125153	159037	66064.6	negative
1128	0.44	0.0171	0.086	-4.3776	1.0655	847.574	176.43	1.2987e+06	1.08684e+06	919401	1.05395e+06	1.58758e+06	1624890	1.51134e+06	1201697	negative	PI(O-16:0/20:2(11Z,14Z));PI(O-18:0/18:2(9Z,12Z));PI(P-20:0/16:1(9Z));PI(P-16:0/20:1(11Z));PI(P-18:0/18:1(9Z))
359	0.99	0.0173	0.0869	-4.3906	1.06098	562.517	156.58	66531.2	164082	96274.2	113223	151576	171302	224865	313196	positive	Cer(d18:0/16:0);Cer(d18:0/16:0);Cer(d16:2(4E,6E)/20:1(11Z));Cer(d14:2(4E,6E)/22:1(13Z));Cer(d18:2/18:1)
1449	-0.93	0.0176	0.0879	-4.4051	1.05601	866.578	295.73	134936	106696	114090	127640	98626.3	61680.5	76627.1	33997.1	negative
608	-0.51	0.0178	0.0888	-4.4178	1.05159	633.582	333.76	51620.9	42928.3	39909.3	52551.4	33148.6	38609.8	35920.2	24828.1	positive
101	-2.58	0.0181	0.0901	-4.4357	1.04528	283.11	1573.66	86210.8	40222.2	64451.8	47421.1	2406.94	44835.8	4801.84	15792.3	positive	2-(Ethylsulfinylmethyl)phenyl methylcarbamate;Arnebinol;Geranylbenzoquinone;6E,8E,12E,14E-Hexadecatetraen-10-ynoic acid;6E,8E,12E-Hexadecatrien-10-ynoic acid
1400	-0.84	0.0182	0.0902	-4.4399	1.04479	775.006	593.48	56362.9	55538.2	46024.4	52180	19599.4	38775.5	44562.8	21714.4	negative
1174	-0.47	0.0183	0.0906	-4.4469	1.04287	768.556	678.42	63313	56578.7	60928.8	65521.6	49307.8	46093.1	52121.2	32790.1	negative	PE(20:0/18:3(6Z,9Z,12Z));PE(20:0/18:3(6Z,9Z,12Z));PE(20:0/18:3(9Z,12Z,15Z));PE(20:0/18:3(9Z,12Z,15Z));PE(20:2(11Z,14Z)/18:1(11Z));PE(20:2(11Z,14Z)/18:1(9Z));PE(20:2(11Z,14Z)/18:1(9Z));PE(20:1(11Z)/18:2(9Z,12Z));PE(20:1(11Z)/18:2(9Z,12Z));PE(20:3(5Z,8Z,11Z)/18:0);PE(20:3(8Z,11Z,14Z)/18:0);PE(20:3(8Z,11Z,14Z)/18:0);PE(22:2(13Z,16Z)/16:1(9Z));PE(22:2(13Z,16Z)/16:1(9Z));PE(18:2(9Z,12Z)/20:1(11Z));PE(…
1112	-1.26	0.0185	0.0911	-4.0543	1.04048	915.558	1079.42	19481.6	9549.48	14076	15273.2	NA	8252.38	NA	4249.21	negative
710	-0.95	0.0184	0.0911	-4.4556	1.04048	814.538	1036.23	30827.9	28072	26434.9	32495.4	26180.1	14248.4	17106.3	8345.2	positive	PE(22:6(4Z,7Z,10Z,13Z,16Z,19Z)/18:0);PE(22:6(4Z,7Z,10Z,13Z,16Z,19Z)/18:0);PE(22:6(4Z,7Z,10Z,13Z,16Z,19Z)/20:3(5Z,8Z,11Z));PE(22:6(4Z,7Z,10Z,13Z,16Z,19Z)/20:3(8Z,11Z,14Z));PE(22:6(4Z,7Z,10Z,13Z,16Z,19Z)/20:3(8Z,11Z,14Z));PE(22:5(4Z,7Z,10Z,13Z,16Z)/20:4(5Z,8Z,11Z,14Z));PE(22:5(4Z,7Z,10Z,13Z,16Z)/20:4(8Z,11Z,14Z,17Z));PE(22:5(7Z,10Z,13Z,16Z,19Z)/18:1(11Z));PE(22:5(7Z,10Z,13Z,16Z,19Z)/18:1(9Z));PE(22…
1115	-0.69	0.0185	0.0912	-4.4607	1.04001	780.542	295.1	2162669	1.26344e+06	1.57662e+06	1.98829e+06	1.32098e+06	1291405	840365	882543	negative	PI-Cer(d18:0/16:0)
753	-0.61	0.0187	0.0919	-4.4711	1.03668	634.585	338.83	18382.6	18727.1	18151.8	23161.5	12058	14513.6	17041.7	8994.38	positive
8	1.39	0.0189	0.0924	-4.4796	1.03433	147.118	1342.31	40751.7	17535.5	23173.7	16948.7	40449.3	124055	34178.1	78247.1	positive	(3-Methyl-2-butenyl)-benzene
1723	-1.72	0.0189	0.0926	-4.0821	1.03339	894.59	1034.69	15802.6	12812.8	16297.2	15085.5	8921.16	NA	NA	2300.04	negative
315	-1.62	0.0191	0.0932	-4.4932	1.03058	194.022	787.9	10579.5	6746.38	7787.63	7058.64	1333.85	7015.7	1314.21	3607.95	positive	(3S,5S)-Carbapenam-3-carboxylic acid;(1R,6S)-6-Amino-5-oxocyclohex-2-ene-1-carboxylate;(5S,6S)-6-Amino-5-hydroxycyclohexane-1,3-diene-1-carboxyate;3-(Hydrohydroxyphosphoryl)pyruvate
20	-0.62	0.0193	0.0937	-4.501	1.02826	778.517	941.82	46977.9	51617.8	54361.6	50259.4	24504	43607.1	26834.5	41925	positive	PC(P-16:0/18:3(6Z,9Z,12Z));PC(P-16:0/18:3(9Z,12Z,15Z));PC(P-16:0/18:3(9Z,12Z,15Z));PC(18:3(6Z,9Z,12Z)/P-16:0);PC(18:3(9Z,12Z,15Z)/P-16:0);PC(18:3(6Z,9Z,12Z)/P-16:0);PC(18:3(9Z,12Z,15Z)/P-16:0);PC(O-16:0/18:4(6Z,9Z,12Z,15Z));PC(O-14:0/20:4(5Z,8Z,11Z,14Z));1-(10-methyl-hexadecanoyl)-2-(8-[3]-ladderane-octanyl)-sn-glycerophosphoethanolamine;PC(P-16:0/18:3(6Z,9Z,12Z));1-tetradecanoyl-2-(8-[3]-laddera…
1438	0.74	0.0194	0.0939	-4.5058	1.02733	740.564	749.28	26745	17942.3	14828.2	17869.4	45006.6	29285.3	33206.1	22858.9	negative
518	-0.7	0.0196	0.0946	-4.5161	1.02411	799.553	242.84	35381.4	24495.2	33040.6	40075.3	24055.7	24758.3	13404.9	20669.6	positive	1-Hexadecanoyl-2-(9Z-octadecenoyl)-sn-glycero-3-phosphocholine
81	-0.78	0.0196	0.0946	-4.5183	1.02411	295.115	877.82	5435.99	2429.11	3363.94	3381.97	1978.44	1991.64	1603.51	2725.69	positive	Neopterin;Umanopterin;L-Threoneopterin;D-erythro-Eritadenine;Isocarboxazid;Hydroxysepiapterin;Triaziquone;Neopterin
220	-0.81	0.0196	0.0946	-4.5206	1.02411	780.538	425.07	1.16292e+06	775413	817752	1.06461e+06	852822	580587	458908	362166	positive	GlcAbeta-Cer(d18:1/18:0);GlcCer(d14:2(4E,6E)/22:0(2OH));GlcCer(d14:1(4E)/22:1(13Z)(2OH));GlcCer(d16:2(4E,6E)/20:0(2OH))
163	-0.48	0.0197	0.0947	-4.5235	1.02365	837.585	176.04	86809.6	87012.3	58544.6	70502.3	49062.8	54748.2	63497.2	47980.6	positive	SM(d18:0/22:2(13Z,16Z)(OH));PI(O-16:0/19:1(9Z));PI(O-18:0/17:1(9Z));1-(6-[3]-ladderane-hexanyl)-2-(8-[3]-ladderane-octanyl)-sn-glycerophosphocholine;PI(O-20:0/15:1(9Z));PI(P-20:0/15:0);PI(P-18:0/17:0);PI(P-16:0/19:0)
165	-0.36	0.0198	0.0951	-4.5302	1.02182	854.575	174.08	73464.1	54652.4	55433.2	54619	43790.1	46728.9	46013.9	48235.5	positive
1681	1.98	0.02	0.0957	-4.5403	1.01909	194.104	1339.79	6104.14	2589.23	3505.87	2670.58	6577.55	50764.8	6661.82	16056.1	negative
252	-0.71	0.02	0.0957	-4.5413	1.01909	780.538	439.96	759152	585185	587001	863903	567739	497058	392761	284869	positive	GlcAbeta-Cer(d18:1/18:0);GlcCer(d14:2(4E,6E)/22:0(2OH));GlcCer(d14:1(4E)/22:1(13Z)(2OH));GlcCer(d16:2(4E,6E)/20:0(2OH))
1385	-0.9	0.0201	0.096	-4.5472	1.01773	787.007	581.6	49436.6	42502.8	34835.5	40918.9	15076.7	27679.3	37449.6	15794.3	negative
123	-1.99	0.0204	0.097	-4.56	1.01323	118.086	1113.11	4.35801e+06	2459978	3230841	2.58398e+06	274095	2.56675e+06	412445	1.24034e+06	positive	L-Valine;L-Valine;Betaine;Betaine;Propylene glycol;Propane-1,2-diol;Vaporole;Amyl nitrite;Amyl Nitrite;N-Methyl-a-aminoisobutyric acid;(S)-Propane-1,2-diol;(S)-Propane-1,2-diol;Norvaline;D-Norvaline;5-Aminopentanoic acid;5-Aminopentanoate;5-amino-pentanoic acid;D-Valine;(R)-Propane-1,2-diol;L-Norvaline;2S-amino-pentanoic acid;4-Methylaminobutyrate;2-Amino-2-methylbutanoate;Propane-1,3-diol;Valine…
99	-1.07	0.0204	0.097	-4.5628	1.01323	520.339	1222.94	7.1e+06	3.62442e+06	3.24629e+06	4200835	3.05256e+06	2.56272e+06	2.06755e+06	1.11152e+06	positive	LysoPC(18:2(9Z,12Z));PC(18:2(9Z,12Z)/0:0);2-linoleoyl-sn-glycero-3-phosphocholine;Callystatin A;1alpha-hydroxy-18-(5-hydroxy-5-methyl-3-hexynyloxy)-23,24,25,26,27-pentanorvitamin D3 / 1alpha-hydroxy-18-(5-hydroxy-5-methyl-3-hexynyloxy)-23,24,25,26,27-pentanorcholecalciferol;1alpha-hydroxy-18-(5-hydroxy-5-methyl-2-hexynyloxy)-23,24,25,26,27-pentanorvitamin D3 / 1alpha-hydroxy-18-(5-hydroxy-5-methy…
478	-1.41	0.0206	0.0977	-4.5727	1.01011	90.055	1143.29	119510	78407.6	92207.7	77609.5	14547.7	71904.7	24690.2	51455.6	positive	Beta-Alanine;beta-Alanine;L-Alanine;L-Alanine;Sarcosine;Sarcosine;D-Alanine;D-Alanine;Ethyl carbamate;Urethane;(alpha-D-mannosyl)7-beta-D-mannosyl-diacetylchitobiosyl-L-asparagine, isoform A (protein);Alanine;HMMF;2-Nitropropane
1515	-1.04	0.0207	0.0979	-4.4175	1.00922	519.326	164.98	68039.7	102578	79602.5	71871.4	NA	41259.7	22641.5	61518.8	negative
684	-0.49	0.0208	0.0981	-4.5813	1.00833	873.583	284.91	33794	22913.1	26086.9	27006.3	20515.2	23933.7	17868.6	16131.6	positive	PI(O-16:0/20:1(11Z));PI(O-16:0/22:4(7Z,10Z,13Z,16Z));PI(O-18:0/18:1(9Z));PI(O-18:0/20:4(5Z,8Z,11Z,14Z));PI(O-20:0/18:4(6Z,9Z,12Z,15Z));PI(O-20:0/16:1(9Z));PI(P-18:0/20:3(8Z,11Z,14Z));PI(P-20:0/16:0);PI(P-18:0/18:0);PI(P-16:0/20:0);PI(P-20:0/18:3(9Z,12Z,15Z));PI(P-20:0/18:3(6Z,9Z,12Z))
1644	-1.57	0.0209	0.0981	-4.5837	1.00833	926.534	1027.86	57405.9	23404.2	33409	27774.3	7014.24	32821.2	6873.84	10263.1	negative
1411	-0.68	0.021	0.0985	-4.5903	1.00656	702.546	704.39	173190	140932	116007	136911	121333	86783.8	96422.4	58710.4	negative	PE(18:0/P-16:0);PE(16:0/P-18:0);PE(P-16:0e/18:1(9Z));PE(O-16:0/18:1(9Z));PC(P-16:0/15:0);PC(P-16:0/15:0);PE(P-18:0/16:0);PE(P-18:0/16:0);PE(P-16:0/18:0);PE(P-16:0/18:0);PC(15:0/P-16:0);PC(O-16:0/15:1(9Z));PE(P-20:0/14:0);PC(P-18:0/13:0);PE(O-20:0/14:1(9Z));PE(O-18:0/16:1(9Z))
1139	-0.88	0.0211	0.0987	-4.5947	1.00568	821.578	421.05	34738	32076.9	23945.9	32773.4	27689.8	19789.1	13147.3	10578.3	negative
1180	-0.3	0.0211	0.0987	-4.5964	1.00568	850.593	185.84	806620	702859	627710	704377	562255	539227	609117	591455	negative	PS(P-20:0/22:4(7Z,10Z,13Z,16Z))
472	-0.29	0.0213	0.0993	-4.6051	1.00305	852.604	190.32	122118	114141	114030	124461	91430.4	87581.4	105183	105886	positive
213	0.74	0.0214	0.0998	-4.6125	1.00087	326.378	711.62	991475	523891	527193	524198	1.13103e+06	1.08794e+06	1.20363e+06	751211	positive
23	-1.73	0.0216	0.100034	-4.2264	0.999851	297.08	944.49	17764.2	7291.47	11359.9	9272.85	NA	5647.1	NA	1873.17	positive	Charine;5-Amino-1-ribofuranosylimidazole-4-carboxyamide
1283	-0.83	0.0216	0.100034	-4.6207	0.999851	865.575	281.3	434413	349996	313855	393225	292480	236784	237437	114770	negative
10	1.44	0.0216	0.100034	-4.622	0.999851	189.164	1341.91	7571.18	5151.12	5655.32	4055.58	7959.48	37355.8	8731.47	18439.2	positive
2034	0.33	0.0218	0.1005	-4.6286	0.997834	562.846	895.35	5151.19	6273.72	7045.5	6223.9	8083.8	7153.59	7753.75	7918.34	negative
1110	-0.8	0.0219	0.1007	-4.633	0.996971	870.55	1085.83	26094.9	25094.6	23389.9	30770.6	25078.9	10808.6	17198.1	11068.7	negative
1177	-1.69	0.022	0.1012	-4.4822	0.994819	282.035	311.48	45640.2	28137	42845.3	21112.6	NA	22402	4436.1	10515	negative
1360	-0.76	0.0221	0.1013	-4.6444	0.994391	796.538	240.67	258775	156744	195600	245992	143718	174335	81861.3	115540	negative	PI-Cer(t18:0/16:0);PI-Cer(d18:0/16:0(2OH))
935	-1.15	0.0224	0.1024	-4.657	0.9897	906.847	329.74	7135.34	7751.73	8025.56	6398.33	4330.03	2463.38	6603.52	1664.67	positive
1322	-0.53	0.0225	0.1025	-4.661	0.989276	770.571	687.26	29803.8	25185.4	23779.7	25896.8	20313.7	16292.7	23785.8	13460.2	negative	PE(24:1(15Z)/14:1(9Z));PE(20:0/18:2(9Z,12Z));PE(20:0/18:2(9Z,12Z));PE(20:2(11Z,14Z)/18:0);PE(20:2(11Z,14Z)/18:0);PE(20:1(11Z)/18:1(11Z));PE(20:1(11Z)/18:1(9Z));PE(20:1(11Z)/18:1(9Z));PE(22:2(13Z,16Z)/16:0);PE(22:2(13Z,16Z)/16:0);PE-NMe2(18:1(9Z)/18:1(9Z));PE-NMe2(18:1(9Z)/18:1(9Z));PE(22:1(13Z)/16:1(9Z));PE(18:2(9Z,12Z)/20:0);PE(18:2(9Z,12Z)/20:0);PE(18:1(11Z)/20:1(11Z));PE(18:1(9Z)/20:1(11Z));PE…
47	-0.91	0.0225	0.1025	-4.6627	0.989276	786.6	1081.47	10403686	7.81527e+06	7354637	9164398	8004550	4.71328e+06	4443509	2.60564e+06	positive	PC(18:1(9Z)/18:1(9Z)) ;DG(22:1n9/0:0/22:6n3);DG(22:2n6/0:0/22:5n6);DG(22:2n6/0:0/22:5n3);PC(20:2(11Z,14Z)/16:0);PC(20:2(11Z,14Z)/16:0);PC(22:1(13Z)/14:1(9Z));PC(22:1(13Z)/14:1(9Z));PC(22:2(13Z,16Z)/14:0);PC(22:2(13Z,16Z)/14:0);PC(16:1(9Z)/20:1(11Z));PC(16:1(9Z)/20:1(11Z));PC(18:0/18:2(9Z,12Z));PC(18:0/18:2(9Z,12Z));PC(18:1(11Z)/18:1(9Z));PC(18:1(11Z)/18:1(9Z));PC(18:1(11Z)/18:1(11Z));PC(18:1(11Z)…
326	-1.49	0.0227	0.1031	-4.6711	0.986741	72.0809	831.01	409837	218219	301595	242391	51566.4	254888	57280.4	138147	positive	Pyrrolidine;3-Buten-1-amine
647	-1.05	0.0228	0.1035	-4.6778	0.98506	551.39	1204.71	42489.2	19820.5	16373.6	23902.1	16849.8	13204.2	11850.5	6753.22	positive
757	0.51	0.0231	0.1046	-4.6917	0.980468	270.929	937.04	3090.62	4795.56	3848.16	3578.85	5894.87	4173.11	6372.24	5423.4	positive
1781	-0.76	0.0232	0.1046	-4.693	0.980468	798.544	252	36182.9	20787.5	25195.2	34474.2	18407.5	23764.4	11548.6	15886	negative
64	-2.14	0.0233	0.105	-4.6991	0.978811	298.025	865.65	31130.7	12453.8	18774.3	33069.6	2079.66	19165.5	2122.5	7557.94	positive	N-(2-formyl-3-chlorophenyl)anthranilic acid;p-Nitrophenyl-O-ethyl ethylphosphonate;Cloethocarb;8-Chloro-2,7-dibenzofurandiol
118	-0.95	0.0235	0.1058	-4.7093	0.975514	732.59	712.47	4425057	3254624	2.80829e+06	3.80749e+06	3.53825e+06	1.8131e+06	1.4352e+06	1.21038e+06	positive	PE(20:0/P-16:0);PE(18:0/P-18:0);PC(P-18:0/15:0);PC(P-18:0/15:0);PE(dm18:0/18:0);PE(P-18:0/18:0);PE(P-16:0/20:0);PE(P-16:0/20:0);PC(15:0/P-18:0);PA(O-18:0/18:0);PA(O-16:0/20:0);PA(O-20:0/16:0);PC(O-18:0/15:1(9Z));PC(O-16:0/17:1(9Z));PE(P-20:0/16:0);PC(P-16:0/17:0);PC(P-20:0/13:0);PE(O-18:0/18:1(9Z));PE(O-16:0/20:1(11Z));PE(O-20:0/16:1(9Z))
1230	-1.32	0.0238	0.1061	-4.3329	0.974285	318.02	942.55	9281.13	3893.33	7240.24	5865.02	NA	3473.87	NA	1807.67	negative
1010	1.95	0.0237	0.1061	-4.7156	0.974285	610.545	157.99	78863.4	181177	107713	168375	1.02599e+06	165444	1.27156e+06	269831	negative
839	-1.31	0.0237	0.1061	-4.7184	0.974285	176.066	788.27	15622.9	7645.33	11792.9	9575.7	2423.15	9643.97	2740.59	5592.54	positive	(S)-Ureidoglycolic acid;(-)-Ureidoglycolate;Guanidinosuccinic acid;N-Amidino-L-aspartate;Ureidoglycolic acid
1869	0.36	0.0238	0.1061	-4.7189	0.974285	961.715	414.84	20158.2	17282	17972.6	17370.1	25358.3	22853.8	26976.7	19095.8	negative
1586	-0.74	0.024	0.1069	-4.7304	0.971022	893.602	346.52	67323.3	68584.9	39737.3	70056.9	41734	30956.3	49004.1	26389.3	negative
503	-0.86	0.0243	0.108	-4.7437	0.966576	816.639	1093.87	98695.6	60258.5	54958.8	94036.7	66114.6	40462	37588.4	28221.4	positive
681	0.44	0.0244	0.1082	-4.7485	0.965773	964.729	342.23	8140.16	8010.64	7252.59	7596.75	11491.6	10157.5	13230.6	7982.26	positive
1451	0.75	0.0245	0.1082	-4.7492	0.965773	790.541	665.35	63796.2	44745.1	43270.8	57566.8	132386	91228.3	82683.2	56289.7	negative	PE(22:6(4Z,7Z,10Z,13Z,16Z,19Z)/18:0);PE(22:6(4Z,7Z,10Z,13Z,16Z,19Z)/18:0);PE(22:5(7Z,10Z,13Z,16Z,19Z)/18:1(11Z));PE(22:5(7Z,10Z,13Z,16Z,19Z)/18:1(9Z));PE(18:4(6Z,9Z,12Z,15Z)/22:2(13Z,16Z));PE(18:4(6Z,9Z,12Z,15Z)/22:2(13Z,16Z));PE(20:1(11Z)/20:5(5Z,8Z,11Z,14Z,17Z));PE(20:1(11Z)/20:5(5Z,8Z,11Z,14Z,17Z));PE(20:3(5Z,8Z,11Z)/20:3(5Z,8Z,11Z));PE(20:3(5Z,8Z,11Z)/20:3(8Z,11Z,14Z));PE(20:2(11Z,14Z)/20:4(5…
1005	1.12	0.0247	0.1086	-4.7594	0.96417	606.536	158.96	31818.1	27417.1	24371	26657.9	26363.7	111622	59967.4	71140.7	negative
444	0.35	0.0247	0.1086	-4.7607	0.96417	236.237	155.94	100274	113295	115375	125637	125086	159850	160459	133716	positive
1557	0.5	0.0248	0.1086	-4.7626	0.96417	443.283	163.93	38567.9	39233.6	47091	44293.9	50519	47839	65241.4	79207.5	negative
1618	-2.73	0.0248	0.1086	-4.7634	0.96417	186.039	866.76	63003.8	26089.9	41876.7	31463.1	1566.99	28637.9	1753.33	14168.2	negative
1254	-0.8	0.0248	0.1086	-4.7642	0.96417	772.489	568.92	516872	416048	369467	425090	192750	287467	406085	163243	negative	PC(18:4(6Z,9Z,12Z,15Z)/18:4(6Z,9Z,12Z,15Z));PC(18:4(6Z,9Z,12Z,15Z)/18:4(6Z,9Z,12Z,15Z));PE(22:6(4Z,7Z,10Z,13Z,16Z,19Z)/17:2(9Z,12Z));PC(18:4(9Z,11E,13E,15Z)/18:4(9Z,11E,13E,15Z));PC(18:4(9E,11E,13E,15E)/18:4(9E,11E,13E,15E));PE(17:2(9Z,12Z)/22:6(4Z,7Z,10Z,13Z,16Z,19Z))
1977	-1.24	0.0254	0.1102	-4.0036	0.957818	584.36	1257.63	6011.76	3596.27	3267.41	4133.37	1753.52	NA	NA	NA	negative
792	-1.43	0.0253	0.1102	-4.7832	0.957818	190.144	1209.59	4914.72	11444.7	18802.7	12141.1	5825.89	1722.83	5311.5	4567.48	positive
600	0.89	0.0254	0.1102	-4.7873	0.957818	790.538	631.95	15636	15360.9	15685.9	19388.6	54148.3	29864	30992.5	17038	positive	PE(22:6(4Z,7Z,10Z,13Z,16Z,19Z)/18:1(11Z));PE(22:6(4Z,7Z,10Z,13Z,16Z,19Z)/18:1(9Z));PE(22:6(4Z,7Z,10Z,13Z,16Z,19Z)/18:1(9Z));PE(22:5(7Z,10Z,13Z,16Z,19Z)/18:2(9Z,12Z));PE(20:0/18:4(6Z,9Z,12Z,15Z));PE(20:0/18:4(6Z,9Z,12Z,15Z));PE(20:2(11Z,14Z)/18:2(9Z,12Z));PE(20:2(11Z,14Z)/18:2(9Z,12Z));PE(20:1(11Z)/18:3(6Z,9Z,12Z));PE(20:1(11Z)/18:3(6Z,9Z,12Z));PE(20:1(11Z)/18:3(9Z,12Z,15Z));PE(20:1(11Z)/18:3(9Z,1…
1367	-0.54	0.0254	0.1102	-4.7874	0.957818	796.538	458.03	232049	190210	190689	256243	197361	160378	135681	112734	negative	PI-Cer(t18:0/16:0);PI-Cer(d18:0/16:0(2OH))
481	-1.02	0.0255	0.1103	-4.7908	0.957424	434.238	1143.13	6020.94	4607.89	4951.34	4442.96	1481.49	5045.34	1784.59	2726.9	positive
1087	-0.74	0.026	0.1122	-4.8105	0.950007	863.569	289.99	3384970	2.38892e+06	2.56174e+06	3.21589e+06	2398437	1.7605e+06	1.9865e+06	1.03074e+06	negative	PI(22:1(11Z)/14:0);PI(22:0/14:1(9Z));PI(21:0/15:1(9Z));PI(20:1(11Z)/16:0);PI(19:1(9Z)/17:0);PI(19:0/17:1(9Z));PI(20:0/16:1(9Z));PI(17:0/19:1(9Z));PI(17:1(9Z)/19:0);PI(14:1(9Z)/22:0);PI(16:1(9Z)/20:0);PI(15:1(9Z)/21:0);PI(14:0/22:1(11Z));PI(18:0/18:1(9Z));PI(18:1(9Z)/18:0);PI(16:0/20:1(11Z))
719	-0.43	0.0261	0.1125	-4.8151	0.948847	608.56	174.73	23988.3	24338.5	29543.2	30993	18079.2	25891.7	19153	17886.1	positive	Cer(d14:2(4E,6E)/24:0(2OH));Cer(d16:2(4E,6E)/22:0(2OH))
235	0.8	0.0262	0.1126	-4.8184	0.948462	858.6	1037.55	383400	344146	343905	418930	1.05185e+06	669597	681542	368722	positive	PC(20:3(8Z,11Z,14Z)/22:5(7Z,10Z,13Z,16Z,19Z));PC(20:3(8Z,11Z,14Z)/22:5(4Z,7Z,10Z,13Z,16Z));PC(20:3(8Z,11Z,14Z)/20:2(11Z,14Z));PC(20:3(8Z,11Z,14Z)/20:2(11Z,14Z));PC(20:1(11Z)/20:4(8Z,11Z,14Z,17Z));PC(20:1(11Z)/20:4(8Z,11Z,14Z,17Z));PC(20:1(11Z)/20:4(5Z,8Z,11Z,14Z));PC(20:1(11Z)/20:4(5Z,8Z,11Z,14Z));PC(20:3(5Z,8Z,11Z)/20:2(11Z,14Z));PC(20:3(5Z,8Z,11Z)/20:2(11Z,14Z));PC(20:2(11Z,14Z)/22:6(4Z,7Z,10Z,…
676	-1.02	0.0265	0.1137	-4.8306	0.94424	834.528	644.52	38864.4	17327.3	20158.1	20020.5	18563.5	14220.7	7919.62	7694.32	positive	PG(18:3(6Z,9Z,12Z)/18:1(9Z));PG(18:3(6Z,9Z,12Z)/18:1(9Z));PG(18:3(6Z,9Z,12Z)/18:1(11Z));PG(18:3(6Z,9Z,12Z)/20:4(5Z,8Z,11Z,14Z));PG(18:3(6Z,9Z,12Z)/20:4(5Z,8Z,11Z,14Z));PG(18:3(9Z,12Z,15Z)/18:1(9Z));PG(18:3(9Z,12Z,15Z)/18:1(9Z));PG(18:3(9Z,12Z,15Z)/18:1(11Z));PG(18:3(9Z,12Z,15Z)/20:4(5Z,8Z,11Z,14Z));PG(18:3(9Z,12Z,15Z)/20:4(5Z,8Z,11Z,14Z));PG(18:1(11Z)/18:3(6Z,9Z,12Z));PG(18:1(11Z)/18:3(9Z,12Z,15Z…
569	-0.46	0.0268	0.1141	-4.6886	0.942714	536.504	156.26	NA	66741	45572.1	47004.2	36783.8	34884.7	40690.6	39890.7	positive	N-[(4E,8E)-1,3-dihydroxyoctadeca-4,8-dien-2-yl]hexadecanamide;Cer(d14:1/20:1);Cer(d16:2(4E,6E)/18:0);Cer(d14:2(4E,6E)/20:0);Cer(d18:2/16:0)
899	0.88	0.0267	0.1141	-4.839	0.942714	587.356	323.3	3757.67	2498.31	3761.48	4376.21	7391.99	10773.2	4038.2	5436.9	positive	6,8a-Seco-6,8a-deoxy-5-oxoavermectin ''2a'' aglycone;PI(O-18:0/0:0)
2101	-0.62	0.0267	0.1141	-4.8407	0.942714	306.92	875.08	8541.12	6653.84	10088.4	5570.11	5144.29	5971.78	3660.97	5084.42	negative
470	-0.68	0.0267	0.1141	-4.8411	0.942714	738.507	627.99	101504	115117	125493	120310	50374.7	97221.3	98588.2	54731.1	positive	PE(22:5(7Z,10Z,13Z,16Z,19Z)/14:0);PE(20:2(11Z,14Z)/14:0);PE(20:2(11Z,14Z)/14:0);PE(20:1(11Z)/14:1(9Z));PE(20:1(11Z)/14:1(9Z));PE(20:4(5Z,8Z,11Z,14Z)/16:1(9Z));PE(20:4(5Z,8Z,11Z,14Z)/16:1(9Z));PE(20:5(5Z,8Z,11Z,14Z,17Z)/16:0);PE(20:5(5Z,8Z,11Z,14Z,17Z)/16:0);PE(20:4(8Z,11Z,14Z,17Z)/16:1(9Z));PE(22:5(4Z,7Z,10Z,13Z,16Z)/14:0);PE(22:4(7Z,10Z,13Z,16Z)/14:1(9Z));PE(22:4(7Z,10Z,13Z,16Z)/14:1(9Z));PE(18:…
613	-0.44	0.0268	0.1142	-4.8449	0.942334	868.59	174.57	37619.7	45381.6	41835.3	30458.5	28787.4	23012.1	30549.6	31681.7	positive
1401	-0.92	0.027	0.1148	-4.8526	0.940058	788.014	594.86	17204.2	15613.2	14008.3	15970.7	5435	9990.77	15513.4	5526.25	negative
1439	0.5	0.0271	0.1148	-4.8548	0.940058	752.527	745.81	22047.5	21826.1	18760.2	17764.5	39269.3	26271.5	28128.8	22179.3	negative	PE(22:4(7Z,10Z,13Z,16Z)/15:0);PE(22:4(7Z,10Z,13Z,16Z)/15:0);PE(15:0/22:4(7Z,10Z,13Z,16Z));PE(15:0/22:4(7Z,10Z,13Z,16Z));PC(20:3(5Z,8Z,11Z)/14:1(9Z));PC(20:3(5Z,8Z,11Z)/14:1(9Z));PC(20:3(8Z,11Z,14Z)/14:1(9Z));PC(20:3(8Z,11Z,14Z)/14:1(9Z));PC(20:4(8Z,11Z,14Z,17Z)/14:0);PC(20:4(8Z,11Z,14Z,17Z)/14:0);PC(20:4(5Z,8Z,11Z,14Z)/14:0);PC(20:4(5Z,8Z,11Z,14Z)/14:0);PC(16:1(9Z)/18:3(9Z,12Z,15Z));PC(16:1(9Z)/1…
181	-0.56	0.0273	0.1155	-4.8635	0.937418	785.563	298.01	13171.1	10895	9460.93	13323.5	10528.5	8911.93	6214.28	6593.05	positive	PG(P-16:0/20:0);PG(P-18:0/18:0);PG(P-20:0/16:0);PG(O-16:0/20:1(11Z));PG(O-18:0/18:1(9Z));PG(O-20:0/16:1(9Z))
512	0.6	0.0274	0.1155	-4.8645	0.937418	786.637	1123.66	6868.98	4540.79	4725.6	5890.25	10789.8	8583.9	8524.03	5784.54	positive	PE(24:1(15Z)/P-16:0);PE(22:0/P-18:1(11Z));PE(22:0/P-18:1(9Z));PE(22:1(13Z)/P-18:0);PE(P-16:0/24:1(15Z));PE(P-18:0/22:1(13Z));PE(P-18:1(11Z)/22:0);PE(P-18:1(9Z)/22:0);PA(O-18:0/22:1(11Z));PA(O-20:0/20:1(11Z));PA(P-20:0/20:0);PA(P-18:0/22:0);PC(O-20:0/17:2(9Z,12Z));PE(P-20:0/20:1(11Z));PE(P-18:0/22:1(11Z));PC(P-20:0/17:1(9Z));PC(P-18:0/19:1(9Z));PE(O-18:0/22:2(13Z,16Z));PE(O-20:0/20:2(11Z,14Z))
1771	-0.51	0.0275	0.1161	-4.8719	0.935168	792.558	798.66	8464.96	11684.7	9876.38	13817.8	7587.93	8661.57	8345.45	5926.06	negative	PE(22:5(7Z,10Z,13Z,16Z,19Z)/18:0);PE(18:4(6Z,9Z,12Z,15Z)/22:1(13Z));PE(20:2(11Z,14Z)/20:3(5Z,8Z,11Z));PE(20:2(11Z,14Z)/20:3(8Z,11Z,14Z));PE(20:2(11Z,14Z)/20:3(8Z,11Z,14Z));PE(20:0/20:5(5Z,8Z,11Z,14Z,17Z));PE(20:0/20:5(5Z,8Z,11Z,14Z,17Z));PE(20:1(11Z)/20:4(5Z,8Z,11Z,14Z));PE(20:1(11Z)/20:4(5Z,8Z,11Z,14Z));PE(20:1(11Z)/20:4(8Z,11Z,14Z,17Z));PE(20:3(5Z,8Z,11Z)/20:2(11Z,14Z));PE(20:4(5Z,8Z,11Z,14Z)/2…
574	0.42	0.0277	0.1166	-4.8787	0.933301	355.368	791.47	42217.5	42017.2	35558	35672.7	63772.4	50746.9	55317.3	40420.6	positive	2-amino-14,16-dimethyloctadecan-3-ol
1421	-0.38	0.0279	0.1172	-4.8864	0.931072	891.599	183.82	154310	157108	157186	131362	143724	95372.9	112877	111494	negative	PI(22:1(11Z)/16:0);PI(22:0/16:1(9Z));PI(21:0/17:1(9Z));PI(20:1(11Z)/18:0);PI(19:1(9Z)/19:0);PI(19:0/19:1(9Z));PI(17:1(9Z)/21:0);PI(16:1(9Z)/22:0);PI(16:0/22:1(11Z));PI(18:1(9Z)/20:0);PI(18:0/20:1(11Z));PI(20:0/18:1(9Z))
122	-0.93	0.028	0.1173	-4.51	0.930702	761.625	715.82	6416.78	3177.44	3598.53	4283.05	1914.53	NA	2536.19	NA	positive
755	0.6	0.0286	0.1193	-4.9097	0.92336	288.94	910	3387.97	5016.96	3673.65	3867.17	7994.2	4105.77	6727.67	5822.01	positive
1042	-0.47	0.0286	0.1193	-4.9107	0.92336	821.559	185.17	89991.4	93280.5	92476	87631.4	48970.9	81475.9	79070.7	59193.3	negative	PI(O-16:0/18:1(9Z));PI(O-18:0/16:1(9Z));PI(O-20:0/14:1(9Z));PI(P-20:0/14:0);PI(P-18:0/16:0);PI(P-16:0/18:0)
1134	0.63	0.0291	0.121	-4.9268	0.917215	878.592	1046.24	609242	614765	551192	629368	1.4586e+06	908449	870100	639395	negative	PE(DiMe(13,5)/DiMe(9,5));PE(DiMe(11,3)/DiMe(13,5));PE(DiMe(13,5)/DiMe(11,3));PE(DiMe(11,5)/DiMe(11,5));PE(MonoMe(11,5)/MonoMe(13,5));PE(MonoMe(13,5)/MonoMe(11,5));PE(DiMe(9,5)/DiMe(13,5))
1677	-0.58	0.0293	0.1216	-4.9363	0.915066	837.581	176.92	49218.8	41222.1	35727.5	51580.5	40237.2	32516.2	26714.6	21403.9	negative
1980	-0.68	0.0293	0.1216	-4.9364	0.915066	808.514	665.82	19017.1	14929.3	12883.8	12430.4	14793.7	7731.42	8218.2	7379.86	negative	PE(DiMe(11,3)/MonoMe(11,3));PE(DiMe(11,3)/MonoMe(9,5));PS(18:2(9Z,12Z)/20:3(8Z,11Z,14Z));PS(18:2(9Z,12Z)/20:3(8Z,11Z,14Z));PS(20:3(8Z,11Z,14Z)/18:2(9Z,12Z));PS(20:3(8Z,11Z,14Z)/18:2(9Z,12Z));PS(20:4(5Z,8Z,11Z,14Z)/18:1(9Z));PS(20:4(5Z,8Z,11Z,14Z)/18:1(9Z));PE(MonoMe(9,5)/DiMe(11,3));PE(MonoMe(9,5)/DiMe(9,5));PE(DiMe(9,5)/MonoMe(11,3));PE(DiMe(9,5)/MonoMe(9,5));PE(MonoMe(11,3)/DiMe(11,3));PE(MonoM…
912	0.58	0.0296	0.122	-4.9445	0.91364	494.36	1263.58	5786.59	4693.99	3966.14	5222.96	9790.05	8264.71	6838.23	5125.77	positive	(3beta,5beta,8beta,22E,24xi)-Ergosta-6,22-diene-3,5,8-triol;Schleicherastatin 6;Tyromycic acid;4alpha-Carboxy-5alpha-cholesta-8-en-3beta-ol;Arachidyl carnitine;(2beta,3alpha,9alpha,24R)-Ergosta-7,22-diene-2,3,9-triol;4Î±-carboxy-5Î±-cholesta-8-en-3Î²-ol;4alpha-carboxy-5alpha-cholesta-8-en-3beta-ol;3-Oxo-12,18-ursadien-28-oic acid;(22R,23R)-22,23-Dihydroxy-campest-4-en-3-one;Stylisterol C;Styliste…
214	-0.65	0.0296	0.122	-4.9468	0.91364	605.551	182.84	1197553	1.10219e+06	950753	635959	730515	571258	708443	449883	positive	DG(16:0e/18:0/0:0)
334	-0.64	0.0296	0.122	-4.9471	0.91364	796.57	432.71	56964.2	38510	34002.3	51873.6	36747.6	29148.5	30758.3	19687.2	positive	DGCC(16:0/20:5)
1486	0.63	0.0297	0.122	-4.9483	0.91364	241.145	107.73	79648.9	52606.8	41206.6	50115.7	116005	74342.5	73529.3	78910.6	negative	(3S,5R,6R,7E)-3,5,6-Trihydroxy-7-megastigmen-9-one;2-Carboxy-4-dodecanolide
497	-0.66	0.0297	0.122	-4.9508	0.91364	883.61	199.27	84038.6	110234	66625.9	83958.3	58746.2	59448.6	69091.9	34346.9	positive
1326	-0.71	0.0298	0.122	-4.9514	0.91364	796.538	434.52	347458	274090	251472	351260	292072	204882	153738	126893	negative	PI-Cer(t18:0/16:0);PI-Cer(d18:0/16:0(2OH))
327	-1.29	0.0298	0.1221	-4.9543	0.913284	780.533	831.78	12815	6349.44	8323.65	6262.66	1501.86	7406.4	2830.14	3810.13	positive	PC(P-18:1(11Z)/16:1(9Z));PC(P-18:1(11Z)/16:1(9Z));PC(P-16:0/18:2(9Z,12Z));PC(P-16:0/18:2(9Z,12Z));PC(P-18:1(9Z)/16:1(9Z));PC(P-18:1(9Z)/16:1(9Z));PC(16:1(9Z)/P-18:1(9Z));PC(16:1(9Z)/P-18:1(11Z));PC(18:2(9Z,12Z)/P-16:0);PC(o-16:1(9Z)/18:2(9Z,12Z));PC(O-16:1(9Z)/18:2(9Z,12Z));2,3-Bis-O-(geranylgeranyl)glycerol 1-phosphate;PC(16:1(9Z)/P-18:1(9Z));PC(16:1(9Z)/P-18:1(11Z));PC(O-16:0/18:3(9Z,12Z,15Z));…
9	1.52	0.03	0.1224	-4.9587	0.912219	105.113	1344.65	12321	4633.69	7862.2	5690.49	14579.4	64677.6	12310.2	15001.2	positive
1155	0.35	0.03	0.1225	-4.9613	0.911864	929.54	189.5	30144.8	26418	29065.9	32031.5	32450.8	38295.6	45866.7	34406.8	negative
1371	-1.15	0.0305	0.1241	-4.9771	0.906228	921.526	176.26	239477	192217	190454	205724	43706	186839	67683.8	134741	negative
971	-1.38	0.031	0.1258	-4.6199	0.900319	245.15	1297.33	5995.07	2705.42	4428.63	2939.61	NA	2262	NA	953.89	positive	L-Acetylcarnitine;Hydroxyprolyl-Leucine;Hydroxyprolyl-Isoleucine;Isoleucyl-Hydroxyproline;Leucyl-Hydroxyproline;N-lactoyl-Leucine
629	0.54	0.0311	0.1261	-4.9969	0.899285	169.086	107.7	33566.8	26374	19899.1	25894.9	48919	39057.5	29138.3	37121.7	positive	(4-Hydroxy-3-methoxyphenyl)ethanol;1,3,5-Trimethoxybenzene;4-Trimethylammoniobutanal;4-Trimethylammoniobutanal;4-Ipomeanol;1-Ipomeanol;2,6-Dimethoxy-4-methylphenol;Epoxyoxophorone;2-Furanylmethyl butanoate;Ethyl 2-furanpropionate;N-Trimethyl-2-aminoethylphosphonate
1175	-0.64	0.0312	0.1264	-5.0015	0.898253	781.546	322.97	857949	561203	510287	724730	531221	514918	362854	303655	negative
1245	-0.49	0.0318	0.1282	-5.018	0.892112	858.625	1091.77	210651	203808	177074	220197	195774	144677	143010	105255	negative	PS(19:0/22:1(11Z));PS(19:1(9Z)/22:0);PS(20:1(11Z)/21:0);PS(21:0/20:1(11Z));PS(22:0/19:1(9Z));PS(22:1(11Z)/19:0)
879	-0.97	0.0321	0.1293	-5.0285	0.888401	410.342	208.89	5392.63	4319.51	9290.93	12394.3	2639.64	4071.26	5237.96	3196.17	positive	(E)-26,27-Dinorergosta-4,22-dien-3-one
691	-1.74	0.0322	0.1294	-5.0311	0.888066	134.081	852.5	16214.4	7801.97	9618.97	8269.32	1556.74	10292	1220.37	4097.34	positive	Glycerol;Glycerol;1,4-Dideoxy-1,4-imino-D-ribitol;N-Lactoyl ethanolamine;L-2-Amino-5-hydroxypentanoic acid;N-Hydroxy-L-valine
949	-1.02	0.0324	0.1302	-4.669	0.885389	331.964	888.45	6251.82	3237.16	4610.69	3947.27	NA	2951.75	NA	1583.01	positive
1841	-1.33	0.0325	0.1302	-5.0417	0.885389	128.035	844.94	29915.5	14407.8	19176.6	13420.7	3437.63	16681.5	5050.91	9548.4	negative	Pyrrolidonecarboxylic acid;5-Oxoprolinate;Pyroglutamic acid;Pidolic acid;N-Acryloylglycine;Pyrroline hydroxycarboxylic acid;dimethadione;1-Pyrroline-4-hydroxy-2-carboxylate;1-Pyrroline-4-hydroxy-2-carboxylate;(3R,5S)-1-pyrroline-3-hydroxy-5-carboxylic Acid;L-1-Pyrroline-3-hydroxy-5-carboxylate;4-Oxoproline;5-Oxo-D-proline
1020	-0.64	0.0326	0.1306	-5.0465	0.884057	985.557	318.13	21280.1	25234.6	20230.7	24802.5	20115.5	13318.1	18331	9340.79	negative
1729	-1.45	0.0328	0.1309	-4.294	0.88306	1078.45	1046.27	18209.4	7985.87	11390.3	14090.9	NA	4537.9	NA	NA	negative
1241	0.78	0.0329	0.1309	-5.053	0.88306	387.078	948.47	5248.72	1962.24	3280.21	2124.32	NA	NA	NA	NA	negative
107	-1.42	0.0332	0.1315	-4.6962	0.881074	430.127	1573.44	8828.06	3411.54	6302.62	3590.3	NA	2708.85	NA	1340.53	positive	gamma-L-Glutamyl-gamma-L-glutamyl-L-methionine;Glycyrol;Glycyrol;8-Carboxymethyldihydrochelerythrine;Wampetin;Glycyrrhizaisoflavone B;Vellokaempferol 3-methyl ether;Glycyrol;Isoglycyrol;3,9-Dihydroxy-1-methoxy-8-prenylcoumestan;Puerarostan;Mirificoumestan;Neorautenanol;Derrubone;3'-Hydroxyalpinumisoflavone 4'-methyl ether;Barpisoflavone C;Desmodol;5-Hydroxy-8-(4-hydroxy-3-methoxyphenyl)-2,2-dimet…
1321	-0.61	0.0331	0.1315	-5.0605	0.881074	716.524	688.4	48093.1	45218.4	46896.1	51819.6	47530.4	24910.7	36361.2	22754.5	negative	PE(20:0/14:1(9Z));PE(20:0/14:1(9Z));PE(20:1(11Z)/14:0);PE(20:1(11Z)/14:0);PE(18:1(9Z)/16:0);PE(18:1(9Z)/16:0);PE(18:1(11Z)/16:0);PE(14:1(9Z)/20:0);PE(14:1(9Z)/20:0);PE(14:0/20:1(11Z));PE(14:0/20:1(11Z));PE(16:0/18:1(11Z));PE(16:0/18:1(11Z));PE(16:0/18:1(9Z));PE(16:0/18:1(9Z));PE(18:0/16:1(9Z));PE(18:0/16:1(9Z));PE(16:1(9Z)/18:0);PE(16:1(9Z)/18:0);PC(16:1(9Z)/15:0);PC(16:1(9Z)/15:0);PC(15:0/16:1(9…
2012	0.35	0.0332	0.1315	-5.0633	0.881074	620.843	877.24	4777.85	6300.42	5437.88	4495.22	6485.49	6204.32	7615.51	6314.06	negative
2109	-0.81	0.0332	0.1315	-5.0648	0.881074	539.321	1226.85	9378.27	4878.79	4871.8	5618.27	4926.65	4223.47	2794.66	2303.82	negative
1945	-0.35	0.0343	0.1355	-5.0974	0.868061	238.985	949.88	21338.8	17913.2	16673.5	16904.7	13238	17305.3	14160.1	12467.8	negative
2089	0.31	0.0346	0.1365	-5.1065	0.864867	716.832	876.38	4967.67	6066.79	6462.36	7024.21	7818.74	7211.61	7728.17	7444.99	negative
1038	-0.73	0.0351	0.1379	-5.1192	0.860436	866.578	180.3	205704	226909	130154	240081	91654.9	162104	150276	85669.1	negative
135	-0.82	0.0353	0.1385	-5.1271	0.85855	666.603	151.63	51151.4	26323.1	28053.7	36260.4	11865.8	29174.4	22265.2	18549.1	positive	Glycerol 1,2-dioctadecanoate;DG(18:0/18:0/0:0)[rac];DG(14:0/22:0/0:0);DG(14:0/22:0/0:0)[iso2];DG(18:0/0:0/18:0);DG(16:0/0:0/20:0);DG(16:0/20:0/0:0);DG(16:0/20:0/0:0)[iso2];DG(18:0/18:0/0:0);DG(18:0/18:0/0:0);DG(20:0/16:0/0:0);DG(14:0/0:0/22:0);DG(22:0/14:0/0:0);DG(15:0/21:0/0:0)[iso2];DG(17:0/19:0/0:0)[iso2]
1436	0.55	0.0353	0.1385	-5.1274	0.85855	464.317	758.68	81424.6	73779.5	74075.8	87150.4	142895	128026	131694	73501.2	negative
1025	-0.48	0.0355	0.1386	-5.1313	0.858237	826.563	1069.45	6.82466e+06	6622327	6.00854e+06	7.26436e+06	6567211	4.60775e+06	4.92913e+06	3.49939e+06	negative	PS(17:1(9Z)/22:2(13Z,16Z));PS(17:2(9Z,12Z)/22:1(11Z));PS(18:3(6Z,9Z,12Z)/21:0);PS(18:3(9Z,12Z,15Z)/21:0);PS(19:0/20:3(8Z,11Z,14Z));PS(19:1(9Z)/20:2(11Z,14Z));PS(20:2(11Z,14Z)/19:1(9Z));PS(20:3(8Z,11Z,14Z)/19:0);PS(21:0/18:3(9Z,12Z,15Z));PS(21:0/18:3(6Z,9Z,12Z));PS(22:1(11Z)/17:2(9Z,12Z));PS(22:2(13Z,16Z)/17:1(9Z))
1002	0.98	0.0355	0.1386	-5.1321	0.858237	574.5	157.82	4978570	5.15846e+06	4.22759e+06	4.00301e+06	4.14182e+06	15452959	8444424	12196807	negative
2128	-0.45	0.0357	0.1391	-5.1381	0.856673	700.496	747.75	5637.24	5416.03	6384.79	7667.31	5490.64	4584.28	4925.13	3466.33	negative
1145	-0.74	0.0357	0.1391	-5.1392	0.856673	850.593	311.39	1.22943e+06	821848	900074	1.20994e+06	888415	629688	705238	355515	negative	PS(P-20:0/22:4(7Z,10Z,13Z,16Z))
1290	-0.75	0.0363	0.1412	-5.1562	0.850165	851.596	316.7	418910	342897	344501	407437	334950	225659	271410	121915	negative
1558	0.6	0.0365	0.1417	-5.1618	0.84863	470.317	162.11	20437.8	29942	27375.6	23140	39028.2	27255.6	34030.6	56956.9	negative
906	1.06	0.0367	0.1422	-5.167	0.8471	526.293	745.18	6295.69	2875.08	1892.63	2974.91	10286.6	7450.41	6317.49	3937.03	positive	LysoPE(20:3(5Z,8Z,11Z)/0:0);LysoPE(20:3(8Z,11Z,14Z)/0:0);PE(20:3(8Z,11Z,14Z)/0:0);LysoPE(20:3(11Z,14Z,17Z)/0:0);LysoPE(22:6(4Z,7Z,10Z,13Z,16Z,19Z)/0:0);PE(22:6(4Z,7Z,10Z,13Z,16Z,19Z)/0:0);LysoPE(0:0/20:3(5Z,8Z,11Z));LysoPE(0:0/20:3(8Z,11Z,14Z));LysoPE(0:0/20:3(11Z,14Z,17Z));LysoPE(0:0/22:6(4Z,7Z,10Z,13Z,16Z,19Z));1-(11Z,14Z-eicosadienoyl)-glycero-3-phosphate;Kazinol Q;Kazinol E;PA(20:2(11Z,14Z)/0…
31	-0.9	0.0374	0.1446	-5.1861	0.839832	518.296	944.13	6517.97	5287.28	5207.56	4128.84	1683.86	5335.76	2077.23	3273.54	positive	Mycalamide B
317	-1.55	0.0377	0.1453	-5.1928	0.837734	87.0264	787.25	9425.98	4817.51	6443.95	5982.51	793.43	6231.84	1443.65	3367.63	positive	Divinyl sulfide;2,3-Dihydrothiophene
1234	-1.24	0.0379	0.1455	-4.8368	0.837137	386.008	941.21	7178.79	2474.69	4589.9	3212.33	NA	2068.54	NA	1392.84	negative
27	-0.81	0.0378	0.1455	-5.1967	0.837137	476.285	943.82	8105.54	7774.17	7276.32	7585.83	2677.52	7984.57	3326.68	5213.63	positive
2052	0.92	0.038	0.1458	-5.2021	0.836242	524.281	748.72	7857.89	3231.42	4933.84	4979.05	14130.8	11077.7	9641.21	5231.07	negative
132	-0.89	0.0382	0.1461	-5.206	0.83535	339.289	152.8	351549	240533	192510	279440	78935.1	245631	122989	162757	positive	Glycidyl oleate
1722	-1.37	0.0391	0.1491	-4.4902	0.826522	1076.43	1043.89	16757.1	7160.64	11388.6	10850.8	NA	4282.06	NA	NA	negative
884	-0.95	0.0391	0.1491	-5.2304	0.826522	506.324	912.35	11706.8	5816.94	5008.17	6111.71	4475.56	4034.46	4603.39	1798.79	positive	LysoPE(20:2(11Z,14Z)/0:0);PE(20:2(11Z,14Z)/0:0);LysoPE(0:0/20:2(11Z,14Z));1-(11Z-eicosenoyl)-glycero-3-phosphate;PA(20:1(11Z)/0:0);(3beta,5alpha,9alpha,22E,24R)-5,9-Epidioxy-3-hydroxyergosta-7,22-dien-6-one;Pristimerin;1alpha-hydroxy-18-(4-hydroxy-4-methyl-2-pentynyloxy)-23,24,25,26,27-pentanorvitamin D3 / 1alpha-hydroxy-18-(4-hydroxy-4-methyl-2-pentynyloxy)-23,24,25,26,27-pentanorcholecalciferol…
2088	0.25	0.0392	0.1492	-5.2342	0.826231	492.888	883.05	7791.99	8330.41	9293.47	8544.95	11032.9	9180.63	10288	9796.94	negative
147	-1	0.0393	0.1492	-5.2365	0.826231	345.002	151.04	83459.4	95062.1	83360.9	87010.4	30628.4	74765.2	21943.8	71443.6	positive	Chloramphenicol;Chloramphenicol;4-Hydroxy-5-(dihydroxyphenyl)-valeric acid-O-sulphate III;4-Hydroxy-5-(dihydroxyphenyl)-valeric acid-O-sulphate
188	-0.53	0.0394	0.1492	-5.2371	0.826231	766.581	150.26	18113.2	23748.4	22577.7	29838.7	21694.5	17294.5	13788	12945.7	positive	Palmitoyl sphingomyelin;SM(d18:1/16:0);SM(d18:0/16:1(9Z));PE-Cer(d15:1(4E)/22:0);PE-Cer(d14:1(4E)/23:0);PE-Cer(d16:1(4E)/21:0);GlcCer(d14:1(4E)/22:0(2OH));GlcCer(d16:1(4E)/20:0(2OH));SM(d17:1/17:0);SM(d16:1/18:0)
219	-0.29	0.0394	0.1492	-5.2382	0.826231	615.487	187.96	25227.4	21753.3	19836.2	19511	17369.5	17694.1	19455.9	15693.4	positive
2131	0.36	0.0396	0.1498	-5.2437	0.824488	552.856	881.75	4166.67	5979.32	5294.69	5274.47	7592.7	5947.88	7136.53	5895.64	negative
1240	-1.15	0.0401	0.1505	-4.8981	0.822464	250.032	944.04	5433.58	2732.63	4467.87	2866.9	NA	2446.57	NA	1145.97	negative
1118	-0.67	0.04	0.1505	-5.2524	0.822464	849.59	305.18	1.9207e+06	1.31339e+06	1.55909e+06	1.59478e+06	1.32896e+06	1.03423e+06	1.22828e+06	577618	negative	PI(O-16:0/20:1(11Z));PI(O-18:0/18:1(9Z));PI(O-20:0/16:1(9Z));PI(P-20:0/16:0);PI(P-18:0/18:0);PI(P-16:0/20:0)
150	-1.15	0.04	0.1505	-5.2548	0.822464	341.008	153.76	56918.1	63883.1	53595.8	72798.6	19971.3	53386.3	12085	45656.1	positive	5-(3',5'-Dihydroxyphenyl)-gamma-valerolactone-O-sulphate-O-methyl
283	-0.66	0.0401	0.1505	-5.2552	0.822464	882.606	306.76	631263	408764	444076	508287	504914	272551	308478	218514	positive
2086	0.55	0.0402	0.1506	-4.9001	0.822175	780.554	741.07	NA	6754.01	6016.6	NA	11228.8	8956.11	10384.8	7282.3	negative	PC(20:3(5Z,8Z,11Z)/16:1(9Z));PC(20:3(5Z,8Z,11Z)/16:1(9Z));PC(20:3(8Z,11Z,14Z)/16:1(9Z));PC(20:3(8Z,11Z,14Z)/16:1(9Z));PC(20:4(5Z,8Z,11Z,14Z)/16:0);PC(20:4(5Z,8Z,11Z,14Z)/16:0);PC(20:4(8Z,11Z,14Z,17Z)/16:0);PC(22:4(7Z,10Z,13Z,16Z)/14:0);PC(22:4(7Z,10Z,13Z,16Z)/14:0);PC(16:1(9Z)/20:3(8Z,11Z,14Z));PC(16:1(9Z)/20:3(8Z,11Z,14Z));PC(16:1(9Z)/20:3(5Z,8Z,11Z));PC(16:1(9Z)/20:3(5Z,8Z,11Z));PC(18:0/18:4(6Z…
846	-0.57	0.041	0.1535	-5.2793	0.813892	785.563	278.29	14857.4	10895	12721.4	14178.8	11465.6	11523	6214.28	7294.62	positive	PG(P-16:0/20:0);PG(P-18:0/18:0);PG(P-20:0/16:0);PG(O-16:0/20:1(11Z));PG(O-18:0/18:1(9Z));PG(O-20:0/16:1(9Z))
1553	-1.55	0.0412	0.1538	-5.1408	0.813044	519.326	174.19	59454.6	61492.3	82866.1	69355.9	NA	39549	7450.2	41940.5	negative
1978	-0.65	0.0413	0.154	-4.9301	0.812479	505.319	156.87	15523.7	11864.1	12886.5	19179	8017.35	NA	10775.7	NA	negative	Iriomoteolide 1a;2-deoxy-20-hydroxy-5alpha-ecdysone 3-acetate
1105	-0.51	0.0415	0.1545	-5.292	0.811072	831.598	1084.81	935733	910197	809445	972982	918707	608824	652446	452454	negative
1099	-0.34	0.0416	0.1545	-5.2931	0.811072	892.603	177.42	127093	115973	112026	119878	81202.5	88692.8	121460	87957.3	negative	PE(DiMe(13,5)/MonoMe(11,5));PE(DiMe(11,5)/MonoMe(13,5));PE(MonoMe(13,5)/DiMe(11,5));PE(MonoMe(11,5)/DiMe(13,5));PS(22:1(11Z)/22:4(7Z,10Z,13Z,16Z));PS(22:4(7Z,10Z,13Z,16Z)/22:1(11Z))
2079	0.23	0.0416	0.1545	-5.2945	0.811072	356.913	894.16	8874.78	9680.55	8676.12	10200.3	10314	10547.7	11760.5	11330.2	negative
479	-1.12	0.0417	0.1545	-5.2966	0.811072	752.501	1143.1	28283.2	21545.5	23945.5	24529.6	4981.61	22857.1	8157	17240.3	positive	PC(P-18:1(11Z)/14:1(9Z));PC(P-18:1(9Z)/14:1(9Z));3-O-Sulfogalactosylceramide (d18:1/14:0);PC(14:1(9Z)/P-18:1(9Z));PC(14:1(9Z)/P-18:1(11Z));PC(O-14:0/18:3(9Z,12Z,15Z));PE(P-18:0/17:2(9Z,12Z));1-(6-[5]-ladderane-hexanyl)-2-(8-[3]-ladderane-octanyl)-sn-glycerophosphoethanolamine
876	-0.4	0.0419	0.1548	-5.3004	0.810229	95.0605	1589.24	9701.01	12818.1	11890.9	11958.2	9497.42	6582.9	9392.12	10020.1	positive	Methylpyrazine;4-Aminopyridine;Acrylonitrile
105	-1.27	0.0423	0.1561	-4.9557	0.806597	336.087	1574.64	12236.2	5285.25	8605.34	5939.39	NA	4823.31	NA	2047.5	positive	Amoxapine;S-Formylglutathione;S-Formylglutathione;Oxonantenine;(+)-Luguine
1507	-0.51	0.0425	0.1566	-5.3152	0.805208	739.515	641.29	87061.1	100455	97473.5	106020	64686.1	80309.1	91077.7	46370.8	negative
312	-1.65	0.043	0.158	-5.3271	0.801343	133.032	781.58	112148	51751.9	73239.5	60640.9	9499.85	73603.2	10317.1	36736.3	positive	3-Methyl sulfolene;THTC
594	-0.45	0.0431	0.158	-5.3289	0.801343	811.589	301.26	56368.9	39226.3	49095.6	51996.8	39840.3	45409.1	27982.6	31918	positive
1049	-1.08	0.0431	0.158	-5.3295	0.801343	564.334	1197.86	5.76102e+06	1.98471e+06	1.50709e+06	2241901	1.49273e+06	1.6355e+06	1.06865e+06	740249	negative
715	-0.62	0.0432	0.1582	-5.3326	0.800794	521.512	217.25	31579.5	20706.7	22185.9	29566.2	15953.5	26287.5	12427.1	14659.5	positive
2049	-1.09	0.0436	0.1594	-5.3418	0.797512	113.025	218.95	14176.6	6089.12	8067.79	10023.5	2548.4	9433.33	4873.31	2893.27	negative	cis-Acetylacrylate;cis-Acetylacrylate;Norfuraneol;2-Hydroxy-2,4-pentadienoate;3-oxo-4-pentenoic acid
358	-1.8	0.0443	0.1613	-5.3561	0.792366	144.102	1148.47	314992	126901	199948	127786	22961.9	202838	20657.8	71745.6	positive	Valeric acid;Pentanoate;Valeric acid;Propyl acetate;Isovaleric acid;3-Methylbutanoic acid;Isovaleric acid;3beta,6beta-Dihydroxynortropane;Proline betaine;Stachydrine;(S)-2-Methylbutanoic acid;Methyl butyrate;Methyl butyrate;1-Hydroxy-2-pentanone;Butyl formate;Tetrahydro-2-methyl-3-furanol;L-2-Amino-3-methylenehexanoic acid;Ethyl propionate;ethyl propionate;2,4-Dimethyl-1,3-dioxolane;Ethylene oxid…
1692	-0.58	0.0446	0.1622	-5.3634	0.789949	798.544	198.25	34037.3	31045.7	47572.9	42955	22466.3	38375.9	19259.6	26323.8	negative
2069	-1.15	0.0448	0.1625	-5.3681	0.789147	198.075	782.91	12759.1	7492.43	10103.5	10036	1941.07	10025.1	3436.74	5936.57	negative
482	-1.2	0.0448	0.1625	-5.3686	0.789147	450.233	1139.96	5730.23	3639.62	4543.42	4152.48	945.11	4162.7	1111.24	3233.82	positive
469	-0.57	0.0449	0.1625	-5.37	0.789147	784.561	400.62	117568	104266	78033.5	125697	98040.5	79305.9	62004.7	51083.9	positive	PC(P-18:0/16:0);PC(P-16:0/18:0);PC(P-16:0/18:0);PC(18:0/P-16:0);PC(o-16:1(9Z)/18:0);PC(O-16:1(9Z)/18:0);PC(o-18:1(9Z)/16:0);PC(O-18:1(9Z)/16:0);PC(o-18:1(11Z)/16:0);PC(O-18:1(11Z)/16:0);PC(16:0/P-18:0);PC(O-20:0/14:1(9Z));PC(O-16:0/18:1(9Z));PC(O-18:0/16:1(9Z));PE(P-20:0/17:0);PE(P-16:0/21:0);PE(P-18:0/19:0);PC(P-20:0/14:0);PC(P-18:0/16:0);PE(O-20:0/17:1(9Z));PE(O-18:0/19:1(9Z))
1530	0.39	0.045	0.1626	-5.3727	0.788879	247.062	147.24	63737.2	64088.3	56583	53680.6	92626.9	61019.4	92932.8	69826.5	negative	Coriandrone E
223	-0.53	0.0454	0.1637	-5.3807	0.785951	831.555	422.23	14549.9	11317.2	13842.6	14851.2	14478.3	9224.65	7750.46	7468.75	positive	PG(19:0/18:0);PG(21:0/16:0);PG(22:0/15:0);PG(17:0/20:0);PG(18:0/19:0);PG(20:0/17:0);PG(16:0/21:0);PG(15:0/22:0)
1528	-0.83	0.0455	0.1639	-5.3841	0.785421	776.012	597.75	12998.7	10965.4	9613.24	9792.98	3545.09	7954.49	10708.2	4502.92	negative
1899	-0.62	0.0457	0.1642	-5.3876	0.784627	714.841	873.45	17355.1	16433.2	18765.4	17985.5	10717.4	14662.3	6860.11	16053.3	negative
1993	-0.44	0.0459	0.1646	-5.3919	0.78357	714.51	650.35	17127.3	18079	13488.8	17224.9	9985.81	12668.2	16362.5	10393.6	negative	PE(20:2(11Z,14Z)/14:0);PE(20:2(11Z,14Z)/14:0);PE(20:1(11Z)/14:1(9Z));PE(20:1(11Z)/14:1(9Z));PE(18:2(9Z,12Z)/16:0);PE(18:2(9Z,12Z)/16:0);PE(18:1(9Z)/16:1(9Z));PE(18:1(9Z)/16:1(9Z));PE(18:1(11Z)/16:1(9Z));PE(14:1(9Z)/20:1(11Z));PE(14:1(9Z)/20:1(11Z));PE(14:0/20:2(11Z,14Z));PE(14:0/20:2(11Z,14Z));PE(16:0/18:2(9Z,12Z));PE(16:0/18:2(9Z,12Z));PE(16:1(9Z)/18:1(11Z));PE(16:1(9Z)/18:1(9Z));PE(16:1(9Z)/18:…
474	-0.99	0.0467	0.167	-5.2702	0.777284	445.331	159.29	72204	58835.2	79322.2	96377.5	NA	18985.8	58397	49126.9	positive	(3beta,5alpha,6beta,9alpha,22E,24R)-5,9-Epidioxyergosta-7,22-diene-3,6-diol;1-a,24R,25-Trihydroxyvitamin D2;(24R)-1alpha,24,25-trihydroxyvitamin D2 / (24R)-1alpha,24,25-trihydroxyergocalciferol;5,6:8,9-Diepoxyergost-22-ene-3,7beta-diol;(3beta,5alpha,6alpha,7beta,14alpha,22E,24R)-5,6-Epoxyergosta-8,22-diene-3,7,14-triol;5,9-Epidioxy-3-hydroxyergost-7-en-6-one;(25S)-1alpha,25,26-trihydroxyvitamin D…
1965	0.47	0.0466	0.167	-5.4077	0.777284	438.254	185.83	14169.1	14079.4	9084.88	10154.8	20333.4	15236.6	16803.6	13193.9	negative
727	-0.62	0.0468	0.1671	-5.4118	0.777024	647.503	563.64	30074.1	24311.7	23693.1	26131.7	12273.4	21094.6	25571.4	12413.5	positive	DG(15:0/20:1(11Z)/0:0);DG(15:0/20:1(11Z)/0:0)[iso2];DG(20:1(11Z)/15:0/0:0);DG(15:0/0:0/20:1n9);DG(19:1(9Z)/16:0/0:0)[iso2];DG(13:0/22:1(11Z)/0:0)[iso2];DG(14:1(9Z)/21:0/0:0)[iso2];DG(15:1(9Z)/20:0/0:0)[iso2];PA(O-18:0/15:1(9Z));PA(O-16:0/17:1(9Z));DG(17:1(9Z)/18:0/0:0)[iso2];DG(17:0/18:1(9Z)/0:0)[iso2];DG(16:1(9Z)/19:0/0:0)[iso2];PA(P-20:0/13:0);PA(P-18:0/15:0);PA(P-16:0/17:0)
593	-0.44	0.0471	0.1679	-5.4185	0.774949	811.589	309.82	56368.9	39226.3	49095.6	51996.8	39840.3	46462.1	30063.6	29739.3	positive
720	0.59	0.0472	0.1682	-5.422	0.774174	790.538	620.25	13333.5	15360.9	15685.9	14577.8	15373.9	29864	30992.5	17038	positive	PE(22:6(4Z,7Z,10Z,13Z,16Z,19Z)/18:1(11Z));PE(22:6(4Z,7Z,10Z,13Z,16Z,19Z)/18:1(9Z));PE(22:6(4Z,7Z,10Z,13Z,16Z,19Z)/18:1(9Z));PE(22:5(7Z,10Z,13Z,16Z,19Z)/18:2(9Z,12Z));PE(20:0/18:4(6Z,9Z,12Z,15Z));PE(20:0/18:4(6Z,9Z,12Z,15Z));PE(20:2(11Z,14Z)/18:2(9Z,12Z));PE(20:2(11Z,14Z)/18:2(9Z,12Z));PE(20:1(11Z)/18:3(6Z,9Z,12Z));PE(20:1(11Z)/18:3(6Z,9Z,12Z));PE(20:1(11Z)/18:3(9Z,12Z,15Z));PE(20:1(11Z)/18:3(9Z,1…
183	-0.35	0.0475	0.1687	-5.4264	0.772885	780.539	183.8	1.6936e+06	1.46462e+06	1.90969e+06	1.94706e+06	1.09265e+06	1.54316e+06	1.45447e+06	1.42554e+06	positive	GlcAbeta-Cer(d18:1/18:0);GlcCer(d14:2(4E,6E)/22:0(2OH));GlcCer(d14:1(4E)/22:1(13Z)(2OH));GlcCer(d16:2(4E,6E)/20:0(2OH))
338	-1	0.0481	0.1705	-5.4391	0.768276	638.572	152.96	331753	278052	183667	268843	62150.5	270208	127629	134077	positive	DG(14:0/20:0/0:0);DG(14:0/20:0/0:0)[iso2];DG(16:0/0:0/18:0);DG(16:0/18:0/0:0);DG(16:0/18:0/0:0)[iso2];DG(18:0/16:0/0:0);DG(18:0/16:0/0:0);DG(20:0/14:0/0:0);DG(14:0/0:0/20:0);DG(13:0/21:0/0:0)[iso2];DG(12:0/22:0/0:0)[iso2];DG(15:0/19:0/0:0)[iso2];DG(17:0/17:0/0:0)
923	-1.54	0.0482	0.1709	-5.4427	0.767258	229.155	1528.85	8985.51	4833.09	5718.51	4607.59	710.61	6797.11	1308.35	2535.53	positive	Isoleucyl-Proline;L-isoleucyl-L-proline ;Leucyl-Proline;L-leucyl-L-proline ;Polyethylene glycol;8-Amino-7-oxononanoate;7-oxo-8-amino-nonanoic acid;N-Heptanoylglycine;(E)-2-Butenyl-4-methyl-threonine
738	-0.56	0.0489	0.1731	-5.4576	0.761703	779.52	944.46	22420.5	27483.2	25648.6	25924	12268.5	24630.1	13358	21485.5	positive	PG(P-16:0/20:3(8Z,11Z,14Z));PG(P-18:0/18:3(6Z,9Z,12Z));PG(P-18:0/18:3(9Z,12Z,15Z));PG(P-16:0/22:6(4Z,7Z,10Z,13Z,16Z,19Z));PG(O-16:0/20:4(5Z,8Z,11Z,14Z));PG(O-18:0/18:4(6Z,9Z,12Z,15Z))
756	0.48	0.0491	0.1732	-5.4598	0.761452	344.892	896.62	3409.01	4866.77	3471.68	4468.9	6914.26	3976.73	5910.04	5936.58	positive
625	-0.76	0.0494	0.174	-5.466	0.759451	737.495	668.8	49246.3	35534	41836.1	47974.7	45416.5	21663.6	29177	15009.5	positive
606	1.1	0.0497	0.1746	-5.4723	0.757956	574.387	1175.6	43403.3	14128.5	10227.5	16492.5	47780.5	52751.2	38180	22739.8	positive	LysoPC(20:0);PC(20:0/0:0);2alpha-(benzyloxy)-1alpha,25-dihydroxy-19-norvitamin D3 / 2alpha-(benzyloxy)-1alpha,25-dihydroxy-19-norcholecalciferol;PC(O-16:0/4:0);PC(O-18:0/2:0);PC(2:0/O-18:0)
2087	0.75	0.0497	0.1746	-5.4729	0.757956	524.281	749.1	7857.89	3231.42	4933.84	4979.05	8982.84	11077.7	9641.21	5231.07	negative
311	-1.17	0.05	0.1754	-5.4791	0.75597	86.0965	782.31	441861	231507	290508	276057	71179.9	337361	79162.8	167731	positive	Piperidine;Piperidine;Propane
1016	-0.55	0.0504	0.1765	-5.487	0.753255	1011.55	317.95	41209	37714.4	34849.8	34895.2	37087.8	21592.8	29993.7	17197.3	negative
485	-1.03	0.0508	0.1776	-5.4947	0.750557	410.342	168.3	53530.9	40354.1	99404.8	115482	21033.7	28221.2	62622.1	38343.9	positive	(E)-26,27-Dinorergosta-4,22-dien-3-one
468	-0.33	0.0509	0.1777	-5.1527	0.750313	343.005	157.41	126397	106446	104830	112723	NA	93438	NA	85499.1	positive
1226	-0.98	0.0514	0.178	-5.1631	0.74958	282.108	948.41	23617.3	10882	14886	13163.7	NA	10411.2	NA	5519.03	negative
2050	-1.07	0.0513	0.178	-5.3681	0.74958	119.035	227.14	8364.46	3555.5	3653.69	5376.09	NA	4071.76	2262.82	1399.25	negative	4-Deoxyerythronic acid;(S)-3,4-Dihydroxybutyric acid;2,4-Dihydroxybutanoic acid;2,4-dihydroxy-butanoic acid;A,b-Dihydroxyisobutyric acid;a,b-dihydroxy-isobutyric acid;Erythrose;D-Erythrose;4-Deoxythreonic acid;L-Erythrulose;L-Erythrulose;D-Threose;D-Erythrulose;3S,4-dihydroxy-butyric acid;4-deoxy-erythronic acid
2076	-0.9	0.0514	0.178	-5.3692	0.74958	178.815	104.04	12045.6	10223.2	8121.09	8898.93	NA	8493.15	2771.42	5958.13	negative
928	-1.36	0.0511	0.178	-5.5017	0.74958	227.139	1513.93	8643.84	4301.46	5519.31	3999.16	1045.71	6683.63	1221.64	2202.6	positive	Pentobarbital;Pentobarbital;Amobarbital;Amobarbital;Pseudoecgonine;Pseudoecgonine;Ecgonine;Ecgonine;Otonecine;N-Isovaleryl-L-homoserine lactone
40	-1.12	0.0514	0.178	-5.5069	0.74958	520.34	1197.66	12216281	4.01483e+06	2.70728e+06	4416407	2913396	3248709	1.95982e+06	1.43517e+06	positive	LysoPC(18:2(9Z,12Z));PC(18:2(9Z,12Z)/0:0);2-linoleoyl-sn-glycero-3-phosphocholine;Callystatin A;1alpha-hydroxy-18-(5-hydroxy-5-methyl-3-hexynyloxy)-23,24,25,26,27-pentanorvitamin D3 / 1alpha-hydroxy-18-(5-hydroxy-5-methyl-3-hexynyloxy)-23,24,25,26,27-pentanorcholecalciferol;1alpha-hydroxy-18-(5-hydroxy-5-methyl-2-hexynyloxy)-23,24,25,26,27-pentanorvitamin D3 / 1alpha-hydroxy-18-(5-hydroxy-5-methy…
1030	-0.34	0.0516	0.1783	-5.5101	0.748849	868.558	695.7	41700.3	42707.4	40387.9	40663	43231.9	32308.3	29833.1	27263	negative
1695	-0.81	0.0519	0.1789	-4.8058	0.74739	940.563	1056.27	20116.4	12656.4	18805.6	15512.6	NA	9437.44	NA	NA	negative
1654	-0.45	0.0519	0.1789	-5.5167	0.74739	878.587	176.76	41357.5	35906.9	41387.9	55515.8	28570.2	34932.7	39970.8	24240.5	negative
169	-0.88	0.0525	0.1807	-5.5284	0.743042	130.086	918.92	2.05436e+06	1.31537e+06	1.73532e+06	1.30611e+06	541148	1.74504e+06	575458	974104	positive	L-Pipecolic acid;L-Pipecolate;Butyric acid;Butanoic acid;Butyric acid;Pipecolic acid;N4-Acetylaminobutanal;N4-Acetylaminobutanal;3-Acetamidobutanal;Isobutyric acid;2-Methylpropanoate;Isobutyric acid;Isopropyl formate;Vigabatrin;Vigabatrin;Propyl formate;D-Pipecolic acid;L-trans-4-Methyl-2-pyrrolidinecarboxylic acid;2-Pyrrolidineacetic acid;Methyl propionate;formyl propionate;Ethyl acetate;Ethyl a…
1919	0.37	0.0532	0.1824	-5.5406	0.738975	876.565	188.51	12240.5	18537.9	17246.4	19269.5	20914.2	19206.7	23512.7	22156.5	negative
98	-0.47	0.0532	0.1824	-5.5416	0.738975	766.572	705.18	33587.7	24547.5	25707.7	33176.6	30197.7	19745.8	17570.9	18283.8	positive	PC(O-16:0/18:2(9Z,12Z));PC(O-16:0/18:2(9Z,12Z));PC(P-18:1(11Z)/16:0);PC(P-18:1(11Z)/18:3(6Z,9Z,12Z));PC(P-18:1(11Z)/18:3(9Z,12Z,15Z));PC(P-18:0/16:1(9Z));PC(P-18:0/16:1(9Z));PC(P-18:0/18:4(6Z,9Z,12Z,15Z));PC(P-18:0/18:4(6Z,9Z,12Z,15Z));PC(P-16:0/18:1(11Z));PC(P-16:0/18:1(11Z));PC(P-16:0/18:1(9Z));PC(P-16:0/18:1(9Z));PC(P-16:0/20:4(8Z,11Z,14Z,17Z));PC(P-16:0/20:4(5Z,8Z,11Z,14Z));PC(P-16:0/20:4(5Z,…
1032	-0.35	0.0533	0.1824	-5.5429	0.738975	864.536	700.69	27957.7	25674.4	24606.5	24793.1	26795.9	17538.7	20337.7	17379.6	negative
453	-1	0.0533	0.1824	-5.5439	0.738975	550.387	1197.91	144309	59223.1	43992	64139.9	47235.4	43851.1	39843.1	18236.2	positive	LysoPC(20:1(11Z));PC(20:1(11Z)/0:0);PC(18:1(9Z)e/2:0);PC(O-18:1(9Z)/2:0);3,7-Dihydroxy-25-methoxycucurbita-5,23-dien-19-al;PC(O-18:1(10E)/2:0);PC(P-18:0/2:0);PC(20:1(9Z)/0:0);26,27-diethyl-1alpha,25-dihydroxy-20,21-methano-23-oxavitamin D3 / 26,27-diethyl-1alpha,25-dihydroxy-20,21-methano-23-oxacholecalciferol;PC(2:0/O-18:1(9Z))
66	-0.45	0.0535	0.1826	-5.5466	0.738499	229.141	869.89	19317.3	12218.2	15495.3	15305.1	10706.8	13828	8455.19	12769.4	positive
522	0.33	0.0538	0.1832	-5.5516	0.737075	377.326	165.46	69136.8	71540.7	52957.9	73340.5	90043	87526.6	86490.1	69502.7	positive	Solacaproine
297	-0.43	0.0542	0.1843	-5.5596	0.734475	782.554	360.39	535972	413813	413061	477190	415290	394174	332636	241701	positive	PI-Cer(d18:0/16:0);GlcCer(d14:1(4E)/22:0(2OH));GlcCer(d16:1(4E)/20:0(2OH))
71	-1.14	0.0543	0.1844	-5.2213	0.734239	435.979	869.78	11059.7	5324.99	6578.48	7496.61	NA	5397.92	NA	2043.83	positive
1572	-1.34	0.0545	0.185	-5.5661	0.732828	128.036	709.43	75743.8	35129.1	56453.5	31848.2	10209.2	54290.8	9319.23	22259	negative	Pyrrolidonecarboxylic acid;5-Oxoprolinate;Pyroglutamic acid;Pidolic acid;N-Acryloylglycine;Pyrroline hydroxycarboxylic acid;dimethadione;1-Pyrroline-4-hydroxy-2-carboxylate;1-Pyrroline-4-hydroxy-2-carboxylate;(3R,5S)-1-pyrroline-3-hydroxy-5-carboxylic Acid;L-1-Pyrroline-3-hydroxy-5-carboxylate;4-Oxoproline;5-Oxo-D-proline
837	-0.86	0.0549	0.1861	-5.5735	0.730254	782.569	1180.19	13288.8	15921.4	7307.32	12567	5756.6	5331.47	13016.8	4433.9	positive	PE(22:1(13Z)/15:0);PE(15:0/22:1(13Z));DG(22:4n6/0:0/22:5n6);DG(22:4n6/0:0/22:5n3);PC(20:3(5Z,8Z,11Z)/16:1(9Z));PC(20:3(5Z,8Z,11Z)/16:1(9Z));PC(20:3(8Z,11Z,14Z)/16:1(9Z));PC(20:3(8Z,11Z,14Z)/16:1(9Z));PC(20:4(5Z,8Z,11Z,14Z)/16:0);PC(20:4(5Z,8Z,11Z,14Z)/16:0);PC(20:4(8Z,11Z,14Z,17Z)/16:0);PC(22:4(7Z,10Z,13Z,16Z)/14:0);PC(22:4(7Z,10Z,13Z,16Z)/14:0);PC(16:1(9Z)/20:3(8Z,11Z,14Z));PC(16:1(9Z)/20:3(8Z,1…
1655	0.32	0.0559	0.1889	-5.5907	0.723768	218.987	102.09	31208.1	36410.7	39123.3	33803.1	55387.3	40022.6	40710.1	39961.3	negative	Phosphoramide mustard;Phosphoramide mustard;Isophosphamide mustard;Isophosphamide mustard
331	-0.49	0.056	0.1889	-5.593	0.723768	865.58	182.31	375271	261661	244478	389645	242291	244796	251006	162477	positive	(3'-sulfo)Galbeta-Cer(d18:0/18:0(2OH));PI(22:1(11Z)/14:0);PI(22:0/14:1(9Z));PI(21:0/15:1(9Z));PI(20:1(11Z)/16:0);PI(19:1(9Z)/17:0);PI(19:0/17:1(9Z));PI(20:0/16:1(9Z));PI(17:0/19:1(9Z));PI(17:1(9Z)/19:0);PI(14:1(9Z)/22:0);PI(16:1(9Z)/20:0);PI(15:1(9Z)/21:0);PI(14:0/22:1(11Z));PI(18:0/18:1(9Z));PI(18:1(9Z)/18:0);PI(16:0/20:1(11Z))
729	-0.86	0.0561	0.1889	-5.5936	0.723768	904.833	313.16	23505.7	19468.2	29466.4	22073	15986.5	9459.1	25195.1	7149.53	positive	TG(22:0/i-13:0/i-17:0);TG(22:0/a-13:0/a-17:0)[rac];TG(22:0/a-15:0/a-15:0)[rac];TG(22:0/i-17:0/a-13:0)[rac];TG(22:0/a-17:0/a-13:0)[rac];TG(22:0/a-17:0/13:0)[rac];TG(22:0/15:0/a-15:0)[rac];TG(22:0/16:0/i-14:0);TG(i-22:0/14:0/16:0);TG(22:0/i-14:0/i-16:0);TG(22:0/i-14:0/16:0);TG(22:0/i-17:0/i-13:0);TG(i-22:0/13:0/17:0);TG(i-22:0/a-15:0/a-15:0)[rac];TG(i-22:0/a-13:0/17:0)[rac];TG(i-22:0/15:0/a-15:0)[r…
480	-1.07	0.0562	0.189	-5.5966	0.723538	450.27	1141.92	7156.46	4707.7	5819.27	5319.34	1374.02	6118.23	1613.63	3908.45	positive
826	-0.36	0.0563	0.189	-5.5971	0.723538	242.925	869.74	5060.77	5934.24	5513.43	6763.19	5795.99	4648.62	3907.22	3896.03	positive
1679	0.49	0.0564	0.1891	-5.599	0.723308	752.527	737.22	28396.1	25059.4	25542.8	29235.5	51181.2	40460.8	40274.8	24573.3	negative	PE(22:4(7Z,10Z,13Z,16Z)/15:0);PE(22:4(7Z,10Z,13Z,16Z)/15:0);PE(15:0/22:4(7Z,10Z,13Z,16Z));PE(15:0/22:4(7Z,10Z,13Z,16Z));PC(20:3(5Z,8Z,11Z)/14:1(9Z));PC(20:3(5Z,8Z,11Z)/14:1(9Z));PC(20:3(8Z,11Z,14Z)/14:1(9Z));PC(20:3(8Z,11Z,14Z)/14:1(9Z));PC(20:4(8Z,11Z,14Z,17Z)/14:0);PC(20:4(8Z,11Z,14Z,17Z)/14:0);PC(20:4(5Z,8Z,11Z,14Z)/14:0);PC(20:4(5Z,8Z,11Z,14Z)/14:0);PC(16:1(9Z)/18:3(9Z,12Z,15Z));PC(16:1(9Z)/1…
561	1.4	0.0567	0.1899	-5.6049	0.721475	849.753	180.54	60087.9	17546.5	6845.26	14618	41163.2	57087	69414.1	31518.3	positive
1448	1.31	0.0573	0.1915	-5.6151	0.717831	892.744	193.25	42737	19776.1	7375.76	9293.41	30368.8	46242.3	62918.5	24476.4	negative
458	-0.99	0.0574	0.1915	-5.6164	0.717831	550.387	1179.78	139409	54083.6	38261.1	56212.1	43397.6	41954.7	31037.6	18442.3	positive	LysoPC(20:1(11Z));PC(20:1(11Z)/0:0);PC(18:1(9Z)e/2:0);PC(O-18:1(9Z)/2:0);3,7-Dihydroxy-25-methoxycucurbita-5,23-dien-19-al;PC(O-18:1(10E)/2:0);PC(P-18:0/2:0);PC(20:1(9Z)/0:0);26,27-diethyl-1alpha,25-dihydroxy-20,21-methano-23-oxavitamin D3 / 26,27-diethyl-1alpha,25-dihydroxy-20,21-methano-23-oxacholecalciferol;PC(2:0/O-18:1(9Z))
744	-0.61	0.0575	0.1917	-5.6188	0.717378	779.52	954.98	22214.2	26085.2	23669.3	23300.1	9617.54	24630.1	13358	18473.2	positive	PG(P-16:0/20:3(8Z,11Z,14Z));PG(P-18:0/18:3(6Z,9Z,12Z));PG(P-18:0/18:3(9Z,12Z,15Z));PG(P-16:0/22:6(4Z,7Z,10Z,13Z,16Z,19Z));PG(O-16:0/20:4(5Z,8Z,11Z,14Z));PG(O-18:0/18:4(6Z,9Z,12Z,15Z))
344	0.47	0.0576	0.1917	-5.6212	0.717378	740.558	688.72	26308.1	29345.2	23709	30021.3	49254.7	42564.5	37918.4	25283.2	positive	PC(P-18:0/14:0);PC(P-18:0/14:0);PC(P-16:0/16:0);PC(P-16:0/16:0);PC(P-16:0/18:3(6Z,9Z,12Z));PC(P-16:0/18:3(9Z,12Z,15Z));PC(P-16:0/18:3(9Z,12Z,15Z));PC(18:3(6Z,9Z,12Z)/P-16:0);PC(18:3(9Z,12Z,15Z)/P-16:0);PC(o-16:0/16:1(9Z));PC(O-16:0/16:1(9Z));PC(16:0/P-16:0);PC(14:0/P-18:0);PC(14:0/P-18:0);PC(16:0/P-16:0);PC(18:3(6Z,9Z,12Z)/P-16:0);PC(18:3(9Z,12Z,15Z)/P-16:0);PA(O-18:0/17:0);PA(O-16:0/19:0);PA(O-2…
176	-0.61	0.0577	0.1917	-5.6222	0.717378	605.55	315.56	1951598	1.59312e+06	1.49276e+06	1.91165e+06	1796968	1.1115e+06	1.17487e+06	694101	positive	DG(16:0e/18:0/0:0)
783	-0.86	0.0581	0.1928	-5.6293	0.714893	779.52	963.19	15180.8	13477.5	17821.1	11861.2	4288.33	14855.7	5806.58	10717.4	positive	PG(P-16:0/20:3(8Z,11Z,14Z));PG(P-18:0/18:3(6Z,9Z,12Z));PG(P-18:0/18:3(9Z,12Z,15Z));PG(P-16:0/22:6(4Z,7Z,10Z,13Z,16Z,19Z));PG(O-16:0/20:4(5Z,8Z,11Z,14Z));PG(O-18:0/18:4(6Z,9Z,12Z,15Z))
1556	-0.43	0.0583	0.193	-5.6321	0.714443	836.54	186.33	80398.5	58647.9	73708.7	74185.4	52224.2	70886.8	54292	39442.4	negative
1106	-0.43	0.0583	0.193	-5.6333	0.714443	857.612	1078.64	304280	283179	249681	287608	291705	203263	207787	151081	negative
399	-1.08	0.0586	0.1935	-5.6375	0.713319	640.587	167.57	230976	91305.1	58372	89501.2	58594.3	76799.7	25531.7	48478.1	positive
831	0.33	0.059	0.1945	-5.6444	0.71108	538.864	871.13	4267.67	3598.65	3514.31	4030.32	5660.78	3793.34	4700.56	5309.05	positive
1548	0.58	0.0592	0.1949	-5.6476	0.710188	471.314	162.28	26299.6	34849.2	35972.8	30238.1	56372.7	30596.2	41070.3	70733.5	negative
1188	-1.18	0.0594	0.1953	-5.3162	0.709298	438.049	1574.8	14804.1	6874.71	11544.5	7338.32	NA	6834.34	NA	2645.35	negative
578	-0.86	0.0601	0.1974	-5.6633	0.704653	498.346	1228.2	19183.4	9283.79	8097.93	14644.5	9447.84	8549.46	6809.01	3515.36	positive
1017	-0.68	0.0603	0.1974	-5.6661	0.704653	976.582	317.55	39457.4	26942	26301.2	33882.4	31305.3	19529.8	21131.8	11224	negative
1021	-0.66	0.0604	0.1974	-5.6682	0.704653	1089.53	313.57	16550.6	18808.1	15698.4	19424.6	16385.6	9403.74	15334.2	6359.14	negative	Tragopogonsaponin G
583	-0.35	0.0605	0.1974	-5.6699	0.704653	396.332	168.8	61490	55577.6	59345.2	43766.8	36411.6	52910.4	41878.5	42158.4	positive
1379	-0.69	0.0606	0.1974	-5.6714	0.704653	245.05	621.42	19637.9	9510.57	12179.9	9453.45	5265.4	11553.4	6755.93	7726.65	negative
1378	-0.69	0.0606	0.1974	-5.6714	0.704653	245.05	621.42	19637.9	9510.57	12179.9	9453.45	5265.4	11553.4	6755.93	7726.65	negative
865	0.79	0.0607	0.1974	-5.6734	0.704653	352.913	885.67	1262.24	3971.49	2601.96	3595.39	5455.21	3514.39	4862.88	4548.69	positive
1014	-0.74	0.0608	0.1974	-5.6743	0.704653	863.568	316.52	10673490	8875109	7.51741e+06	10536125	10358403	4.85243e+06	5.92668e+06	3.21859e+06	negative	PI(22:1(11Z)/14:0);PI(22:0/14:1(9Z));PI(21:0/15:1(9Z));PI(20:1(11Z)/16:0);PI(19:1(9Z)/17:0);PI(19:0/17:1(9Z));PI(20:0/16:1(9Z));PI(17:0/19:1(9Z));PI(17:1(9Z)/19:0);PI(14:1(9Z)/22:0);PI(16:1(9Z)/20:0);PI(15:1(9Z)/21:0);PI(14:0/22:1(11Z));PI(18:0/18:1(9Z));PI(18:1(9Z)/18:0);PI(16:0/20:1(11Z))
424	0.51	0.0609	0.1975	-5.6761	0.704433	860.614	1025.08	93993.1	86715.6	85606.4	104340	122674	123944	207655	94418.5	positive	PC(20:3(8Z,11Z,14Z)/20:1(11Z));PC(20:3(8Z,11Z,14Z)/20:1(11Z));PC(20:3(8Z,11Z,14Z)/22:4(7Z,10Z,13Z,16Z));PC(20:3(8Z,11Z,14Z)/22:4(7Z,10Z,13Z,16Z));PC(20:1(11Z)/22:6(4Z,7Z,10Z,13Z,16Z,19Z));PC(20:1(11Z)/22:6(4Z,7Z,10Z,13Z,16Z,19Z));PC(20:1(11Z)/20:3(8Z,11Z,14Z));PC(20:1(11Z)/20:3(8Z,11Z,14Z));PC(20:1(11Z)/20:3(5Z,8Z,11Z));PC(20:1(11Z)/20:3(5Z,8Z,11Z));PC(20:3(5Z,8Z,11Z)/20:1(11Z));PC(20:3(5Z,8Z,11Z…
1773	1.03	0.0616	0.1994	-5.6871	0.700275	618.379	1176.29	33814.9	10824.2	8310.33	11060	37591.1	33457.4	28757.6	16295.2	negative
389	0.68	0.0617	0.1994	-5.6889	0.700275	790.538	663.95	87332.2	69205	75377.8	99171.7	235028	124628	127458	79886.6	positive	PE(22:6(4Z,7Z,10Z,13Z,16Z,19Z)/18:1(11Z));PE(22:6(4Z,7Z,10Z,13Z,16Z,19Z)/18:1(9Z));PE(22:6(4Z,7Z,10Z,13Z,16Z,19Z)/18:1(9Z));PE(22:5(7Z,10Z,13Z,16Z,19Z)/18:2(9Z,12Z));PE(20:0/18:4(6Z,9Z,12Z,15Z));PE(20:0/18:4(6Z,9Z,12Z,15Z));PE(20:2(11Z,14Z)/18:2(9Z,12Z));PE(20:2(11Z,14Z)/18:2(9Z,12Z));PE(20:1(11Z)/18:3(6Z,9Z,12Z));PE(20:1(11Z)/18:3(6Z,9Z,12Z));PE(20:1(11Z)/18:3(9Z,12Z,15Z));PE(20:1(11Z)/18:3(9Z,1…
1938	-0.62	0.0619	0.1994	-5.6916	0.700275	878.587	252.04	21612	13489.4	12729.6	15464.1	11364.2	13504.2	11119.1	5956.02	negative
2036	0.4	0.0619	0.1994	-5.6917	0.700275	755.546	742.54	9737.12	8805.86	7011.79	8756.3	15351.8	9897.7	11296.2	9312.71	negative
11	0.39	0.0624	0.2008	-5.7007	0.697236	125.986	1340.41	18212.4	16572.1	18897.3	18510.8	22729.4	29612.5	16940.5	27156.5	positive
1278	0.8	0.0625	0.2008	-5.7015	0.697236	575.504	174.36	159577	135803	155143	170019	201345	391884	143770	465443	negative	Cohibin C;Cohibin D
1571	-0.92	0.0627	0.2011	-5.7045	0.696588	822.59	405.79	76012.3	55321.8	55838.2	70245.9	52082.2	45910.5	40349.6	13272.3	negative
1089	1.14	0.0631	0.2023	-5.7119	0.694004	610.545	168.09	61431.3	93196.4	46330.3	74251.1	378780	75463.4	191181	85393.5	negative
1377	-0.74	0.0634	0.2029	-5.7165	0.692718	244.086	618.68	31757.6	15498.5	19984.3	15972.1	8461.06	20751.7	9282.76	12238.2	negative
110	-1.23	0.0636	0.203	-5.3873	0.692504	325.157	1574.44	7091.25	3730.06	4564.58	3611.92	NA	3499.89	NA	1084.16	positive	Androstenedione;Androstenedione;Androstenedione;Citronellyl cinnamate;androst-5-ene-3,17-dione;5-Androstene-3,17-dione;Cannabidivarin;Boldenone;Dehydrotestosterone;17alpha-Methylestradiol;1-Methylestra-1,3,5(10)-triene-3,17beta-diol;17beta-Hydroxyandrosta-4,9(11)-dien-3-one;6-dehydrotestosterone;8,11,14-nonadecatriynoic acid;15:6(2Z,4E,6Z,8E,12E,14)(6Me,8Me,10Me[S],13Me)
345	-0.38	0.0642	0.2047	-5.7281	0.688882	591.571	303.91	315615	216744	296811	309757	250618	216529	239263	167842	positive
143	-2.04	0.0648	0.206	-5.7374	0.686133	344.041	154	247178	150555	209621	189499	17703.6	227317	11216.7	116028	positive	Ellagic acid;Ellagic acid;Phenylamil
577	-0.78	0.0649	0.206	-5.7388	0.686133	494.324	1227.16	62611.6	32359	28918.7	42252	28803.6	31926.6	25305.9	12402.1	positive	LysoPC(16:1(9Z));PC(16:1(9Z)/0:0);Barogenin;MG(24:6(6Z,9Z,12Z,15Z,18Z,21Z)/0:0/0:0);MG(0:0/24:6(6Z,9Z,12Z,15Z,18Z,21Z)/0:0);25-Hydroxyvitamin D3-26,23-lactol;24-Oxo-1alpha,25-dihydroxyvitamin D3;Australigenin;7 alpha-Hydroxy-3-oxo-4-cholestenoate;Schidigeragenin C;Cervonyl carnitine;1-nonadecanoyl-glycero-3-phosphate;PA(19:0/0:0);7alpha-Hydroxy-3-oxo-4-cholestenoate;Convallamarogenin;Hecogenin;He…
547	-1.03	0.0649	0.206	-5.739	0.686133	176.103	1151.59	74122.6	35146.5	48480.7	34055.4	14076.4	52280.2	13129.8	25455.2	positive	Citrulline;L-Citrulline;L-Canaline;L-Canaline;Argininic acid;N-Nitrosodiethanolamine
313	-1.48	0.0651	0.2063	-5.7414	0.685501	104.053	778.7	52410.7	27588.3	34842.4	31173.7	5288.92	36274	5170.68	25841.5	positive	Dimethylsulfide;Dimethyl sulfide;(Â±)-2-Methylthiazolidine
638	-0.49	0.0652	0.2066	-5.7443	0.68487	805.54	405.11	37540.6	31489.1	27187.7	46066.3	34067	26610.5	21584.4	19403.2	positive	1-(8-[3]-ladderane-octanoyl)-2-(8-[3]-ladderane-octanyl)-sn-glycero-3-phospho-(1'-sn-glycerol)
228	0.94	0.0656	0.2073	-5.7495	0.683401	941.742	176.58	32846.8	41221.3	34594.4	32242.2	39791.6	54736.5	176151	52738.9	positive
1224	-1.68	0.0661	0.2085	-5.7565	0.680894	145.062	950.81	601433	277653	393572	319215	29636	413808	74273.7	218975	negative	L-Glutamine;L-Glutamine;Alanyl-Glycine;Alanylglycine;Ureidoisobutyric acid;3-Ureidoisobutyrate;D-Glutamine;D-Glutamine;Glutamine;Isoglutamine
1328	-0.6	0.0661	0.2085	-5.7578	0.680894	796.538	438.89	321175	233634	222995	346519	292072	192458	153738	126893	negative	PI-Cer(t18:0/16:0);PI-Cer(d18:0/16:0(2OH))
177	-0.43	0.0663	0.2087	-5.7606	0.680478	887.562	315.08	120050	114449	127210	114619	122008	82664.3	97632.3	61398.6	positive	PI(18:1(11Z)/20:3(5Z,8Z,11Z));PI(18:1(11Z)/20:3(8Z,11Z,14Z));PI(18:1(9Z)/20:3(5Z,8Z,11Z));PI(18:1(9Z)/20:3(8Z,11Z,14Z));PI(18:1(9Z)/20:3(8Z,11Z,14Z));PI(18:2(9Z,12Z)/20:2(11Z,14Z));PI(18:2(9Z,12Z)/20:2(11Z,14Z));PI(18:0/20:4(5Z,8Z,11Z,14Z));PI(18:0/20:4(5Z,8Z,11Z,14Z));PI(18:0/20:4(8Z,11Z,14Z,17Z));PI(16:0/22:4(10Z,13Z,16Z,19Z));PI(16:0/22:4(7Z,10Z,13Z,16Z));PI(16:0/22:4(7Z,10Z,13Z,16Z));PI(20:4(…
1402	-0.25	0.0664	0.2088	-5.7622	0.68027	260.079	298.87	185226	150658	144111	147163	137679	142178	128820	116853	negative
626	-0.63	0.0666	0.209	-5.7646	0.679854	760.489	668.45	8785.91	8074.78	10707.2	10204.3	10197.8	5907.3	6235.39	3624.33	positive	PE(22:5(7Z,10Z,13Z,16Z,19Z)/14:0);PE(18:4(6Z,9Z,12Z,15Z)/20:4(5Z,8Z,11Z,14Z));PE(18:4(6Z,9Z,12Z,15Z)/20:4(5Z,8Z,11Z,14Z));PE(18:4(6Z,9Z,12Z,15Z)/20:4(8Z,11Z,14Z,17Z));PE(20:4(5Z,8Z,11Z,14Z)/18:4(6Z,9Z,12Z,15Z));PE(20:4(5Z,8Z,11Z,14Z)/18:4(6Z,9Z,12Z,15Z));PE(20:4(5Z,8Z,11Z,14Z)/16:1(9Z));PE(20:4(5Z,8Z,11Z,14Z)/16:1(9Z));PE(20:5(5Z,8Z,11Z,14Z,17Z)/16:0);PE(20:5(5Z,8Z,11Z,14Z,17Z)/16:0);PE(20:5(5Z,8…
14	0.33	0.0669	0.2097	-5.7695	0.678402	557.533	156.91	341859	535957	389828	381662	493979	504092	569482	473476	positive
106	-1.28	0.0682	0.213	-5.4608	0.67162	310.103	1573.42	11946.6	4889.6	7189.51	5260.96	NA	4921.72	NA	1615.53	positive	2-(3-Carboxy-3-(methylammonio)propyl)-L-histidine;Portulacaxanthin III
1123	-0.37	0.0682	0.213	-5.7881	0.67162	856.607	1077.32	615665	601108	587568	642804	637693	479795	467714	352614	negative	PS(19:0/22:2(13Z,16Z));PS(19:1(9Z)/22:1(11Z));PS(20:2(11Z,14Z)/21:0);PS(21:0/20:2(11Z,14Z));PS(22:1(11Z)/19:1(9Z));PS(22:2(13Z,16Z)/19:0)
286	-0.29	0.0683	0.213	-5.789	0.67162	205.195	160.13	417616	597711	485068	553646	395510	472112	420680	376780	positive	alpha-Santalene;beta-Selinene;(5xi,7xi,10xi)-eudesma-4(14),11-diene;Sesquisabinene;beta-Humulene;alpha-Cadinene;alpha-Cadinene;omega-Cadinene;gamma-Muurolene;gamma-Cadinene;(+)-gamma-Cadinene;beta-Guaiene;beta-Bourbonene;gamma-Himachalene;gamma-himachalene;Bicycloelemene;gamma-Selinene;alpha-Panasinsene;epsilon-Muurolene;Bicyclogermacrene;beta-Panasinsene;beta-Farnesene;beta-Bisabolene;alpha-Cedr…
142	-0.55	0.0686	0.2135	-5.794	0.670602	638.572	149.76	429717	376051	380189	344256	162742	411500	264301	258677	positive	DG(14:0/20:0/0:0);DG(14:0/20:0/0:0)[iso2];DG(16:0/0:0/18:0);DG(16:0/18:0/0:0);DG(16:0/18:0/0:0)[iso2];DG(18:0/16:0/0:0);DG(18:0/16:0/0:0);DG(20:0/14:0/0:0);DG(14:0/0:0/20:0);DG(13:0/21:0/0:0)[iso2];DG(12:0/22:0/0:0)[iso2];DG(15:0/19:0/0:0)[iso2];DG(17:0/17:0/0:0)
1410	-1.25	0.0686	0.2135	-5.7945	0.670602	587.504	157.65	165395	174241	147000	158431	18630.9	119160	69758.2	135935	negative
1913	-1.35	0.0689	0.2139	-5.6681	0.669789	540.057	1170.66	23776.2	9991.6	15550.9	10569.3	NA	14148.9	2453.59	4868.19	negative	GW 4064
388	0.54	0.0694	0.2152	-5.8049	0.667158	566.551	165.75	104823	127256	89658.8	133711	241066	178481	151324	108779	positive	N-Stearoylsphingosine;Ceramide (d18:1/18:0);Cer(d18:1/18:0);Cer(d18:0/18:1(11Z));Cer(d18:0/18:1(9Z));Cer(d18:0/18:1(9Z));25-Methyl-21-tritriacontene-1,9,11-triol;Cer(d14:1/22:0);Cer(d16:1/20:0);Hydroxyphthioceranic acid (C34)
1479	-0.33	0.0695	0.2153	-5.8068	0.666956	708.501	668.97	9548.68	8666.48	7864.24	10876.1	9246.8	7310.15	6421.31	6448.51	negative
41	-1.04	0.0696	0.2153	-5.8084	0.666956	546.336	1198.89	147391	44841.9	29733.5	54964.3	39538.5	33734.3	24301.7	18853.8	positive
79	-0.67	0.0699	0.2157	-5.8118	0.66615	560.871	869.99	5765.01	4471.29	4553.92	5769.9	2973.71	4773.19	1740.69	4329.65	positive
730	0.63	0.0705	0.2173	-5.8205	0.66294	482.324	770.11	14544.1	11256.2	8656.66	11080.7	17893.6	15441	11160.1	29244.7	positive	LysoPC(15:0);PC(15:0/0:0);Suillin;LysoPE(0:0/18:0);LysoPE(18:0/0:0);PE(18:0/0:0);2-Acetoxy-3-geranylgeranyl-1,4-dihydroxybenzene;Bolegrevilol;Hexadecyl ferulate;11'-Carboxy-alpha-chromanol;13'-Carboxy-gamma-tocotrienol;12-Hydroxy-12-octadecanoylcarnitine;Diisononyl phthalate;Dichotellate B;Dichotellate A;26,26,26-trifluoro-25-hydroxy-27-norvitamin D3 / 26,26,26-trifluoro-25-hydroxy-27-norcholecal…
1633	0.87	0.0708	0.2181	-5.8253	0.661344	504.276	712.21	17406.4	13787.2	30143	22566	51612.1	17961.7	58978.9	33035.6	negative
90	-0.53	0.0709	0.2181	-5.8267	0.661344	796.585	1064.88	257043	277153	225710	252896	283913	175108	161828	117820	positive	PE(24:0/14:1(9Z));PE(24:1(15Z)/14:0);PE(18:4(6Z,9Z,12Z,15Z)/22:0);PE(18:4(6Z,9Z,12Z,15Z)/22:0);PE(20:0/18:1(11Z));PE(20:0/18:1(11Z));PE(20:0/18:1(9Z));PE(20:0/18:1(9Z));PE(20:2(11Z,14Z)/20:2(11Z,14Z));PE(20:2(11Z,14Z)/20:2(11Z,14Z));PE(20:0/20:4(5Z,8Z,11Z,14Z));PE(20:0/20:4(5Z,8Z,11Z,14Z));PE(20:0/20:4(8Z,11Z,14Z,17Z));PE(20:1(11Z)/18:0);PE(20:1(11Z)/18:0);PE(20:1(11Z)/20:3(5Z,8Z,11Z));PE(20:1(11…
1754	-0.73	0.0712	0.2187	-5.831	0.660151	174.947	1332.59	39811.5	25057.1	26600.6	22901.7	10641.5	30279.8	12724.8	19749.9	negative
1455	0.52	0.0714	0.2189	-5.8334	0.659754	111.02	192.08	51583.4	48023.2	54018.1	71064.3	66421.9	127544	76838.9	61631.3	negative	Uracil;Uracil;4-Carboxypyrazole;Maleic hydrazide
1351	0.69	0.0715	0.2189	-5.8344	0.659754	786.511	662.72	117330	86674.5	78790.1	107623	304453	149165	118175	109232	negative	PE(22:6(4Z,7Z,10Z,13Z,16Z,19Z)/18:2(9Z,12Z));PE(22:6(4Z,7Z,10Z,13Z,16Z,19Z)/18:2(9Z,12Z));PE(22:5(7Z,10Z,13Z,16Z,19Z)/18:3(6Z,9Z,12Z));PE(22:5(7Z,10Z,13Z,16Z,19Z)/18:3(9Z,12Z,15Z));PE(18:4(6Z,9Z,12Z,15Z)/22:4(7Z,10Z,13Z,16Z));PE(18:4(6Z,9Z,12Z,15Z)/22:4(7Z,10Z,13Z,16Z));PE(20:3(5Z,8Z,11Z)/20:5(5Z,8Z,11Z,14Z,17Z));PE(20:4(5Z,8Z,11Z,14Z)/20:4(5Z,8Z,11Z,14Z));PE(20:4(5Z,8Z,11Z,14Z)/20:4(5Z,8Z,11Z,14…
896	-0.46	0.0719	0.2198	-5.8399	0.657972	70.0482	300.27	10792.9	7393.41	7507.75	7579.12	6490.6	8154.37	4307.8	5552.14	positive
891	0.58	0.0723	0.2203	-5.845	0.656986	687.515	681.22	3980.91	4925.95	6157.32	5140.28	11011.2	7596.69	8261.28	4465.7	positive
19	-1.32	0.0723	0.2203	-5.8452	0.656986	147.076	951.81	226629	90529.5	130420	109946	18008.3	144911	39276.7	74890.3	positive	L-Glutamine;L-Glutamine;L-Serine;L-Serine;Alanyl-Glycine;Alanylglycine;Ureidoisobutyric acid;3-Ureidoisobutyrate;Protein serine;DL-Serine;2-Amino-3-hydroxypropanoic acid;D-Glutamine;D-Glutamine;D-Serine;D-Serine;Glutamine;Isoglutamine
60	-1.33	0.0724	0.2203	-5.8462	0.656986	635.879	868.45	127772	48873	64253.5	57118.2	17222.8	79619.8	10572.5	39353.4	positive
664	-1.53	0.0737	0.2211	-5.1906	0.655411	865.497	1033.4	41756.8	12498.2	23287.3	21804	NA	7881.61	NA	NA	positive	PS(DiMe(9,3)/MonoMe(11,3));PS(DiMe(9,3)/MonoMe(9,5));PS(MonoMe(9,5)/DiMe(9,3));PS(MonoMe(11,3)/DiMe(9,3));PG(22:6(4Z,7Z,10Z,13Z,16Z,19Z)/20:4(5Z,8Z,11Z,14Z));PG(20:4(5Z,8Z,11Z,14Z)/22:6(4Z,7Z,10Z,13Z,16Z,19Z))
125	-0.76	0.0728	0.2211	-5.5285	0.655411	119.092	1114.08	7939.45	4485.42	5674.88	4881.51	NA	4521.39	NA	2437.6	positive
368	-0.71	0.0731	0.2211	-5.8564	0.655411	738.507	662.56	175507	164057	148777	286085	189267	99100.9	132729	68026.4	positive	PE(22:5(7Z,10Z,13Z,16Z,19Z)/14:0);PE(20:2(11Z,14Z)/14:0);PE(20:2(11Z,14Z)/14:0);PE(20:1(11Z)/14:1(9Z));PE(20:1(11Z)/14:1(9Z));PE(20:4(5Z,8Z,11Z,14Z)/16:1(9Z));PE(20:4(5Z,8Z,11Z,14Z)/16:1(9Z));PE(20:5(5Z,8Z,11Z,14Z,17Z)/16:0);PE(20:5(5Z,8Z,11Z,14Z,17Z)/16:0);PE(20:4(8Z,11Z,14Z,17Z)/16:1(9Z));PE(22:5(4Z,7Z,10Z,13Z,16Z)/14:0);PE(22:4(7Z,10Z,13Z,16Z)/14:1(9Z));PE(22:4(7Z,10Z,13Z,16Z)/14:1(9Z));PE(18:…
1376	-0.73	0.0731	0.2211	-5.8566	0.655411	203.035	623.15	226581	123452	160243	117649	64586.2	172813	71448.1	87371.2	negative	1,4-Dihydroxy-6-naphthoate;Droserone;1,4-Dihydroxy-2-naphthoate;Spirodilactone;1,2-Dihydroxy-8-carboxynaphthalene
2126	0.36	0.0732	0.2211	-5.8581	0.655411	688.83	876.13	3994.22	5783.23	5155.43	4632	6988.94	5092.69	7695.36	5537.26	negative
1011	0.98	0.0733	0.2211	-5.8586	0.655411	667.537	160.8	78052.8	42639.3	81744.3	53057.5	244458	50498.4	119494	150156	negative
1178	-1.4	0.0734	0.2211	-5.8608	0.655411	294.066	312.86	26960.6	13666.5	24345.9	16791.5	3593.62	25792.3	3155.07	10762.3	negative
1045	-0.55	0.0735	0.2211	-5.8617	0.655411	849.589	334.45	6.08537e+06	4843019	4403093	5991203	5.54056e+06	3651553	3681407	2.28506e+06	negative	PI(O-16:0/20:1(11Z));PI(O-18:0/18:1(9Z));PI(O-20:0/16:1(9Z));PI(P-20:0/16:0);PI(P-18:0/18:0);PI(P-16:0/20:0)
815	0.51	0.0735	0.2211	-5.8618	0.655411	164.093	228.22	11482.8	6157.37	7340.59	9030.37	11081.8	16946.2	10501.2	9760.7	positive	6-Dimethylaminopurine
1323	-0.46	0.0737	0.2211	-5.8646	0.655411	768.517	696.75	22118.6	21369.8	20353.9	21389.2	22568.5	13517.4	17674.7	10662.5	negative	PS(O-18:0/18:4(6Z,9Z,12Z,15Z));PS(O-16:0/20:4(5Z,8Z,11Z,14Z));PS(P-16:0/20:3(8Z,11Z,14Z));PS(P-18:0/18:3(9Z,12Z,15Z));PS(P-18:0/18:3(6Z,9Z,12Z))
877	-0.53	0.0738	0.2211	-5.8654	0.655411	826.581	345.88	12810.2	6265.78	7855.58	9853.14	7333.94	7639.09	4805.75	5248.97	positive	PI-Cer(t20:0/16:0);PI-Cer(t18:0/18:0);PI-Cer(d18:0/18:0(2OH));PI-Cer(d20:0/16:0(2OH))
1992	-0.32	0.0739	0.2211	-5.8664	0.655411	423.918	2053.49	18080.2	15156.7	11775.1	12363	11416.9	11794.6	12105.2	10048.5	negative
546	-0.74	0.0741	0.2213	-5.8691	0.655019	876.801	232.67	14175.5	22391.6	23706.4	11773.5	8739.86	7904.07	19521.9	8327.47	positive	TG(22:0/i-18:0/10:0);TG(22:0/15:0/a-13:0)[rac];TG(i-22:0/a-15:0/i-13:0)[rac];TG(22:0/14:0/i-14:0);TG(i-22:0/i-20:0/8:0);TG(i-22:0/a-13:0/15:0)[rac];TG(22:0/i-15:0/i-13:0);TG(22:0/20:0/8:0);TG(i-22:0/a-13:0/i-15:0)[rac];TG(22:0/13:0/15:0);TG(22:0/i-12:0/i-16:0);TG(i-22:0/8:0/i-20:0);TG(22:0/10:0/i-18:0);TG(22:0/i-14:0/14:0);TG(i-22:0/20:0/8:0);TG(22:0/i-13:0/i-15:0);TG(22:0/8:0/i-20:0);TG(18:0/14:…
2011	0.31	0.0746	0.2227	-5.8765	0.65228	628.864	873.26	5004.98	7809.59	6190.83	6479.43	8910.24	7027.1	7659.25	7775.67	negative
407	-0.38	0.0751	0.224	-5.7559	0.649752	184.073	1064.46	217265	184580	200350	222642	201500	NA	157351	123529	positive	Lentialexin;4-Hydroxystyrene;4-Hydroxystyrene;Acetophenone;Acetophenone;1-(2,3-Dihydro-1H-pyrrolizin-5-yl)-2-propen-1-one;3,4-Dihydro-4-[(5-methyl-2-furanyl)methylene]-2H-pyrrole;3-[(5-Methyl-2-furanyl)methyl]-1H-pyrrole;(R)-Boschniakine;3-Methylbenzaldehyde;3-Methylbenzaldehyde;4-Methylbenzaldehyde;p-Tolualdehyde;2-Methylbenzaldehyde;2-Methylbenzaldehyde;3-Dehydroxycarnitine;Phenylacetaldehyde;P…
62	-2.04	0.0753	0.224	-5.7575	0.649752	300.004	866.61	57808.1	27562.9	43142.5	34296.9	NA	33672.2	1720.62	14918.5	positive	O-Phosphotyrosine;Phosphotyrosine
1149	0.48	0.0754	0.2241	-5.8866	0.649558	888.572	176.42	128634	133154	111699	143268	114405	254372	192836	186577	negative
402	-0.31	0.0757	0.2246	-5.89	0.64859	910.637	177.03	26473	22059	22152.3	20035	19630.7	14364.5	20924.7	18843.8	positive
486	0.49	0.0758	0.2248	-5.8925	0.648204	466.329	757.72	71497.1	51530.9	62746	70709.6	114610	95390	103360	56065.2	positive	Stearoylcarnitine;LPA(18:0e/0:0);PA(O-18:0/0:0);Oryzarol;O-octadecanoyl-R-carnitine;Stearoylcarnitine;TetraHCA;PE(O-18:1(9Z)/0:0);PE(P-18:0/0:0);1alpha-hydroxy-22-oxavitamin D3 / 1alpha-hydroxy-22-oxacholecalciferol;25-hydroxy-23-oxavitamin D3 / 25-hydroxy-23-oxacholecalciferol;1alpha,25-dihydroxy-24-norvitamin D3 / 1alpha,25-dihydroxy-24-norcholecalciferol;1alpha,25-dihydroxy-19-norprevitamin D3…
780	-0.43	0.076	0.2251	-5.895	0.647625	805.54	367.18	18536.6	16287.1	14166.3	20163.8	15250	15376.2	12806.2	8772.24	positive	1-(8-[3]-ladderane-octanoyl)-2-(8-[3]-ladderane-octanyl)-sn-glycero-3-phospho-(1'-sn-glycerol)
141	-2.35	0.0766	0.2263	-5.9018	0.645315	338.05	152.9	3066956	1.95976e+06	2308030	2.08573e+06	78143.1	2841895	132035	1.48063e+06	positive	8-Hydroxyguanosine
1891	-0.7	0.077	0.2272	-5.9067	0.643592	538.318	1230.01	25266.6	15879.5	12867.2	17393.3	13750.1	15069.6	10954.3	5758.13	negative
1137	-0.63	0.0771	0.2273	-5.9086	0.643401	806.559	425.26	1.421e+06	987021	966129	1.26592e+06	1.29875e+06	741269	671396	462897	negative
1108	-0.39	0.0772	0.2273	-5.9099	0.643401	844.609	1085.64	39619.8	40774	32753.7	37971.1	39823.8	25735.9	30544.3	21850.3	negative	PS(18:0/22:1(11Z));PS(19:1(9Z)/21:0);PS(20:1(11Z)/20:0);PS(21:0/19:1(9Z));PS(22:1(11Z)/18:0);PS(20:0/20:1(11Z));PS(22:0/18:1(9Z));PS(18:1(9Z)/22:0)
2105	0.35	0.0775	0.2279	-5.9138	0.642256	630.834	889.17	5182.15	8754.45	6653.51	7833.77	9685.8	8550.25	9232.73	8115.8	negative
1135	-2.05	0.0784	0.2301	-5.9245	0.638083	146.046	1072.73	1.42767e+06	746052	1028386	722322	31470.9	1.15188e+06	169184	437842	negative	L-Glutamic acid;L-Glutamate;DL-Glutamate;DL-Glutamate;N-Acetylserine;N-Methyl-D-aspartic acid;N-Methyl-D-aspartic acid;L-4-Hydroxyglutamate semialdehyde;L-4-Hydroxyglutamate semialdehyde;3-(Carboxymethylamino)propanoic acid;N-lactoyl-Glycine;D-Glutamic acid;D-Glutamate;O-Acetylserine;O-Acetyl-L-serine;3-Aminopentanedioate;N-(Carboxymethyl)-D-alanine;L-threo-3-Methylaspartate;2-Oxo-4-hydroxy-5-ami…
1300	-1.97	0.079	0.2317	-5.9328	0.635074	302.066	1152.65	389429	162140	250511	154771	10930.3	315327	30892.4	96384.7	negative
1492	-0.41	0.0792	0.2318	-5.9346	0.634887	844.61	1086.16	39619.8	40774	32753.7	37971.1	39823.8	25735.9	30544.3	20704.6	negative	PS(18:0/22:1(11Z));PS(19:1(9Z)/21:0);PS(20:1(11Z)/20:0);PS(21:0/19:1(9Z));PS(22:1(11Z)/18:0);PS(20:0/20:1(11Z));PS(22:0/18:1(9Z));PS(18:1(9Z)/22:0)
2032	0.79	0.0795	0.2323	-5.812	0.633951	958.688	324.27	NA	9068.22	5393.26	5038.09	15631.2	11794.1	12668.7	5881.74	negative
120	-0.57	0.0797	0.2324	-5.9405	0.633764	776.554	711.8	17410.9	12285.8	10688.9	13910.1	15043.4	9136.73	7347.36	6419.63	positive	PE(20:2(11Z,14Z)/P-18:1(11Z));PE(20:2(11Z,14Z)/P-18:1(9Z));PE(20:3(5Z,8Z,11Z)/P-18:0);PE(20:3(8Z,11Z,14Z)/P-18:0);PE(P-18:0/20:3(5Z,8Z,11Z));PE(P-18:0/20:3(8Z,11Z,14Z));PE(P-18:0/20:3(8Z,11Z,14Z));PE(P-18:1(11Z)/20:2(11Z,14Z));PE(P-18:1(9Z)/20:2(11Z,14Z));PA(O-18:0/20:3(8Z,11Z,14Z));PA(O-20:0/18:3(9Z,12Z,15Z));PA(O-20:0/18:3(6Z,9Z,12Z));PA(P-20:0/18:2(9Z,12Z));PA(P-18:0/20:2(11Z,14Z));PA(P-16:0/2…
1034	-0.35	0.0798	0.2324	-5.9421	0.633764	810.527	696.52	11356.6	14124.1	10836.6	12079.1	11603.4	8475.71	11014.4	7381.66	negative	PS(18:0/20:4(8Z,11Z,14Z,17Z));PS(20:3(8Z,11Z,14Z)/18:1(9Z));PS(20:3(8Z,11Z,14Z)/18:1(9Z));PS(20:4(5Z,8Z,11Z,14Z)/18:0);PS(20:4(5Z,8Z,11Z,14Z)/18:0);PS(18:0/20:4(5Z,8Z,11Z,14Z));PS(18:0/20:4(5Z,8Z,11Z,14Z));PS(18:1(9Z)/20:3(8Z,11Z,14Z));PS(18:1(9Z)/20:3(8Z,11Z,14Z));PS(18:2(9Z,12Z)/20:2(11Z,14Z));PS(18:3(6Z,9Z,12Z)/20:1(11Z));PS(18:3(9Z,12Z,15Z)/20:1(11Z));PS(18:4(6Z,9Z,12Z,15Z)/20:0);PS(20:1(11Z)…
85	-0.34	0.0798	0.2324	-5.9425	0.633764	239.149	249.19	33605.7	23121.9	31734.7	30677.3	23105.4	29620.1	20619.2	20950.3	positive	Carboxynorspermidine
1708	-0.75	0.0805	0.2341	-5.9509	0.630599	474.265	780.38	45151.4	19707	16395.2	19865.6	14314.1	16657.7	18079.6	8437.54	negative
108	-1.14	0.081	0.2353	-5.6399	0.628378	387.084	1574.2	8303.19	3624.25	5026.84	3506.72	NA	3607.91	NA	1311.49	positive	a-Methyldopa mono-O-sulfate;Gerberinol;Justicidin B;Gancaonin F;Machaerol C;Robustone;5-Hydroxy-3',4'-methylenedioxy-6'',6''-dimethylpyrano[2'',3'':7,8]isoflavone
628	-0.21	0.0811	0.2353	-5.9584	0.628378	84.9598	1565.14	48938.5	48638.5	46701.5	41986.1	37881.4	45659.2	36625.9	40886	positive
1434	-0.91	0.0815	0.2359	-5.9627	0.627272	588.334	1208.41	146668	55885.8	39265.3	58086	45606	47376	35671.4	19237.1	negative
61	-1.39	0.0816	0.2359	-5.9633	0.627272	771.854	869.36	99899.8	37033	51785.3	46871.8	13562.7	61928.4	6693.21	34044.2	positive
1277	-2.19	0.082	0.237	-5.9692	0.625252	146.046	1127.15	475676	186469	291512	175954	7157.25	330365	37918.5	115530	negative	L-Glutamic acid;L-Glutamate;DL-Glutamate;DL-Glutamate;N-Acetylserine;N-Methyl-D-aspartic acid;N-Methyl-D-aspartic acid;L-4-Hydroxyglutamate semialdehyde;L-4-Hydroxyglutamate semialdehyde;3-(Carboxymethylamino)propanoic acid;N-lactoyl-Glycine;D-Glutamic acid;D-Glutamate;O-Acetylserine;O-Acetyl-L-serine;3-Aminopentanedioate;N-(Carboxymethyl)-D-alanine;L-threo-3-Methylaspartate;2-Oxo-4-hydroxy-5-ami…
1454	-1.36	0.0828	0.2385	-5.9783	0.622512	174.089	1094.56	23431.4	9033.46	14582.7	9408.67	2427.93	17920	2429.94	6368.9	negative	Citrulline;L-Citrulline;Argininic acid
1796	-1.1	0.0833	0.2395	-5.9836	0.620694	151.061	252.67	34021	19724.7	25568.8	23324.5	5933.37	34614.5	6467.08	14224.6	negative	Ribitol;Ribitol;D-Arabitol;L-2-(Hydroxymethyl)-1,2,3,4-butanetetrol;L-Arabitol;L-Arabitol;D-Xylitol;Xylitol;D-Arabitol;D-Apiitol
526	-1.67	0.0841	0.2416	-5.9935	0.616903	102.055	1110.58	87306.9	41272.2	56803	38216	3906.03	64188.5	9596.48	32069.4	positive	Acetic acid;Acetate;Acetic acid;L-3-Aminodihydro-2(3H)-furanone;Homoserine lactone;(S)-2-Azetidinecarboxylic acid;1-Aminocyclopropanecarboxylic acid;1-Aminocyclopropane-1-carboxylate;Glycolaldehyde;Glycolaldehyde;2-Aminobut-2-enoate;N-Methylolacrylamide;Diacetylmonoxime;L-Homoserine lactone;L-Azetidine 2-carboxylic acid;3-Oxobutanamide
699	-1.64	0.0845	0.2418	-5.3376	0.616544	369.326	751.77	34514.2	9533.77	25733.2	25469.5	NA	6905.09	NA	NA	positive
443	0.45	0.0844	0.2418	-5.9963	0.616544	316.321	685.44	124969	75736.3	90223.7	90833.4	160803	110138	161578	95622	positive
1952	0.31	0.0845	0.2418	-5.9976	0.616544	116.907	163.77	11394.4	17506.6	17137.1	15064.4	17437.5	17346.2	20955.1	19248.4	negative	Chloroform;Chloroform
1191	0.44	0.0848	0.2423	-6.0013	0.615647	840.616	1090.4	7294.78	6095.45	5639.66	7424.46	11413.5	8730.21	10676.8	5902.07	negative
773	-0.28	0.0849	0.2423	-6.0027	0.615647	717.526	669.29	20673	17725.1	20328.9	21117	15312.1	14112.3	21068.2	15804.5	positive
1050	-1.1	0.0861	0.2454	-6.0164	0.610125	588.9	871.9	5558742	2.18511e+06	2875541	2.76402e+06	1068259	3.63001e+06	610710	1.91435e+06	negative
562	0.42	0.0867	0.2469	-6.0232	0.607479	871.567	175.22	20030	12351.6	11235.8	12546.7	14272.5	21479.1	20052.8	18285.5	positive	3-O-Sulfogalactosylceramide (d18:1/18:0);C18 Sulfatide;PI(O-16:0/20:2(11Z,14Z));PI(O-18:0/18:2(9Z,12Z));PI(O-18:0/20:5(5Z,8Z,11Z,14Z,17Z));PI(P-20:0/16:1(9Z));PI(P-16:0/22:4(7Z,10Z,13Z,16Z));PI(P-16:0/20:1(11Z));PI(P-18:0/18:1(9Z));PI(P-18:0/20:4(5Z,8Z,11Z,14Z));PI(P-20:0/18:4(6Z,9Z,12Z,15Z))
785	0.43	0.0874	0.2484	-6.0306	0.604848	322.91	878.57	6401.02	10013.9	7783.79	7850.27	12040.6	7220.61	12868.1	11445.1	positive
1059	-0.53	0.0882	0.2501	-6.0396	0.601886	650.872	873.79	12548.2	9791.82	13215.3	8292.71	6862.72	10770.5	4859.11	8692.08	negative
725	-0.59	0.0882	0.2501	-6.0398	0.601886	689.548	638.55	30115.2	13763.5	13592.7	14626.6	12937.2	13302.7	7777.66	11904.4	positive	DG(22:0/0:0/16:1n7);DG(20:0/0:0/18:1n7);DG(20:0/0:0/18:1n9);DG(18:0/0:0/20:1n9);DG(14:0/24:1(15Z)/0:0);DG(16:0/0:0/22:1n9);DG(14:1(9Z)/24:0/0:0);DG(16:0/22:1(13Z)/0:0);DG(16:0/22:1(13Z)/0:0)[iso2];DG(18:0/20:1(11Z)/0:0);DG(18:0/20:1(11Z)/0:0)[iso2];DG(16:1(9Z)/22:0/0:0);DG(16:1(9Z)/22:0/0:0)[iso2];DG(18:1(11Z)/20:0/0:0);DG(24:0/0:0/14:1n5);DG(18:1(9Z)/20:0/0:0);DG(18:1(9Z)/20:0/0:0)[iso2];DG(20:0…
584	1.55	0.0888	0.2508	-6.046	0.600672	300.121	1480.09	5979.27	4555.11	5052.51	2783.64	4366.11	60732.9	6054.55	17633.4	positive	Carboxy-ibuprofen;3'-Deaminofusarochromanone;hydroxyisovaleroyl carnitine;Ethyl vanillin isobutyrate;3-Dimethylallyl-4-hydroxymandelic acid;PC(2:0/0:0);PC(0:0/2:0)
310	-0.24	0.0889	0.2508	-6.0474	0.600672	736.543	148.92	404235	421543	388328	453329	335849	362002	421308	299269	positive
776	-0.34	0.089	0.2508	-6.0482	0.600672	652.528	640.33	NA	NA	NA	NA	4074.7	5224.83	3991	2839.63	positive
171	-0.9	0.089	0.2508	-6.0485	0.600672	792.533	920.99	30068.9	18495.1	28349.1	19042.8	7385.8	25948.3	6892.44	18631.7	positive	PE(20:2(11Z,14Z)/P-18:1(11Z));PE(20:2(11Z,14Z)/P-18:1(9Z));PE(20:3(5Z,8Z,11Z)/P-18:0);PE(20:3(8Z,11Z,14Z)/P-18:0);PE(P-18:0/20:3(5Z,8Z,11Z));PE(P-18:0/20:3(8Z,11Z,14Z));PE(P-18:0/20:3(8Z,11Z,14Z));PE(P-18:1(11Z)/20:2(11Z,14Z));PE(P-18:1(9Z)/20:2(11Z,14Z));PC(O-15:0/20:4(5Z,8Z,11Z,14Z));PE(P-20:0/18:3(9Z,12Z,15Z));PE(P-20:0/18:3(6Z,9Z,12Z));PE(O-16:0/22:4(7Z,10Z,13Z,16Z));PE(O-20:0/18:4(6Z,9Z,12Z,…
1255	-0.56	0.0891	0.2508	-6.049	0.600672	785.497	571.32	75718.5	64391.6	56367.3	62448.7	29748.3	52263	72023.9	32487	negative
136	-0.37	0.0893	0.2511	-5.3966	0.600153	608.569	152.41	50093.8	42577.1	43887.5	44642.6	NA	34939.1	NA	NA	positive
59	-1.25	0.09	0.2528	-6.0589	0.597223	702.863	868.83	1.17707e+06	429887	580955	523837	164768	776210	103380	368956	positive
55	-1.24	0.0904	0.2532	-6.0627	0.596536	430.913	868.81	3.04515e+06	1.1628e+06	1.59016e+06	1.49438e+06	510041	1.99668e+06	251902	1.06434e+06	positive
1409	-0.55	0.0904	0.2532	-6.0631	0.596536	736.496	647.68	137604	138260	134784	174744	154985	87799.7	119474	59689.4	negative	PE(22:5(7Z,10Z,13Z,16Z,19Z)/14:0);PE(20:4(5Z,8Z,11Z,14Z)/16:1(9Z));PE(20:4(5Z,8Z,11Z,14Z)/16:1(9Z));PE(20:5(5Z,8Z,11Z,14Z,17Z)/16:0);PE(20:5(5Z,8Z,11Z,14Z,17Z)/16:0);PE(20:4(8Z,11Z,14Z,17Z)/16:1(9Z));PE(22:5(4Z,7Z,10Z,13Z,16Z)/14:0);PE(22:4(7Z,10Z,13Z,16Z)/14:1(9Z));PE(22:4(7Z,10Z,13Z,16Z)/14:1(9Z));PE(18:2(9Z,12Z)/18:3(6Z,9Z,12Z));PE(18:2(9Z,12Z)/18:3(6Z,9Z,12Z));PE(18:2(9Z,12Z)/18:3(9Z,12Z,15Z)…
104	-1.27	0.091	0.254	-5.7592	0.595166	344.073	1573.49	15760.7	7225.47	11175.7	8658.45	NA	8625.87	NA	2102.96	positive
2112	-0.17	0.0911	0.254	-6.0703	0.595166	350.053	1951.66	8206.66	8386.25	7858.69	7698.58	7743.86	6829.57	7334.1	6748.15	negative
529	-0.23	0.0912	0.254	-6.0717	0.595166	796.57	184.8	66113.4	67206.7	80568.7	76139.8	73206.1	59105.8	58013.7	56624.2	positive	DGCC(16:0/20:5)
540	0.74	0.0914	0.254	-6.0734	0.595166	506.288	725.97	26852.8	18249.6	51550.3	31295.6	47781.4	29845.3	78058.8	55316.8	positive	2,9-Bis(3-methyl-2E-pentenoyl)-2b,9a-dihydroxy-4Z,10(14)-oplopadien-3-one;Muzanzagenin;(-)-Jolkinol B;PS(O-16:0/0:0)
722	-0.84	0.0914	0.254	-6.0735	0.595166	410.342	193.71	15403.6	11766.5	28723.3	30710.5	6074.46	9729	17940.2	14550.6	positive	(E)-26,27-Dinorergosta-4,22-dien-3-one
1405	-0.42	0.0914	0.254	-6.0737	0.595166	770.475	556.08	175060	139067	131373	155891	96825.7	127671	156154	79552.9	negative
2020	0.52	0.0915	0.254	-6.075	0.595166	416.377	711.83	16231	8047.03	7268.31	7958.14	15949.3	13901.9	13445	10784.3	negative
671	-0.52	0.0926	0.2566	-5.9639	0.590743	387.31	163.31	38507.4	24733.3	40097.8	34883.3	28597.1	NA	28185.2	16362.4	positive
201	0.34	0.0927	0.2567	-6.0875	0.590574	906.606	172.95	42895.4	31610.9	42479.9	35841.7	41652.6	63399.2	49242.2	40714.4	positive	PI(22:1(11Z)/14:0);PI(22:0/14:1(9Z));PI(21:0/15:1(9Z));PI(20:1(11Z)/16:0);PI(19:1(9Z)/17:0);PI(19:0/17:1(9Z));PI(20:0/16:1(9Z));PI(17:0/19:1(9Z));PI(17:1(9Z)/19:0);PI(14:1(9Z)/22:0);PI(16:1(9Z)/20:0);PI(15:1(9Z)/21:0);PI(14:0/22:1(11Z));PI(18:0/18:1(9Z));PI(18:1(9Z)/18:0);PI(16:0/20:1(11Z))
6	-0.59	0.093	0.2569	-6.09	0.590236	782.569	1069.27	35555092	31736124	28207180	35508836	38364476	22213920	20286370	12809115	positive	PE(22:1(13Z)/15:0);PE(15:0/22:1(13Z));DG(22:4n6/0:0/22:5n6);DG(22:4n6/0:0/22:5n3);PC(20:3(5Z,8Z,11Z)/16:1(9Z));PC(20:3(5Z,8Z,11Z)/16:1(9Z));PC(20:3(8Z,11Z,14Z)/16:1(9Z));PC(20:3(8Z,11Z,14Z)/16:1(9Z));PC(20:4(5Z,8Z,11Z,14Z)/16:0);PC(20:4(5Z,8Z,11Z,14Z)/16:0);PC(20:4(8Z,11Z,14Z,17Z)/16:0);PC(22:4(7Z,10Z,13Z,16Z)/14:0);PC(22:4(7Z,10Z,13Z,16Z)/14:0);PC(16:1(9Z)/20:3(8Z,11Z,14Z));PC(16:1(9Z)/20:3(8Z,1…
56	-1.09	0.0932	0.2569	-6.0921	0.590236	362.926	868.83	2.76924e+06	1.09196e+06	1.49908e+06	1417399	514306	1.90105e+06	313082	1.01153e+06	positive
969	-0.25	0.0932	0.2569	-6.0923	0.590236	212.139	1237.21	5236.64	5566.96	4507.37	6121.17	5239.71	4453.68	4209.88	4092.95	positive	(3xi,6xi)-Cyclo(alanylvalyl);Levetiracetam;Levetiracetam;Isouron
1794	-1.18	0.0933	0.2571	-6.0941	0.589898	295.062	317.68	28249.4	16600.6	34836.7	23215.7	5887.65	33596	4857.07	15097.6	negative	Gyrocyanin;Aspulvinone E;2',5'-Dihydroxyflavone 5'-acetate;Milleyanaflavone;Isounonal;Unonal;Coumestrol dimethyl ether;Anhydropisatin;5-Methoxy-7,8-methylenedioxyflavone;Pseudobaptigenin methyl ether;Maximaisoflavone H;5-Methoxy-6,7-methylenedioxyflavone
54	-1.05	0.0937	0.2578	-6.098	0.588717	226.951	868.3	9801831	4.29929e+06	5396015	5308751	2.02272e+06	6.94355e+06	1.19179e+06	3.92321e+06	positive	Perflutren;2,5-Dichloro-4-oxohex-2-enedioate;2,5-Dichloro-4-oxohex-2-enedioate;3-Chloro-2-methyldienelactone;3-Chloro-2-methyldienelactone;2-Chloro-5-methyl-cis-dienelactone;2-Chloro-5-methyl-cis-dienelactone
1237	-0.88	0.094	0.2582	-5.9787	0.588044	426.975	952.06	6443.77	3618.78	5164.89	4731.15	NA	4228.49	1246.16	3580.42	negative
409	-1.53	0.0941	0.2582	-6.102	0.588044	130.05	1077.38	221608	107538	144458	96800.4	11448.2	172612	29034.4	82456	positive	Pyrrolidonecarboxylic acid;5-Oxoprolinate;Pyroglutamic acid;Pidolic acid;Pyruvic acid;Pyruvate;Pyruvic acid;Malonic semialdehyde;3-Oxopropanoate;N-Acryloylglycine;Pyrroline hydroxycarboxylic acid;Glucosereductone;dimethadione;1-Pyrroline-4-hydroxy-2-carboxylate;1-Pyrroline-4-hydroxy-2-carboxylate;(3R,5S)-1-pyrroline-3-hydroxy-5-carboxylic Acid;L-1-Pyrroline-3-hydroxy-5-carboxylate;2-hydroxyacryli…
1603	-0.21	0.0948	0.2595	-6.1093	0.585863	329.054	1961.94	11709.2	10715.2	13815	12144.2	11274.8	10159.1	10808.4	9546.3	negative	5-Hydroxydantrolene
988	0.47	0.0949	0.2595	-6.1103	0.585863	840.144	1262.34	5021.71	2453.37	4849.09	2873.57	NA	NA	NA	NA	positive	Lactyl-CoA;Lactoyl-CoA;3-Hydroxypropionyl-CoA;3-Hydroxypropionyl-CoA
1018	-0.57	0.0949	0.2595	-6.1104	0.585863	959.586	315.67	25952.7	19837.5	21171.5	30440.6	20526.8	13811.8	24483.9	9976.9	negative
624	0.48	0.0955	0.2608	-6.1165	0.583692	284.295	692.21	37215.1	28395.7	22955.7	29230.4	49322.8	43777.8	48585.9	25277.9	positive	Octadecanamide;Octadecanamide;Stearamide;1,1'-Oxybisoctane;1-Hexadecanol;1-Hexadecanol;Cetyl alcohol;3S,7S-dimethyl-2S-tetradecanol;14-methyl-1-pentadecanol
1474	-0.6	0.0963	0.2625	-6.1241	0.580871	687.537	637.38	118851	53347.4	50978.1	57333.7	63883.6	41153.3	34465.1	38409.9	negative	PA(O-18:0/18:1(9Z));PA(O-16:0/20:1(11Z));PA(O-20:0/16:1(9Z));PA(P-20:0/16:0);PA(P-18:0/18:0);PA(P-16:0/20:0)
379	-0.59	0.0968	0.2636	-6.1292	0.579055	288.005	151.69	43419.1	42647.7	45962.9	41874.3	27124.1	41991	15119.1	40045.2	positive	Desacetyl-nitazoxanide;Fenclorim
103	-1.58	0.098	0.2664	-5.8347	0.574466	404.131	1574.52	18195.5	7109.93	11694.4	7186.84	NA	8403.86	NA	1381.32	positive	Oenanthoside A;trans-isoeugenol-O-glucuronide;Trimethaphan;Trimethaphan;Linocinnamarin
778	0.39	0.0985	0.2675	-6.1459	0.572676	963.726	345.39	13205.2	11704.1	10673.8	12647.8	20506.1	15521.5	18215.2	10598.2	positive
380	-0.55	0.0988	0.268	-6.1486	0.571865	183.996	146.16	23330.3	26493.8	27538	25635.8	17376.6	24151.5	9546.89	23818.5	positive
189	0.46	0.0994	0.269	-6.1548	0.570248	836.615	1060.99	901102	763536	688248	840102	1.68731e+06	1.10797e+06	1.03118e+06	732144	positive	PC(24:1(15Z)/14:1(9Z));PC(20:3(8Z,11Z,14Z)/20:2(11Z,14Z));PC(20:3(8Z,11Z,14Z)/20:2(11Z,14Z));PC(20:2(11Z,14Z)/18:0);PC(20:2(11Z,14Z)/18:0);PC(20:1(11Z)/20:4(8Z,11Z,14Z,17Z));PC(20:1(11Z)/20:4(8Z,11Z,14Z,17Z));PC(20:1(11Z)/20:4(5Z,8Z,11Z,14Z));PC(20:1(11Z)/20:4(5Z,8Z,11Z,14Z));PC(20:1(11Z)/18:1(9Z));PC(20:1(11Z)/18:1(9Z));PC(20:1(11Z)/18:1(11Z));PC(20:3(5Z,8Z,11Z)/20:2(11Z,14Z));PC(20:3(5Z,8Z,11Z)…
1736	-0.56	0.0994	0.269	-6.1548	0.570248	194.906	1602.65	27715.4	17547.2	17704.2	42732	13228.3	18477.7	17031.1	18559.3	negative
1348	0.95	0.0997	0.2691	-5.8526	0.570086	274.981	1016.21	6211.46	5542.9	8499.41	4345.17	NA	19705	NA	6794.9	negative
552	0.29	0.0997	0.2691	-6.1576	0.570086	562.556	156.58	44912.6	52269.7	57702.4	56579.9	70256.1	49021.8	69803.7	71505.1	positive	Nonadecyl palmitoleate
466	0.42	0.1	0.2697	-6.1607	0.569119	549.543	163.75	64325.3	90698.3	70819.2	109486	124160	126916	115490	78846.1	positive
347	-1.73	0.1003	0.2699	-6.1626	0.568797	84.0445	1126.25	315475	145135	212001	128794	10061.2	238678	37256.2	114134	positive
599	0.73	0.1007	0.2708	-6.1672	0.567351	506.288	715.97	14225.9	12441.7	28292	28126.7	32792.8	20308.7	54941.6	29311	positive	2,9-Bis(3-methyl-2E-pentenoyl)-2b,9a-dihydroxy-4Z,10(14)-oplopadien-3-one;Muzanzagenin;(-)-Jolkinol B;PS(O-16:0/0:0)
965	-0.36	0.101	0.2713	-6.17	0.56655	230.248	722.28	6396.1	5246.8	4887.64	5325.44	5168.95	3810.43	5265.72	3137.28	positive	Xestoaminol C
1872	-0.15	0.1016	0.2724	-6.1752	0.564793	433.955	2002.06	26857.3	26376.6	23664.6	24219	22842.2	23050.1	22618	22239.6	negative
2118	-0.8	0.102	0.273	-5.5386	0.563837	242.081	1333.27	8426.47	4686.79	6326.11	4718.04	NA	3359.69	NA	NA	negative
1024	0.25	0.102	0.273	-6.1795	0.563837	873.589	175.93	120211	113096	97119.4	106090	143960	142599	132899	103405	negative	PI(O-20:0/18:3(6Z,9Z,12Z));PI(O-20:0/18:3(9Z,12Z,15Z));PI(O-18:0/20:3(8Z,11Z,14Z));PI(P-18:0/20:2(11Z,14Z));PI(P-16:0/22:2(13Z,16Z));PI(P-20:0/18:2(9Z,12Z))
848	-1.43	0.1035	0.2766	-6.1933	0.558148	187.108	1318.92	14753.4	5604.13	9084.96	5964.64	931.12	12185.4	1812.42	4165.15	positive	N-Butyrylglycine;Isobutyrylglycine;Alanyl-Proline;(S)-2-amino-6-oxohexanoate;L-2-Aminoadipate 6-semialdehyde;4-Acetamidobutanoate;4-Acetamidobutanoic acid;4-Acetamidobutanoate;Allysine;Methyl aminolevulinate;L-cis-4-(Hydroxymethyl)-2-pyrrolidinecarboxylic acid;L-trans-5-Hydroxy-2-piperidinecarboxylic acid;Prolyl-Alanine;(S)-5-Amino-3-oxohexanoate;(S)-5-Amino-3-oxohexanoic acid;3-oxo-5S-amino-hexa…
1446	0.15	0.1039	0.2773	-6.197	0.55705	494.919	2199.34	20576.3	22097.2	19631.9	20426.8	21810.4	23539	23237.8	23189.7	negative
77	-0.33	0.1045	0.2786	-6.2025	0.555019	273.167	870.96	6976.32	6311.4	5530.93	4388.77	4158.99	5682.53	3979.67	4551.25	positive	Glycyl-Arginine;Arginyl-Glycine
1051	-0.86	0.1057	0.2807	-5.9115	0.551758	593.966	871.91	44427.9	19574.4	26974.6	19999	NA	20363.6	NA	10150.3	negative
550	1.29	0.1055	0.2807	-6.2111	0.551758	272.258	361.23	4894.57	34350.6	38339.3	49259.2	72684.9	56212.9	64298.3	43063.4	positive	1,1-Dihexyloxyethane;Dodecanal dimethyl acetal;2S-aminohexadecanoic acid;2-amino-hexadecanoic acid;2R-aminohexadecanoic acid;C16 Sphingosine;2,2,9,9-tetramethyl-undecan-1,10-diol;Myristoyl-EA
1588	0.3	0.1057	0.2807	-6.2135	0.551758	246.065	144.91	47294.6	54656.3	45298.2	39700.1	68986.5	45844.2	63042	52946.5	negative
192	-0.51	0.1069	0.2831	-6.2235	0.54806	788.615	1092.19	1.43235e+06	1.16245e+06	1.01964e+06	1.58041e+06	1.39589e+06	897539	921498	561680	positive	PE(24:1(15Z)/15:0);PE(15:0/24:1(15Z));DG(22:0/0:0/22:6n3);DG(22:1n9/0:0/22:5n3);DG(22:1n9/0:0/22:5n6);DG(24:1n9/0:0/20:5n3);DG(22:2n6/0:0/22:4n6);PC(22:0/14:1(9Z));PC(22:0/14:1(9Z));PC(22:1(13Z)/14:0);PC(22:1(13Z)/14:0);PC(16:1(9Z)/20:0);PC(16:1(9Z)/20:0);PC(18:0/18:1(9Z));PC(18:0/18:1(9Z));PC(18:0/18:1(9Z));PC(18:0/18:1(11Z));PC(18:0/18:1(11Z));PC(18:1(11Z)/18:0);PC(18:1(11Z)/18:0);PC(18:1(9Z)/1…
76	-0.33	0.1069	0.2831	-6.2239	0.54806	279.12	874.46	7896.13	4906.89	5074.28	4903.14	4440.39	5103.57	3954.54	4337.5	positive	Biopterin;D-Biopterin;Orinapterin;Sepiapterin;Sepiapterin;Dyspropterin;6-Pyruvoyltetrahydropterin;Deoxyeritadenine;2-[4-(3-Hydroxypropyl)-2-methoxyphenoxy]-1,3-propanediol;Primapterin;1-Methoxy-1-(2,4,5-trimethoxyphenyl)-2-propanol;8-[(Aminomethyl)sulfanyl]-6-sulfanyloctanoic acid;Biopterin
371	-0.83	0.1071	0.2832	-6.2254	0.547907	890.723	175.57	156574	207759	202532	196126	56062	93419.1	281162	88368.6	positive	TG(16:0/16:1(9Z)/18:3(9Z,12Z,15Z));TG(16:0/16:1(9Z)/18:3(6Z,9Z,12Z));TG(16:0/14:1(9Z)/20:3(5Z,8Z,11Z));TG(16:0/14:1(9Z)/22:6(4Z,7Z,10Z,13Z,16Z,19Z));TG(16:0/14:1(9Z)/20:3n6);TG(16:0/20:3(5Z,8Z,11Z)/14:1(9Z));TG(16:0/18:3(6Z,9Z,12Z)/18:4(6Z,9Z,12Z,15Z));TG(16:0/18:3(6Z,9Z,12Z)/16:1(9Z));TG(16:0/20:3n6/14:1(9Z));TG(16:1(9Z)/18:3(9Z,12Z,15Z)/18:3(9Z,12Z,15Z));TG(16:1(9Z)/18:3(9Z,12Z,15Z)/18:3(6Z,9Z,…
226	-0.5	0.1073	0.2834	-6.2271	0.5476	866.583	324.78	247818	239473	156410	277657	213951	168142	179013	101016	positive
1752	0.7	0.1076	0.2838	-6.2298	0.546988	504.275	702.21	12386.8	10023.5	23124.1	17113.6	21457.3	13596.4	40020.4	29557.6	negative
2059	-0.15	0.1084	0.2856	-6.2369	0.544242	206.035	1994.72	12463.5	13412.8	13801.5	12541	10990.5	12299.1	11799.4	11858.8	negative
1951	-0.94	0.1088	0.2862	-6.2402	0.54333	181.072	362.33	20829.2	9361.96	15838.2	14581.7	5362.37	20987.2	3898.43	7480.97	negative	Mannitol;Mannitol;Galactitol;Galactitol;Sorbitol;D-Sorbitol;L-Iditol;L-Iditol;L-Glucitol;D-Iditol
1301	-0.17	0.1089	0.2862	-6.2413	0.54333	808.573	247.67	388176	345242	360378	341502	311748	351244	290336	320885	negative	PI-Cer(d20:0/16:0);PI-Cer(d18:0/18:0)
21	-0.91	0.1095	0.2869	-5.6133	0.542269	117.077	948.85	30830.8	14539.3	22515	16643.6	NA	10747.6	NA	NA	positive	Semicarbazide
264	0.28	0.1095	0.2869	-6.2465	0.542269	727.547	674.82	519112	450662	540879	546607	657571	667261	733678	469272	positive	AS 1-1;GlcCer(d14:2(4E,6E)/18:0(2OH))
1902	-0.35	0.1097	0.2869	-6.2481	0.542269	738.842	874.17	12883.6	13468.8	12248.2	10476.4	11012.2	9986.67	6551.92	11618.3	negative
1144	-0.79	0.1097	0.2869	-6.2483	0.542269	592.365	1187.39	1.23908e+06	445153	344716	515429	441053	422023	298718	199432	negative
2132	-0.2	0.1102	0.2879	-6.2527	0.540758	470.877	943	5977.47	6759.46	7130.53	7235.36	6574.92	5341.96	5472.88	6211.52	negative
1113	-0.36	0.1104	0.2881	-6.2543	0.540457	910.658	1086.17	8803.18	7383.74	7225.25	8448.03	8517.03	6453.52	6053.45	4341.73	negative
1136	-0.97	0.1106	0.2884	-5.9576	0.540005	955.642	1073.26	29572.1	15876.2	23017	17695.9	NA	19009.2	NA	6002.5	negative
348	-1.14	0.1111	0.2885	-6.1425	0.539854	149.064	1126.12	7266.06	3984.14	4812.66	3349.69	NA	5321.98	838	2105.64	positive	Methylthiomethyl butyrate;2,4,6-Trimethyl-1,3,5-dioxathiane;Ethyl 3-(methylthio)propanoate;Ethyl 3-mercaptobutyrate;3-Mercapto-3-methylbutyl formate;3-(Methylthio)propyl acetate;Methyl 2-(methylthio)butyrate;Methyl 4-(methylthio)butyrate;Methyl 3-(methylthio)butanoate;Propyl 2-mercaptopropionate
154	-0.88	0.1108	0.2885	-6.2581	0.539854	548.371	1186.86	2567833	767717	578107	892472	729923	736007	489163	340222	positive	LysoPC(20:2(11Z,14Z));PC(20:2(11Z,14Z)/0:0);3b,18b-3-Methoxy-11-oxo-12-oleanen-30-oic acid;Methyl 3b,24-dihydroxy-11,13(18)-oleanadien-30-oate;26-Methyl nigranoate;1-Hydroxyvitamin D3 diacetate;1-Hydroxyprevitamin D3 diacetate;PC(O-18:2(9Z,12Z)/2:0);(22S)-1alpha,22,25-trihydroxy-26,27-dimethyl-23,24-tetradehydro-24a,24b-dihomo-20-epivitamin D3 / (22S)-1alpha,22,25-trihydroxy-26,27-dimethyl-23,24-…
416	0.85	0.1111	0.2885	-6.2602	0.539854	152.057	295.02	98834.2	40338.8	44893.7	46256.1	53841.8	210324	68775.4	113596	positive	2-Hydroxyadenine;8-Hydroxyadenine;Guanine;Guanine
1033	-0.45	0.1114	0.2886	-6.263	0.539704	811.57	704.42	16029	14449.4	12585.1	18241.1	17997.3	10429.7	9974.37	8054.53	negative
810	-0.21	0.1114	0.2886	-6.2632	0.539704	774.539	693.35	13989.1	17097.2	14987.4	17413.5	15383.1	12795.9	14203.5	12475.1	positive	PE(20:3(5Z,8Z,11Z)/P-18:1(11Z));PE(20:3(5Z,8Z,11Z)/P-18:1(9Z));PE(20:3(8Z,11Z,14Z)/P-18:1(11Z));PE(20:3(8Z,11Z,14Z)/P-18:1(9Z));PE(20:4(8Z,11Z,14Z,17Z)/P-18:0);PE(20:4(5Z,8Z,11Z,14Z)/P-18:0);PE(22:4(7Z,10Z,13Z,16Z)/P-16:0);PE(P-16:0/22:4(7Z,10Z,13Z,16Z));PE(P-16:0/22:4(7Z,10Z,13Z,16Z));PE(P-18:0/20:4(8Z,11Z,14Z,17Z));PE(P-18:1(11Z)/20:3(5Z,8Z,11Z));PE(P-18:1(11Z)/20:3(8Z,11Z,14Z));PE(P-18:1(9Z)/2…
674	-0.69	0.1124	0.2908	-6.2712	0.536406	608.465	1157.25	38932.2	15540.6	12186.8	18193.4	16279.9	11959.4	13044.6	7753.37	positive	LysoPC(24:0);PC(24:0/0:0);Ribosylhopane;31-hydroxy-32,35-anhydrobacteriohopanetetrol
131	-0.8	0.1128	0.2914	-6.2746	0.53551	640.587	151.8	979078	323241	292105	327971	148984	369319	225419	267101	positive
1098	-0.18	0.1129	0.2915	-6.2759	0.535361	849.589	178.08	2440231	2.32419e+06	2.00325e+06	2.39057e+06	1.90601e+06	1.98007e+06	2.22303e+06	1.95183e+06	negative	PI(O-16:0/20:1(11Z));PI(O-18:0/18:1(9Z));PI(O-20:0/16:1(9Z));PI(P-20:0/16:0);PI(P-18:0/18:0);PI(P-16:0/20:0)
53	0.35	0.1135	0.2927	-6.281	0.533577	550.546	156.76	71235.3	112411	92035.4	77218.2	104979	88378.9	141637	113620	positive
705	0.61	0.114	0.2935	-6.2846	0.532392	506.288	701.67	14225.9	9305.21	17966.6	17269.3	15005.6	15201	33427.7	29141.6	positive	2,9-Bis(3-methyl-2E-pentenoyl)-2b,9a-dihydroxy-4Z,10(14)-oplopadien-3-one;Muzanzagenin;(-)-Jolkinol B;PS(O-16:0/0:0)
1056	-0.75	0.1149	0.2944	-6.1753	0.531062	692.87	871.67	24431.6	11732.8	18166.7	13816.1	5478.42	15732	NA	10756.4	negative
660	-0.46	0.1145	0.2944	-6.2887	0.531062	341.157	880.56	7238.82	3424.1	4509.53	3819.5	4245.73	3229.58	2565.33	3355.63	positive	Eseramine;Fortimicin FU-10
1877	-0.17	0.1146	0.2944	-6.29	0.531062	192.979	1079.3	26588.5	21975.2	23557.1	21307.8	20978	20079.6	20185.3	21320.9	negative
68	-0.24	0.1148	0.2944	-6.2914	0.531062	383.204	872.34	16866.4	14690.2	13963.1	15473.3	13492.1	13634.3	10104.6	14618	positive
1890	-0.23	0.1152	0.2948	-6.2947	0.530473	820.575	192.25	20300.8	25282.9	24614.2	21054.5	16019.2	20217.4	21358.3	20244.3	negative
284	-0.43	0.1156	0.2955	-6.2978	0.529443	888.565	305.36	57876.2	43847.3	48472.7	46382.1	52141.4	38044.1	38092.1	23072.2	positive
1382	-0.54	0.1174	0.2997	-6.3125	0.523313	316.05	622.45	7305.28	4642.22	5931.91	3796.25	2413.78	5563.94	3006.89	4199.74	negative
1914	-1.18	0.1178	0.3004	-6.1994	0.5223	663.109	1167.39	17759.4	8392.84	10615.4	6159.18	NA	10930.9	1736	4447.54	negative	NAD;NAD+
1096	-0.85	0.1196	0.3046	-6.2139	0.51627	989.599	362.03	19499.5	15078.9	14892.4	13259.9	NA	20186.2	5195.04	6140.57	negative
1687	-0.28	0.12	0.305	-6.3334	0.5157	917.578	228.4	49338.3	38730.1	35157.7	40822.5	37630.6	30900.4	39546.3	27522.2	negative
592	0.37	0.12	0.305	-6.3335	0.5157	466.329	1277.53	42293.9	31125	30156.1	37601	57067.2	55900.3	39107.6	33427.9	positive	Stearoylcarnitine;LPA(18:0e/0:0);PA(O-18:0/0:0);Oryzarol;O-octadecanoyl-R-carnitine;Stearoylcarnitine;TetraHCA;PE(O-18:1(9Z)/0:0);PE(P-18:0/0:0);1alpha-hydroxy-22-oxavitamin D3 / 1alpha-hydroxy-22-oxacholecalciferol;25-hydroxy-23-oxavitamin D3 / 25-hydroxy-23-oxacholecalciferol;1alpha,25-dihydroxy-24-norvitamin D3 / 1alpha,25-dihydroxy-24-norcholecalciferol;1alpha,25-dihydroxy-19-norprevitamin D3…
2066	0.38	0.1208	0.3066	-6.2235	0.513428	263.113	149.55	NA	9274.17	6802.67	7104.17	9976.33	7549.99	13076	9948.03	negative	(Z)-2-Methyl-2-butene-1,4-diol 4-O-beta-D-Glucopyranoside;Ilicifolinoside A
82	-0.44	0.121	0.3067	-6.341	0.513286	243.942	869.53	5291.4	3493.61	4001.78	3399.96	2233.74	4247.31	2237.49	3454.98	positive	Bentoquatam;1,2,4,5,7-Pentathiocane
601	-0.56	0.1211	0.3067	-6.342	0.513286	277.216	154.31	26852.9	20058	21373.1	53952	21133.4	15977.7	23062.1	16953.5	positive	(E,E)-11,13-Octadecadien-9-ynoic acid;19-Nor-5-androstenediol;19-Nor-5-androstenediol;19-Noretiocholanolone;19-Norandrosterone;Stearidonic acid;Stearidonic acid;Stearidonic acid;17beta-hydroxy-5beta-estran-3-one;Phenethyl decanoate;4,8,12,15-Octadecatetraenoic acid;Kinoprene;19-norandrosterone;2E,4E,6E,11Z-octadecatetraenoic acid;2,6-octadecadiynoic acid;2,5-octadecadiynoic acid;11E,13E-octadecad…
536	-0.2	0.1215	0.3073	-6.3448	0.512437	854.611	177.68	15116.6	14156.3	14647.2	16045.2	14054.5	11716.5	15031.6	11691.6	positive	PI-Cer(t20:0/18:0);PI-Cer(t18:0/20:0);PI-Cer(d18:0/20:0(2OH));PI-Cer(d20:0/18:0(2OH))
337	0.85	0.1224	0.3091	-6.3515	0.509901	188.071	737.41	60227.2	71875.8	75879.2	96926.3	68485.6	352469	87853.4	159177	positive	Indoleacrylic acid;Coumarin;Coumarin;Phenylpropiolic acid;2-Benzofurancarboxaldehyde;6-Chloro-N-(1-methylethyl)-1,3,5-triazine-2,4-diamine;Deethylatrazine;Chromone
1270	-1.73	0.1227	0.3097	-6.3545	0.509059	203.068	1170.12	483598	219014	320076	178452	13230.9	421246	55619.6	161076	negative	Alanyl-Aspartate;Aspartyl-Alanine;5-L-Glutamylglycine;L-beta-aspartyl-L-alanine
168	0.21	0.1233	0.3107	-6.3585	0.507659	782.554	183.8	1.60885e+06	1.57531e+06	1.72237e+06	2.0117e+06	2.02513e+06	2.02756e+06	1.72885e+06	2.20362e+06	positive	PI-Cer(d18:0/16:0);GlcCer(d14:1(4E)/22:0(2OH));GlcCer(d16:1(4E)/20:0(2OH))
990	-0.21	0.1239	0.3119	-6.3631	0.505985	752.561	677.09	324154	300760	290058	314413	271037	284480	298821	215491	negative	PE(20:2(11Z,14Z)/P-18:1(11Z));PE(20:2(11Z,14Z)/P-18:1(9Z));PE(20:3(5Z,8Z,11Z)/P-18:0);PE(20:3(8Z,11Z,14Z)/P-18:0);PE(P-18:0/20:3(5Z,8Z,11Z));PE(P-18:0/20:3(8Z,11Z,14Z));PE(P-18:0/20:3(8Z,11Z,14Z));PE(P-18:1(11Z)/20:2(11Z,14Z));PE(P-18:1(9Z)/20:2(11Z,14Z));PC(O-15:0/20:4(5Z,8Z,11Z,14Z));PE(P-20:0/18:3(9Z,12Z,15Z));PE(P-20:0/18:3(6Z,9Z,12Z));PE(O-16:0/22:4(7Z,10Z,13Z,16Z));PE(O-20:0/18:4(6Z,9Z,12Z,…
1435	-0.54	0.1243	0.3124	-6.3667	0.505289	429.269	172.85	100359	78226.2	143712	111710	116819	52562.3	51893.1	88533.2	negative
1298	-0.57	0.1244	0.3124	-6.3668	0.505289	655.511	149.67	392769	271207	219128	245538	99751.1	268340	221352	200171	negative
1967	0.24	0.1246	0.3125	-6.3684	0.50515	283.139	105.13	14418.5	17222.5	13516.9	14389.2	16599.5	19931	19857.9	14404	negative
567	0.84	0.125	0.3132	-6.3715	0.504178	155.154	853.28	18738.5	30416.1	26906.9	9271.23	68666.1	31754.5	18889.8	35677.7	positive
1256	-0.5	0.1257	0.3146	-6.3767	0.502241	784.992	563.23	44926.4	39387.8	32135.3	40453.1	22545.6	33048.8	44522.8	17328.7	negative
1538	-0.15	0.1261	0.3151	-6.3801	0.501552	303.123	2213.38	26405.5	30885.3	29881.3	29481.2	25891.3	25898	25792.9	27531.2	negative	Matricarin;p-HPEA-EDA;3'-Deoxyoleacein;Angustibalin;Linifolin A;Arteglasin A
451	-0.35	0.1262	0.3151	-6.3805	0.501552	830.568	1066.52	146780	101635	94255.7	104100	104406	99492.5	83664.4	62948.8	positive	PC(20:3(8Z,11Z,14Z)/20:5(5Z,8Z,11Z,14Z,17Z));PC(20:3(8Z,11Z,14Z)/20:5(5Z,8Z,11Z,14Z,17Z));PC(20:3(8Z,11Z,14Z)/18:2(9Z,12Z));PC(20:3(8Z,11Z,14Z)/18:2(9Z,12Z));PC(20:2(11Z,14Z)/18:3(9Z,12Z,15Z));PC(20:2(11Z,14Z)/18:3(9Z,12Z,15Z));PC(20:2(11Z,14Z)/18:3(6Z,9Z,12Z));PC(20:2(11Z,14Z)/18:3(6Z,9Z,12Z));PC(20:1(11Z)/18:4(6Z,9Z,12Z,15Z));PC(20:1(11Z)/18:4(6Z,9Z,12Z,15Z));PC(20:3(5Z,8Z,11Z)/18:2(9Z,12Z));PC…
1287	-0.9	0.1269	0.3166	-6.3859	0.499489	476.281	789.23	425138	130703	93195.6	108261	54310.4	126843	111323	59497.6	negative
1019	-0.57	0.1278	0.3184	-6.3925	0.497027	967.544	319.98	29434	26268.9	25549.1	29342.2	29393.7	15126.2	26620.9	10074.8	negative
86	-0.6	0.1301	0.3235	-6.4089	0.490126	799.492	245.08	9333.25	7655.4	6780.38	7981.44	4976.73	10669.5	3052.16	4508	positive	1-(6-[3]-ladderane-hexanoyl)-2-(8-[3]-ladderane-octanyl)-sn-glycero-3-phospho-(1'-sn-glycerol);PG(22:2(13Z,16Z)/13:0);PG(18:2(9Z,12Z)/17:0);PG(18:1(9Z)/17:1(9Z));PG(18:0/17:2(9Z,12Z));PG(17:1(9Z)/18:1(9Z));PG(17:0/18:2(9Z,12Z));PG(16:1(9Z)/19:1(9Z));PG(17:2(9Z,12Z)/18:0);PG(20:2(11Z,14Z)/15:0);PG(19:1(9Z)/16:1(9Z));PG(20:1(11Z)/15:1(9Z));PG(15:1(9Z)/20:1(11Z));PG(15:0/20:2(11Z,14Z));PG(13:0/22:2(…
642	0.4	0.1302	0.3235	-6.4098	0.490126	282.279	679.89	19499.8	25927.1	23425	30922.5	45413.5	22690.2	34723.8	30725.9	positive	2-Hexadecanone;Hexadecan-2-one;Palmitaldehyde;Hexadecanal;Palmitaldehyde;Oleamide;Oleamide;Oleamide;Dodemorph;1,2-Epoxyhexadecane;2-methylpentadecanal;9Z-Hexadecen-1-ol;7-Hexadecen-1-ol;11E-Hexadecen-1-ol;9-hexadecen-1-ol;11Z-hexadecen-1-ol;7Z-hexadecen-1-ol;3-Methylpentadecan-2-one;Hexadecan-3-one;Elaidamide
609	-0.95	0.1303	0.3235	-6.4106	0.490126	114.066	575.81	52260.5	31276.5	37299.2	40881.3	8713.21	51564.1	11907	33335.2	positive	Creatinine;Creatinine;3-(N-Nitrosomethylamino)propionitrile
2035	0.2	0.131	0.325	-6.4157	0.488117	606.854	895.15	3917.63	4678.52	3693.31	4727.52	4980.95	4518.57	5411.09	4610.7	negative
1294	-0.14	0.1313	0.3251	-6.4173	0.487983	244.969	137.25	15684.3	15460.7	15666.7	16561.3	15225.3	14725.2	13809.9	13966.9	negative
959	-0.42	0.1318	0.3261	-6.4211	0.486649	212.237	721.73	6603.24	6194.41	6737.89	6356.31	6577.01	5857.79	4958.34	2847.41	positive	2-Methylundecane;N-Dodecane;Dodecane;dodecane;5-Methylundecane;3-Methylundecane;6-Methylundecane;3,7-Dimethyldecane
617	0.4	0.1329	0.3284	-6.4291	0.483597	480.345	1268.43	36040.3	28071.1	25060.8	34742.5	50886.1	49469.5	41145.7	25983.5	positive	LysoPC(P-16:0);PC(P-16:0/0:0);24,25-Dihydroxyvitamin D;Secalciferol;(24R)-24,25-Dihydroxycalciol;Calcitriol;Calcitriol;1alpha,25-dihydroxyvitamin D3 / 1alpha,25-dihydroxycholecalciferol / calcitriol;Octadecyl cis-p-coumarate;7alpha,25-Dihydroxy-4-cholesten-3-one;7alpha,25-Dihydroxy-4-cholesten-3-one;7alpha,25-dihydroxycholestenone;25,26-dihydroxyvitamin D;Paricalcitol;Paricalcitol;paricalcitol;Sa…
1157	-0.67	0.133	0.3284	-6.4298	0.483597	808.574	398.48	847799	619602	519793	1.09542e+06	640334	712898	445812	226695	negative	PI-Cer(d20:0/16:0);PI-Cer(d18:0/18:0)
679	-0.26	0.1333	0.3286	-6.4314	0.483332	121.04	272.12	28386	28957.4	30255.7	37876.4	22611.1	30907.5	29287.1	22076.6	positive
1742	0.51	0.1337	0.3293	-6.4346	0.482408	930.547	185.99	15650.9	15808.4	19284.3	18531.2	27319.1	21584.6	42226.7	14547.6	negative
513	-0.24	0.1344	0.3302	-6.4391	0.481223	107.086	159.48	96402.4	89622.5	83936.6	83059.3	89756.5	72394.2	80930.9	59141.6	positive	p-Xylene;p-Xylene;Ethylbenzene;Ethylbenzene;m-Xylene;m-Xylene;o-Xylene;o-Xylene;Xylenes
1714	0.27	0.1344	0.3302	-6.4392	0.481223	112.986	109.34	24994.9	36530.9	29254	29071.6	44461.4	32028.4	35839.2	31836.9	negative	Trifluoroacetic acid
1516	-0.5	0.1347	0.3306	-6.1536	0.480697	641.532	152.26	102559	99746.5	85015.7	98165.6	NA	95615.7	48529.6	NA	negative
1947	-0.51	0.1351	0.3313	-6.4444	0.479779	506.291	724.22	14497.3	12135	21201.7	18151.9	10756.8	6818.34	17233.3	13056.2	negative
867	0.55	0.1353	0.3314	-6.4456	0.479647	274.18	406.25	11218.5	5732.81	4772.47	4663.91	13341.7	7407.4	8915.23	7380.41	positive	alpha-Terpinyl anthranilate;Isoalantolactone;(Z)-8-Decene-4,6-diyn-1-yl 3-methylbutanoate;Alantolactone;1(10),11-Eremophiladiene-2,9-dione;(7b,10a)-3-Hydroxy-1,3,5-cadinatrien-9-one;(E)-9-(3-Furanyl)-2,6-dimethyl-2,6-nonadien-4-one;6-[(3,4-Methylenedioxy)phenyl]-3,3-dimethyl-1-hexene;Pterosin O;Linalyl anthranilate;1,3,11(13)-Eudesmatrien-12-oic acid;Germacrone-13-al;Costunolide;Furanogermenone;F…
262	-1.57	0.1361	0.3328	-6.4507	0.477817	205.082	1169	703509	430239	590474	359509	27644.8	752042	115472	343102	positive	Dacarbazine;Alanyl-Aspartate;Aspartyl-Alanine;5-L-Glutamylglycine;L-beta-aspartyl-L-alanine ;L-N-Carboxymethylserine;Thialdine;3-Hydroxy-L-glutamate;4-Hydroxy-L-glutamate;Dacarbazine;L-erythro-4-Hydroxyglutamate
960	-0.42	0.1364	0.3329	-6.4527	0.477686	319.136	899.03	6736.38	3645.36	4101.56	4338.53	4374.17	4183.89	2582.05	2887.14	positive	HC Blue No.1
1833	-0.54	0.1364	0.3329	-6.4532	0.477686	963.555	1042.1	30153.3	19739.3	20846.9	21628.5	13318.7	30457.5	10844.4	13567	negative
850	1.13	0.1368	0.3333	-6.1689	0.477165	215.139	1529.43	6275.68	2654.15	3832.85	2216.78	NA	14439.5	NA	3946.24	positive	Hexanoylglycine;Isovalerylalanine;N-Acetylleucine;N-Acetyl-L-leucine;Prolyl-Valine;Valyl-Proline;N-Acetylisoleucine;Isovalerylsarcosine;Dethiobiotin;Swainsonine;Dethiobiotin
1823	0.3	0.1369	0.3333	-6.4563	0.477165	739.55	678.08	20733.3	21089.2	17822	24426.2	22729.2	30899.3	31547.5	19940.4	negative
216	-0.4	0.1371	0.3334	-6.4576	0.477034	883.61	181.51	220600	204887	153616	114464	130661	138349	150497	97342	positive
1053	-0.94	0.1374	0.3339	-6.1734	0.476384	729.941	871.69	33378.9	12016.1	19245.8	16167.6	NA	15858.2	NA	6015.53	negative
378	-1.12	0.138	0.3349	-6.464	0.475085	181.038	150.98	189982	188406	204544	173084	60992.8	266775	24150	144060	positive	Ectoine
784	0.3	0.1386	0.3355	-6.4675	0.474307	244.933	857.46	10849.1	17156.2	12370.6	14789.1	20045.1	13723.7	17767.2	15929.6	positive
752	-0.22	0.1386	0.3355	-6.4678	0.474307	634.585	178.01	23331.4	16732.9	16381.4	20531.3	16262.1	17350.6	15858.7	15934.8	positive
740	0.56	0.1388	0.3357	-6.4694	0.474049	828.78	193.03	21743.7	14496.4	9004.7	10188.8	15497.4	24332.4	26849.8	13585.9	positive
69	-0.75	0.1392	0.3358	-6.1857	0.473919	571.954	870.23	13508.4	4920.23	7258.69	7114.54	NA	5769.43	NA	3590.03	positive
145	-1.62	0.139	0.3358	-6.3583	0.473919	389.056	155.92	179316	127072	121715	93027.6	NA	141413	7301.03	67901.6	positive	Penicillin V;Penicillin V;Penicillin X
590	-0.21	0.1396	0.3364	-6.4745	0.473144	310.31	160.3	41702.6	47591.4	51422.6	57349.6	38117.5	45081.4	41286.8	46399.2	positive	Oleyl alcohol;Stearaldehyde;Octadecanal;Stearaldehyde;(9Z)-octadecen-1-ol;9Z-Octadecen-1-ol;N-Hexadecanoylpyrrolidine;11-Octadecen-1-ol;13Z-Octadecen-1-ol;octadec-11Z-enol;9,10-Epoxyoctadecane;7R,8S-Epoxyoctadecane;cis-6,7-Epoxy-2-methylheptadecane
2005	0.16	0.1398	0.3365	-6.4757	0.473015	394.898	916.62	13358.4	15870.5	15427.4	14889.2	16818.1	14983.3	17414.1	17344.8	negative
1532	0.37	0.1409	0.3383	-6.4828	0.470698	626.513	171.56	26708.2	25949	34268.9	26548.2	29100.1	40625.1	27873.2	53192.6	negative
666	0.27	0.1416	0.3398	-6.4878	0.468777	873.583	177.19	40177.1	25324.9	27882.2	36601.2	36554.5	41141.2	39861.3	36302.6	positive	PI(O-16:0/20:1(11Z));PI(O-16:0/22:4(7Z,10Z,13Z,16Z));PI(O-18:0/18:1(9Z));PI(O-18:0/20:4(5Z,8Z,11Z,14Z));PI(O-20:0/18:4(6Z,9Z,12Z,15Z));PI(O-20:0/16:1(9Z));PI(P-18:0/20:3(8Z,11Z,14Z));PI(P-20:0/16:0);PI(P-18:0/18:0);PI(P-16:0/20:0);PI(P-20:0/18:3(9Z,12Z,15Z));PI(P-20:0/18:3(6Z,9Z,12Z))
572	0.43	0.1426	0.3418	-6.4943	0.466228	561.524	175.55	14912.7	14730.6	12922.2	15711.3	12587.2	31782.5	21004.5	17527.9	positive	9-Hydroxytridecyl docosanoate;1-tetradecanyl-2-(8-[3]-ladderane-octanyl)-sn-glycerol;1-(15-methyl-tridecanyl)-2-(8-[3]-ladderane-octanyl)-sn-glycerol
1898	-0.38	0.1434	0.3432	-6.3876	0.464453	596.87	871.87	21556.1	21053	20520.2	24416.2	11280.4	20717.2	NA	20057.4	negative
2044	0.34	0.1442	0.3447	-6.5041	0.462559	524.338	1267.19	9062.08	9124.38	8087.82	8406.84	12914.1	14621.6	10470	7337.53	negative
1052	-0.83	0.1445	0.3452	-6.2227	0.461929	661.954	870.11	43346.3	17194.6	22169.6	21140.6	NA	20598.7	NA	9082.69	negative
530	0.15	0.1454	0.3469	-6.5121	0.459796	523.528	183.81	74654.3	62007.1	72304.5	72624.7	79602.1	74150.7	80048.8	78003.3	positive
1604	0.52	0.146	0.348	-6.516	0.458421	1176.79	142.4	24233.7	39038.9	25304	31150.7	65662.8	30288.9	57695.7	27739.8	negative
767	-0.27	0.1467	0.3488	-6.52	0.457424	805.54	225.62	21425.5	18258.2	17888	19802.3	17631.3	19951.6	11829.6	15614.5	positive	1-(8-[3]-ladderane-octanoyl)-2-(8-[3]-ladderane-octanyl)-sn-glycero-3-phospho-(1'-sn-glycerol)
501	-0.42	0.1467	0.3488	-6.5203	0.457424	798.549	453.78	96354.7	72671.2	76665.8	105136	98600.9	72195.8	56414.8	43846.6	positive	PI-Cer(t18:0/16:0);PI-Cer(d18:0/16:0(2OH))
1568	-0.74	0.1469	0.3488	-6.5215	0.457424	702.536	181.78	71611.2	36069.3	36829.9	32012.4	12404	50368.1	19974.5	31481.7	negative
241	0.36	0.147	0.3488	-6.5222	0.457424	524.54	151.62	752648	622236	457783	565364	890769	709969	946466	544339	positive	erythro-6,8-Dotriacontanediol;erythro-7,9-Dotriacontanediol
1590	-0.16	0.1476	0.3499	-6.526	0.456056	387.024	1952.39	25153.7	25809	26586.6	21564	23292.8	21568	23098	20319.2	negative
408	0.49	0.1485	0.3515	-6.5314	0.454075	304.3	739.23	86514.4	73828.4	101298	146320	126135	93627.8	141051	222195	positive	6Z-Nonadecen-9-yne;4E,6Z,9Z-Nonadecatriene;1,3E,6Z,9Z-Nonadecatetraene;3Z,6Z,9Z-Nonadecatriene;6Z,9Z,12Z-Nonadecatriene
144	-1.49	0.1493	0.3522	-6.4256	0.453211	395.047	156.12	191677	136782	153559	140553	NA	178273	10330.6	89511.7	positive	5'-Hydroxytenoxicam
758	0.17	0.1492	0.3522	-6.5356	0.453211	303.903	910.99	4147.17	4425.33	4283.6	3769.15	5040.29	4054.84	5002.63	4653.04	positive
2121	-0.49	0.1492	0.3522	-6.5356	0.453211	289.057	626.43	7918.76	4066.48	4964.22	4784.55	2660.56	6068.1	3141.49	3923.69	negative	N-Dedimethylchlorpromazine;Dedimethylchlorpromazine;Isoprothiolane;Isoprothiolane
944	-1	0.15	0.3535	-6.2588	0.451611	372.122	1614.77	7349.58	3273.93	4588.02	2464.37	NA	3476.21	NA	1194.23	positive	Warfarin;Warfarin;Kanzonol U;Bisdemethoxycurcumin;Glyinflanin H;Moracin G;Moracin E;Moracin D;(1S,2R,3S)-2,3-Dihydro-4-(4-hydroxyphenyl)-1H-phenalene-1,2,3-triol;Ipconazole;(S)-Warfarin;Seneciphylline;Tebufenpyrad;2-(Biaryl)carbapenems;Narcissidine;Bisdemethoxycurcumin;O-Methylpongamol
1731	-0.5	0.1502	0.3535	-6.5416	0.451611	165.02	150.56	43577.2	19354.8	21712.7	22861.1	16548	22318.3	12203.9	23261.6	negative	Benzoquinoneacetic acid;Terephthalic acid;Terephthalate;Phthalic acid;Phthalate;3,4-Methylenedioxybenzoic acid;4-Hydroxyphenylglyoxylate;4-Formylsalicylic acid;3-Formylsalicylic acid
782	-1.26	0.1527	0.3577	-6.4467	0.446481	224.059	973.11	20113.8	8023.23	11734.8	8030.7	NA	15083.1	1481.03	4445.03	positive	Ethyl 1-(methylthio)propyl disulfide;1,1'-Thiobis-1-propanethiol;Ethyl 1-(ethylthio)ethyl disulfide;Dipropyl trisulfide
355	0.72	0.1521	0.3577	-6.5535	0.446481	159.092	743.31	3776.58	4422.59	4791.18	5873.24	3929.28	16929.7	5013.56	10324.6	positive	Benzeneacetonitrile;Phenylacetonitrile;Indole;Indole;1,5-Naphthalenediamine;Nicotyrine
1529	-0.79	0.1525	0.3577	-6.5555	0.446481	838.5	182.79	75917.9	89959.6	82071.8	96528.3	17593.6	82904.3	45581.2	91414.7	negative
1403	-0.71	0.1525	0.3577	-6.5559	0.446481	478.296	785.46	177123	58895.3	45618.5	60774.9	56755.1	54687.4	47067.9	27459	negative	LysoPE(18:1(9Z)/0:0);PE(18:1(9Z)/0:0);LysoPE(18:1(11Z)/0:0);LysoPE(0:0/18:1(11Z));LysoPE(0:0/18:1(9Z));PC(15:1(9Z)/0:0)
1686	-0.48	0.1528	0.3577	-6.5574	0.446481	848.53	383.96	42687.9	40893.7	26508.4	49772.8	35292.1	33529	31934.8	16313.8	negative
945	0.31	0.153	0.3578	-6.5587	0.44636	648.899	874.54	3710.47	5131.32	3929.08	4582.59	5423.53	4210.83	7321.76	4791.68	positive
306	-0.41	0.1545	0.3609	-6.5675	0.442613	355.284	157.07	361157	315679	473025	408435	418577	217334	364332	211445	positive	MG(0:0/18:2(9Z,12Z)/0:0);MG(18:2(9Z,12Z)/0:0/0:0);Methyl acetyl ricinoleate;PGF2alpha methyl ether;MG(18:2(9Z,12Z)/0:0/0:0)[rac];Ceriporic acid B
1381	-0.52	0.1546	0.3609	-6.5685	0.442613	237.006	620.49	9067.63	5299.6	6805.76	4521.69	2872.44	7497.24	4021.03	4008.23	negative
28	-1.37	0.1554	0.3622	-6.2932	0.441052	338.014	945.86	7840.89	2946.51	6325.48	3116.67	NA	4504.04	NA	713.97	positive	L-Iduronate 2-sulfate
1950	0.35	0.1573	0.3663	-6.584	0.436163	816.616	1176.69	14211	11045.9	10150.9	13818.5	21006.9	16190.8	15928.2	10642.6	negative	PS(O-20:0/19:1(9Z));PS(P-18:0/21:0);PS(P-20:0/19:0)
498	-1.09	0.1578	0.3668	-6.5868	0.435571	758.222	148.41	107494	15247.8	14534.6	10462.5	13147.6	9498.46	11160.1	8756.6	positive
2135	0.14	0.1579	0.3668	-6.5874	0.435571	220.937	856.92	5438.79	6180.35	6130.47	6462.22	6774.66	6381.98	6771.4	6660.9	negative
777	0.34	0.1582	0.3672	-6.5892	0.435097	299.306	805.92	12784.6	12832.1	13200	13220.3	17631	20866.3	19309.4	10327	positive
1578	-0.17	0.1584	0.3673	-6.5904	0.434979	241.002	1958.42	62892	59648.4	72477.9	59346.3	54934.6	56858.4	62650	52089.4	negative
335	-0.34	0.1587	0.3675	-6.5921	0.434743	805.539	434.16	33226.1	23410.1	20172	32047.7	24421.8	23551.7	21996	15351.7	positive	1-(8-[3]-ladderane-octanoyl)-2-(8-[3]-ladderane-octanyl)-sn-glycero-3-phospho-(1'-sn-glycerol);PG(P-16:0/22:4(7Z,10Z,13Z,16Z));PG(P-20:0/18:4(6Z,9Z,12Z,15Z));PG(P-18:0/20:4(5Z,8Z,11Z,14Z));PG(O-18:0/20:5(5Z,8Z,11Z,14Z,17Z))
1058	-0.25	0.1608	0.3718	-6.604	0.429691	670.855	874.52	14911.8	15195.3	13779.8	14302.1	11077.4	16142.6	9816.44	12892.1	negative
318	-0.31	0.1609	0.3718	-6.6047	0.429691	783.558	198.56	316679	272072	354336	433734	250334	376943	241508	245574	positive	1-Hexadecanoyl-2-(9Z-octadecenoyl)-sn-glycero-3-phosphonocholine
760	-0.13	0.1615	0.3728	-6.6079	0.428524	146.118	1535.79	22402.2	22342.3	21233	20381.4	21331.4	18803.7	18774	19829.7	positive	3-Dehydroxycarnitine;2-amino-heptanoic acid;2R-aminoheptanoic acid;2S-aminoheptanoic acid
938	0.57	0.1623	0.3743	-6.0193	0.42678	340.394	708.42	4528.07	NA	NA	NA	7353.16	7764.21	7542.62	4716.9	positive
1659	-0.34	0.1626	0.3745	-6.614	0.426548	715.514	682.06	48276.2	47687	41951.2	54646.9	51811.6	38505.9	41278.7	25038.4	negative
735	0.25	0.1628	0.3745	-6.6151	0.426548	200.049	649.53	20583.3	17980.2	19878.5	18845.7	27876	26114.5	17143.7	22157.1	positive
2047	0.28	0.1636	0.3761	-6.6199	0.424697	356.917	135.69	8269.25	11736.2	8106.44	9728.08	12502.9	9299.48	14348.9	10050.9	negative
365	0.66	0.1643	0.3774	-6.6239	0.423198	268.104	264.84	106863	61986.2	81681	107352	66811.5	296713	137124	134751	positive	Neuraminic acid;Adenosine;Adenosine;Deoxyguanosine;Deoxyguanosine;Zidovudine;Zidovudine;Glutamyl-Valine;Vidarabine;5-Acetylamino-6-formylamino-3-methyluracil;5-Acetylamino-6-formylamino-3-methyluracil;Valyl-Glutamate;N-(1-Deoxy-1-fructosyl)serine;Neuraminic acid;Miserotoxin
1885	-0.15	0.165	0.3782	-6.6272	0.422278	190.02	313.6	23546.1	20922.5	23162.3	25649.7	21165.3	19909	22417.9	20660	negative
1828	-0.31	0.1651	0.3782	-6.6278	0.422278	899.585	1084.31	26165.4	25335.3	22489.2	30712.8	28962.2	20393.8	21607.2	14999.5	negative
859	-0.19	0.1653	0.3783	-6.629	0.422164	660.49	223.61	12688	12240.4	13773.4	12198	9087.48	11225.6	11522.5	13025.9	positive
240	-0.44	0.1658	0.379	-6.6317	0.421361	798.6	1075.12	327046	279211	273970	344944	359556	259820	204423	133695	positive	PE(24:0/14:0);PE(20:0/18:0);PE(20:0/18:0);PE(20:2(11Z,14Z)/20:1(11Z));PE(20:2(11Z,14Z)/20:1(11Z));PE(20:0/20:3(5Z,8Z,11Z));PE(20:0/20:3(8Z,11Z,14Z));PE(20:0/20:3(8Z,11Z,14Z));PE(20:1(11Z)/20:2(11Z,14Z));PE(20:1(11Z)/20:2(11Z,14Z));PE(20:3(5Z,8Z,11Z)/20:0);PE(20:3(8Z,11Z,14Z)/20:0);PE(20:3(8Z,11Z,14Z)/20:0);PE(22:0/16:0);PE(22:0/16:0);PE(22:0/18:3(6Z,9Z,12Z));PE(22:0/18:3(6Z,9Z,12Z));PE(22:0/18:3(…
179	-0.5	0.1662	0.3795	-6.6339	0.420788	837.549	319.66	19030.7	18754.7	13806.9	20242.3	20686.2	11806.5	14907.1	6830.54	positive	PE(22:6(4Z,7Z,10Z,13Z,16Z,19Z)/P-18:1(11Z));PE(22:6(4Z,7Z,10Z,13Z,16Z,19Z)/P-18:1(9Z));PI(18:1(9Z)/16:0);PI(18:1(9Z)/16:0);PI(18:0/16:1(9Z));PI(18:0/16:1(9Z));PI(18:1(11Z)/16:0);PI(16:1(9Z)/18:0);PI(16:1(9Z)/18:0);PI(16:0/18:1(11Z));PI(16:0/18:1(9Z));PI(16:0/18:1(9Z));PE(P-18:1(11Z)/22:6(4Z,7Z,10Z,13Z,16Z,19Z));PE(P-18:1(9Z)/22:6(4Z,7Z,10Z,13Z,16Z,19Z));PE(P-18:1(9Z)/22:6(4Z,7Z,10Z,13Z,16Z,19Z));…
849	0.41	0.1668	0.3805	-6.6372	0.419645	760.621	1125.15	10085.6	7860.01	6632.86	11095.9	14702.3	12727.1	13745.8	7135.6	positive	PE(20:0/dm18:0);PE(22:0/P-16:0);PE(P-16:0/22:0);PE(P-16:0/22:0);PE(P-18:0/20:0);PE(P-18:0/20:0);PA(O-18:0/20:0);PA(O-16:0/22:0);PA(O-20:0/18:0);PC(O-20:0/15:1(9Z));PC(O-18:0/17:1(9Z));PC(O-16:0/19:1(9Z));PC(O-17:0/18:1(9Z));PE(P-20:0/18:0);PC(P-16:0/19:0);PC(P-20:0/15:0);PC(P-18:0/17:0);PE(O-16:0/22:1(11Z));PE(O-18:0/20:1(11Z));PE(O-20:0/18:1(9Z))
1383	-0.36	0.1675	0.3817	-6.641	0.418278	279.053	622.31	6156.35	3975.66	4633.79	3816.84	3181.25	5348.72	3224.58	2890.81	negative
764	0.15	0.168	0.3822	-6.644	0.417709	736.543	734.53	17988.6	17586.6	19542.1	16640.4	21087.9	21722.2	17771.4	19419.2	positive
523	0.38	0.1681	0.3822	-6.6441	0.417709	666.463	155.91	43982.7	51673.9	35549.6	51038.9	89809.5	62710.8	46281	44844.8	positive
1991	-0.35	0.1692	0.3842	-6.6501	0.415443	836.547	1052.69	18094.3	13097.3	13371.9	16406.7	15229.7	12384	13620.3	7607.41	negative	PS(18:0/22:5(7Z,10Z,13Z,16Z,19Z));PE(DiMe(11,3)/MonoMe(11,5));PE(DiMe(11,5)/MonoMe(11,3));PE(DiMe(11,5)/MonoMe(9,5));PE(MonoMe(13,5)/DiMe(9,3));PE(MonoMe(9,5)/DiMe(11,5));PE(DiMe(9,5)/MonoMe(11,5));PE(MonoMe(11,3)/DiMe(11,5));PE(MonoMe(11,5)/DiMe(11,3));PE(MonoMe(11,5)/DiMe(9,5));PE(DiMe(9,3)/MonoMe(13,5));PS(18:1(9Z)/22:4(7Z,10Z,13Z,16Z));PS(18:3(6Z,9Z,12Z)/22:2(13Z,16Z));PS(18:3(9Z,12Z,15Z)/22:…
2062	0.4	0.1693	0.3842	-6.6507	0.415443	214.016	891.74	6049.34	2418.42	4358.6	3244.92	NA	NA	NA	NA	negative
632	-0.3	0.1697	0.3847	-6.653	0.414878	379.305	169.3	40391.6	48424.4	41260.1	40818.3	25956.5	41764.2	28793.7	45678.8	positive
795	-0.49	0.1699	0.3847	-6.6538	0.414878	508.303	724.13	10906	8607.45	18617.6	14044.4	10002.4	5446.35	13142.7	8695.79	positive	1,25-Dihydroxyvitamin D3-26,23-lactone;(23S,25R)-1alpha,25-dihydroxyvitamin D3 26,23-lactone / (23S,25R)-1alpha,25-dihydroxycholecalciferol 26,23-lactone;Minabeolide-2;(23S,25R)-25-hydroxyvitamin D3 26,23-peroxylactone / (23S,25R)-25-hydroxycholecalciferol 26,23-peroxylactone;(23R,25R)-1alpha,25-dihydroxyvitamin D3 26,23-lactone / (23R,25R)-1alpha,25-dihydroxycholecalciferol 26,23-lactone;(23R,25…
697	0.78	0.1706	0.3851	-6.0692	0.414426	730.541	146.34	NA	NA	NA	15134.1	17351.6	35094.9	34226.4	21601.1	positive	PE(20:2(11Z,14Z)/15:0);PE(20:2(11Z,14Z)/15:0);PE(15:0/20:2(11Z,14Z));PE(15:0/20:2(11Z,14Z));DG(18:1n7/0:0/22:6n3);DG(18:1(11Z)/22:6(4Z,7Z,10Z,13Z,16Z,19Z)/0:0);DG(18:3(9Z,12Z,15Z)/22:4(7Z,10Z,13Z,16Z)/0:0);DG(18:3(9Z,12Z,15Z)/22:4(7Z,10Z,13Z,16Z)/0:0)[iso2];DG(18:1(9Z)/22:6(4Z,7Z,10Z,13Z,16Z,19Z)/0:0);DG(18:1(9Z)/22:6(4Z,7Z,10Z,13Z,16Z,19Z)/0:0)[iso2];DG(18:2(9Z,12Z)/22:5(7Z,10Z,13Z,16Z,19Z)/0:0)…
429	-0.28	0.1705	0.3851	-6.6572	0.414426	586.438	148.92	163705	138155	154617	198904	170665	116628	150334	106921	positive
1661	-0.14	0.1706	0.3851	-6.6577	0.414426	493.922	2249.25	22930.5	24770.3	22088.8	21688.7	20228.8	19971.3	23018.9	19811	negative
2120	-0.22	0.1711	0.3852	-6.3862	0.414314	733.468	668.04	6380.99	7147.97	8082.35	7636.4	5999.01	6499.08	NA	NA	negative
801	0.26	0.1709	0.3852	-6.6592	0.414314	463.426	783.54	14057.3	16828.1	10119.7	13006.6	17015.3	18193.7	14147.9	14606.6	positive	(S)-10-Nonacosanol;nonacosan-10-ol;15-Nonacosanol;(10S)-Nonacosan-10-ol;(S)-nonacosan-10-ol;Nonacosanol;(R)-nonacosan-10-ol
1320	-0.2	0.1712	0.3852	-6.6606	0.414314	753.565	680.88	111533	117743	117544	126709	113258	106140	115527	80033.2	negative
828	-0.17	0.1721	0.3869	-6.6657	0.412401	307.152	874.02	4735.48	5365.83	5594.42	6322.87	4867.17	5188.08	4356.65	5035.62	positive	Alpha-dihydroartemisinin;Frovatriptan;Dihydroartemisinin (DHA);Lupinate;N6-Methyl-2'-deoxyadenosine
50	0.19	0.1728	0.388	-6.669	0.411168	520.509	156.26	6279047	8.01306e+06	7270889	7741910	8080575	7859410	9944387	7600883	positive	11,13-Dotriacontanedione;12,14-Dotriacontanedione;10,12-Dotriacontanedione;8-Dotriacontenoic acid;Stearyl myristoleate;Myristoleyl stearate;Myristyl oleate;Oleyl myristate;Palmitoleyl palmitate;Palmityl palmitoleate;23Z-dotriacontenoic acid
1291	0.15	0.1735	0.3891	-6.6725	0.409939	205.015	147.59	344592	314488	304004	359045	364888	335334	405956	362415	negative	Flaviolin
2057	0.28	0.1738	0.3895	-6.6743	0.409493	840.527	691.94	9332.24	13227.1	8469.5	10316	13049.2	13462.5	13951	9441.92	negative
1054	-0.59	0.1746	0.3904	-6.5714	0.40849	617.866	872.42	32682	17800.4	20413.3	19282.1	8068.87	21823.7	NA	17511.3	negative
1468	0.41	0.1746	0.3904	-6.6783	0.40849	701.517	637.38	81090.4	50481.8	51404.9	50440.8	121109	70564.3	55481.2	68889.2	negative
1244	-0.31	0.1771	0.3956	-6.6912	0.402744	832.609	1093.01	478328	527723	458269	583445	566826	401151	441331	286587	negative	PS(17:0/22:0);PS(18:0/21:0);PS(19:0/20:0);PS(20:0/19:0);PS(22:0/17:0);PS(21:0/18:0)
881	0.3	0.1774	0.3959	-6.6929	0.402414	789.526	580.63	6503.94	5963.17	8608.01	8565.86	7148.54	8820.29	12209.5	8506.08	positive	Spinetoram
70	-0.34	0.1782	0.3972	-6.6967	0.400991	424.897	869.02	13161.2	7785.42	8899.14	9573.1	6807.64	10182.9	5775.69	8580.75	positive
489	-0.39	0.1804	0.4016	-6.7075	0.396206	863.565	212.59	55454.8	35980.6	31468.8	56541.1	34111.4	43858.6	34505.3	23158.5	positive	PI(18:1(9Z)/18:1(11Z));PI(18:1(9Z)/18:1(9Z));PI(18:2(9Z,12Z)/18:0);PI(18:2(9Z,12Z)/18:0);PI(18:0/18:2(9Z,12Z));PI(18:0/18:2(9Z,12Z));PI(18:1(11Z)/18:1(11Z));PI(18:1(11Z)/18:1(9Z));PI(16:0/20:2(11Z,14Z));PI(16:0/20:2(11Z,14Z));PI(20:2(11Z,14Z)/16:0);PI(20:2(11Z,14Z)/16:0);PI(22:2(13Z,16Z)/14:0);PI(22:1(11Z)/14:1(9Z));PI(20:1(11Z)/16:1(9Z));PI(19:1(9Z)/17:1(9Z));PI(19:0/17:2(9Z,12Z));PI(17:2(9Z,12Z…
957	-0.39	0.1808	0.4021	-6.7095	0.395666	189.123	1268.41	6745.89	4211.07	3784.49	4618.87	2551.32	5157.85	3140.24	4077.28	positive	N-Alpha-acetyllysine;Glycyl-L-leucine;Glycyl-leucine;N6-Acetyl-L-lysine;N6-Acetyl-L-lysine;Glycyl-Isoleucine;Isoleucyl-Glycine;Leucyl-Glycine;Alanyl-Valine;(2R,3R,4R)-2-Amino-4-hydroxy-3-methylpentanoic acid;Valyl-Alanine;N-(2-Hydroxyethyl)-morpholine N-oxide;Fagomine;N-Hydroxy-L-isoleucine;Fagomine;N2-Acetyl-L-lysine;6-Acetamido-3-aminohexanoate
2091	-0.34	0.1813	0.4029	-6.7122	0.394803	758.537	652.48	10868.6	7938.23	7502.76	10451	8751.05	9486.6	5988.07	5368.03	negative	PS(O-18:0/17:2(9Z,12Z));PS(P-16:0/19:1(9Z));PS(P-18:0/17:1(9Z));PS(P-20:0/15:1(9Z))
117	0.45	0.1816	0.4031	-6.7135	0.394587	834.6	1050.46	2.26696e+06	1.87731e+06	1.58552e+06	2.16654e+06	4667973	2.45715e+06	2703978	1.63333e+06	positive	PC(20:3(8Z,11Z,14Z)/20:3(8Z,11Z,14Z));PC(20:3(8Z,11Z,14Z)/20:3(8Z,11Z,14Z));PC(20:3(8Z,11Z,14Z)/20:3(5Z,8Z,11Z));PC(20:2(11Z,14Z)/18:1(9Z));PC(20:2(11Z,14Z)/18:1(9Z));PC(20:2(11Z,14Z)/18:1(11Z));PC(20:2(11Z,14Z)/18:1(11Z));PC(20:1(11Z)/20:5(5Z,8Z,11Z,14Z,17Z));PC(20:1(11Z)/20:5(5Z,8Z,11Z,14Z,17Z));PC(20:1(11Z)/18:2(9Z,12Z));PC(20:1(11Z)/18:2(9Z,12Z));PC(20:3(5Z,8Z,11Z)/20:3(8Z,11Z,14Z));PC(20:3(5…
2084	0.15	0.1822	0.4041	-6.7166	0.393511	267.998	1992.79	8940.66	8840.34	10194.1	10254.9	10718.6	11436	9646.67	10472.9	negative
1845	-0.31	0.1834	0.4062	-6.7223	0.39126	900.513	683.31	29588.9	16805.7	24660.4	20782.8	18588.9	22172.2	18764.2	14134.8	negative
170	-1.24	0.1843	0.4073	-6.7268	0.390086	270.101	926.62	27051.8	11958.3	15641	11258.7	2204.76	32519.2	2659.59	9646.75	positive	Aminophenazone;Aminopyrine;5'-Deoxy-5'-fluoroadenosine;Yellow AB;Metoxuron
2103	-0.29	0.1844	0.4073	-6.7271	0.390086	492.349	787.01	9159.55	8528.71	7758.37	9883.24	8514.81	7265.73	8839.06	4934.79	negative
1555	-0.88	0.1844	0.4073	-6.7273	0.390086	279.067	308.31	16557.5	13495	23716.8	18987.3	6801.72	30862.4	3712.58	11385.6	negative	Neodunol;Neodunol;3-Hydroxy-2-(4-methylbenzoyl)-4H-1-benzopyran-4-one
1015	-0.46	0.1858	0.4096	-6.734	0.38764	917.577	334.36	164260	155457	124846	162101	180893	108246	124007	59120.2	negative
1620	-0.85	0.1858	0.4096	-6.7342	0.38764	181.072	437.84	57699.4	26760.3	33133.9	32175.9	11592.3	61809.4	9459.33	22698.7	negative	Mannitol;Mannitol;Galactitol;Galactitol;Sorbitol;D-Sorbitol;L-Iditol;L-Iditol;L-Glucitol;D-Iditol
1331	0.38	0.1863	0.4101	-6.6308	0.38711	834.612	151.76	40838.6	36876.8	35455.2	30765.6	NA	72455.4	36852.7	38226.1	negative
648	0.58	0.1872	0.4116	-6.7405	0.385525	506.288	747.98	14541.2	10772.6	25914	17952.8	19975.2	14113.8	44419.6	29320.5	positive	2,9-Bis(3-methyl-2E-pentenoyl)-2b,9a-dihydroxy-4Z,10(14)-oplopadien-3-one;Muzanzagenin;(-)-Jolkinol B;PS(O-16:0/0:0)
1142	-0.44	0.1884	0.414	-6.7465	0.383	738.51	674	923092	907588	911277	1.10293e+06	1.28866e+06	651074	685549	433988	negative	PE(20:3(5Z,8Z,11Z)/16:1(9Z));PE(20:3(8Z,11Z,14Z)/16:1(9Z));PE(20:3(8Z,11Z,14Z)/16:1(9Z));PE(20:4(5Z,8Z,11Z,14Z)/16:0);PE(20:4(5Z,8Z,11Z,14Z)/16:0);PE(20:4(8Z,11Z,14Z,17Z)/16:0);PE(22:4(7Z,10Z,13Z,16Z)/14:0);PE(22:4(7Z,10Z,13Z,16Z)/14:0);PE(18:2(9Z,12Z)/18:2(9Z,12Z));PE(18:2(9Z,12Z)/18:2(9Z,12Z));PE(18:1(9Z)/18:3(6Z,9Z,12Z));PE(18:1(9Z)/18:3(6Z,9Z,12Z));PE(18:1(9Z)/18:3(9Z,12Z,15Z));PE(18:1(9Z)/18…
1060	-0.48	0.19	0.4169	-6.7538	0.379968	780.543	414.38	4.40144e+06	3.17383e+06	2.81707e+06	4561235	4894019	2.65156e+06	2.08783e+06	1.7342e+06	negative	PI-Cer(d18:0/16:0)
500	0.25	0.1901	0.4169	-6.7545	0.379968	113.06	155.3	91515.2	65333.7	63667.5	63308.5	105491	72831.6	78619.5	78958.8	positive	2-(Methoxymethyl)furan;xi-3,5-Dimethyl-2(5H)-furanone;trans-1,2-Dihydrobenzene-1,2-diol;trans-1,2-Dihydrobenzene-1,2-diol;5,5-Dimethyl-2(5H)-furanone;(2E,4E)-2,4-Hexadienoic acid;Sorbic acid;2,5-Dimethyl-3(2H)-furanone;(E)-4-Oxo-2-hexen-1-al;4-oxo-2E-Hexenal;1,2-Cyclohexanedione;Cyclohexane-1,2-dione;3-Methyl-1,2-cyclopentanedione;Syoyualdehyde;cis-1,2-Dihydrobenzene-1,2-diol;Tetramethylammonium;…
761	-0.61	0.1904	0.417	-6.7556	0.379864	156.138	331.72	22076.3	14572.7	14834.9	11841.2	7087.9	20482.2	5550.92	13082.1	positive	4-Heptanone;Heptan-4-one;1-Ethoxy-3-methyl-2-butene;1-Methylcyclohexanol;3-(1-Pyrrolidinyl)-2-pentanone;2-(1-Pyrrolidinyl)-3-pentanone;Ethyl isobutyl ketone;5-Methylhexan-3-one;(Â±)-2-Methylhexanal;Methylisopelletierine;N-Methylpelletierine;2-Methyl-3-hexanone;(2R,4Z)-4-Hepten-2-ol;2,2,6,6-Tetramethyl-4-piperidinone;(Z)-4-Hepten-1-ol;2,4-Dimethyl-3-pentanone;5-Methyl-2-hexanone;5-Methylhexan-2-on…
1690	-0.32	0.1906	0.417	-6.7566	0.379864	824.569	468.16	47235.2	40008.9	36294.4	46248.2	48579.9	35382.2	32810.3	22885.2	negative	PI-Cer(t20:0/16:0);PI-Cer(t18:0/18:0);PI-Cer(d18:0/18:0(2OH));PI-Cer(d20:0/16:0(2OH))
653	-0.64	0.1912	0.418	-6.7597	0.378824	481.312	758.26	36592.8	12602.2	12518.1	15178.2	16246.5	13078.8	12300.2	5638.32	positive
387	0.19	0.1916	0.4183	-6.7613	0.378512	808.57	188.31	198574	179214	248605	199932	199755	245027	237957	259711	positive	GlcCer(d14:1(4E)/24:1(15Z)(2OH));GlcCer(d16:2(4E,6E)/22:0(2OH));GlcCer(d14:2(4E,6E)/24:0(2OH))
1220	0.12	0.1917	0.4183	-6.7619	0.378512	305.083	659.35	50218	56409.8	53213.2	49274.6	54526.2	58591.3	55583.2	58679.4	negative	Dehydrowarfarin;gamma-Glutamyl-S-(1-propenyl)cysteine sulfoxide;Musanolone C;2,3-Dihydro-2,3-dihydroxy-4-(4-hydroxyphenyl)-1H-phenalen-1-one
922	0.21	0.1919	0.4183	-6.7628	0.378512	288.94	811.72	4453.4	5686.99	5703.7	6005.36	7161.85	5333.73	5751.17	7083.95	positive
1000	0.12	0.1923	0.4187	-6.7646	0.378097	892.542	672.49	12729.8	12520.4	12131	12722.4	12671	14409	13897.6	13381.8	negative
1408	-0.31	0.1939	0.4216	-6.7716	0.375099	783.482	551.35	19214.4	12917.9	15264.7	15915.4	10629.8	12554.2	18693.6	10214.8	negative	Dolastatin 10
67	-0.25	0.1946	0.4228	-6.775	0.373865	425.215	874.05	17356.3	10173	11488.3	12349.8	10828.3	11234.9	9067.8	11312.8	positive	Acetyl tributyl citrate;Cinitapride;Dihydrozeatin-7-N-dihydrozeatin;Dihydrozeatin-O-glucoside;Dihydrozeatin-9-N-glucoside;Dihydrozeatin-O-glucoside;5S-HETE di-endoperoxide
1182	0.41	0.1962	0.4259	-6.7823	0.370692	151.026	203.94	529532	318240	280223	410134	442676	797519	450840	376058	negative	Oxypurinol;Alloxanthine;Xanthine;Xanthine;6,8-Dihydroxypurine
330	-1.63	0.1968	0.4266	-6.7848	0.369979	205.082	1225.27	356940	154269	260278	114676	7781.93	392139	36546.3	159418	positive	Dacarbazine;Alanyl-Aspartate;Aspartyl-Alanine;5-L-Glutamylglycine;L-beta-aspartyl-L-alanine ;L-N-Carboxymethylserine;Thialdine;3-Hydroxy-L-glutamate;4-Hydroxy-L-glutamate;Dacarbazine;L-erythro-4-Hydroxyglutamate
1819	-1.2	0.1972	0.427	-6.7867	0.369572	268.087	925.62	29251.1	12579.5	17345.2	11112.4	2100.94	31831.5	3196.5	11941.1	negative
438	0.31	0.1974	0.427	-6.7874	0.369572	663.454	695.98	100866	85842.1	106448	78410	101370	171210	86067.7	115017	positive
549	-0.19	0.1976	0.4272	-6.7886	0.369369	419.315	149.25	52670.7	73670	54123.1	57353.5	52833.9	45838.5	56471.3	52121.9	positive	Hexadecyl ferulate;11'-Carboxy-alpha-chromanol;Diisononyl phthalate;Dichotellate B;Dichotellate A;1alpha,25-dihydroxy-22-oxavitamin D3 / 1alpha,25-dihydroxy-22-oxacholecalciferol;1alpha,25-dihydroxy-22-oxa-20-epivitamin D3 / 1alpha,25-dihydroxy-22-oxa-20-epicholecalciferol;1beta,25-dihydroxy-22-oxavitamin D3 / 1beta,25-dihydroxy-22-oxacholecalciferol;1alpha,25-dihydroxy-23-oxavitamin D3 / 1alpha,…
519	-0.45	0.2004	0.4328	-6.8011	0.363713	732.547	233.73	26380.2	11553.4	10017.8	11465.3	10757.4	12356	7740.75	9839.85	positive
1614	0.2	0.2006	0.4328	-6.8019	0.363713	810.581	456.79	44824.3	43112.9	38676.1	50770.3	64056.7	47750.4	46680.1	46304.5	negative
652	-0.57	0.2014	0.4341	-6.8055	0.36241	339.289	758.82	43881.1	16385.8	16194.2	18010.8	21526.9	15906.7	15220.6	8228.44	positive	Glycidyl oleate
1169	0.15	0.2026	0.4363	-6.8106	0.360215	302.126	670.32	14847.9	17416.8	18411.2	15980	18048.4	18621.7	20443.2	16790	negative	Pipemidic acid
185	-0.4	0.2037	0.4382	-6.8153	0.358328	286.31	707.2	1.86932e+06	1.36422e+06	1.13737e+06	1.51718e+06	1648454	1.11013e+06	1.20455e+06	661519	positive	Spisulosine
395	-0.36	0.204	0.4383	-6.8167	0.358229	133.101	158.35	36820.2	37430.7	26004.3	28645.4	32024.6	17111.3	34284.7	20153	positive	p-Mentha-1,3,5,8-tetraene;Tetralin;Dicyclopentadiene
1166	0.13	0.2042	0.4383	-6.8173	0.358229	311.97	663.08	36543.6	39443.4	36244.8	39582.8	46877.3	38188.8	40499.5	41232.9	negative
294	0.41	0.205	0.4396	-6.8207	0.356942	629.551	311.53	14667.5	12894.3	13165.2	15085.7	33008.3	17240.9	17613.3	11526.8	positive
109	-0.74	0.2061	0.4409	-6.256	0.35566	342.062	1573.21	7502.66	3734.64	5124.35	3306.16	NA	2801.71	NA	NA	positive	Aristolochic acid;Pseudopurpurin;Demethylwedelolactone
314	-0.86	0.206	0.4409	-6.8251	0.35566	176.066	784.09	15622.9	8905.2	11792.9	11418.5	2423.15	20704.9	4109.98	8457.28	positive	(S)-Ureidoglycolic acid;(-)-Ureidoglycolate;Guanidinosuccinic acid;N-Amidino-L-aspartate;Ureidoglycolic acid
1893	0.14	0.2062	0.4409	-6.826	0.35566	175.021	701.89	19626.2	20714.7	23183.4	19123.3	22294.6	21961.7	21578.7	25031.8	negative
808	0.2	0.2064	0.4409	-6.8268	0.35566	681.484	673.14	11072.7	12818.6	11983.9	10231.5	12163.8	16752.2	11832.1	12401.4	positive	DG(18:0/0:0/20:5n3);DG(16:0/0:0/22:5n6);DG(16:0/0:0/22:5n3);DG(18:1n7/0:0/20:4n6);DG(18:1n7/0:0/20:4n3);DG(16:1n7/0:0/22:4n6);DG(18:1(11Z)/20:4(8Z,11Z,14Z,17Z)/0:0);DG(16:0/22:5(7Z,10Z,13Z,16Z,19Z)/0:0);DG(16:0/22:5(7Z,10Z,13Z,16Z,19Z)/0:0)[iso2];DG(16:0/22:5(4Z,7Z,10Z,13Z,16Z)/0:0);DG(16:1(9Z)/22:4(7Z,10Z,13Z,16Z)/0:0);DG(16:1(9Z)/22:4(7Z,10Z,13Z,16Z)/0:0)[iso2];DG(18:1(11Z)/20:4(5Z,8Z,11Z,14Z)/…
1489	-0.31	0.2067	0.4411	-6.8281	0.355463	805.582	1091.45	98474.9	101928	90195.9	108339	112939	80484.6	87764	52762.8	negative
1653	-0.12	0.2071	0.4415	-6.8298	0.355069	219.028	1794.51	55618.7	53561.2	47934.4	49708.8	47920.3	46966.2	48513.5	47053.1	negative
65	-0.76	0.2086	0.444	-6.5727	0.352617	503.966	871.19	21374.9	7995.75	14321	11172.4	NA	12357.2	NA	4639.05	positive
2102	-0.55	0.2087	0.444	-6.5732	0.352617	941.396	845.6	9902.43	6381.38	7204.86	6704.87	NA	7855.04	NA	3279.48	negative
984	-0.55	0.2102	0.445	-6.5799	0.35164	215.139	1179.99	5582.77	2922.17	2908.96	3338.27	NA	3356.64	NA	1756.97	positive	Hexanoylglycine;Isovalerylalanine;N-Acetylleucine;N-Acetyl-L-leucine;Prolyl-Valine;Valyl-Proline;N-Acetylisoleucine;Isovalerylsarcosine;Dethiobiotin;Swainsonine;Dethiobiotin
1057	-0.61	0.2105	0.445	-6.7416	0.35164	742.85	871.68	17937.4	12164.3	11437.8	12053	4286.1	16196.7	NA	9200.27	negative
1303	0.31	0.2096	0.445	-6.8402	0.35164	842.632	1105.69	5990.1	4550.65	4535.32	4655.96	7266.9	6460.22	7526.78	3869.23	negative
1488	0.33	0.2099	0.445	-6.8413	0.35164	527.45	149.67	19694.3	25171.1	20080.9	20736.3	28211.8	18072.8	41648	24603.9	negative
1311	-0.37	0.2105	0.445	-6.8438	0.35164	940.536	1020.7	44807.9	45043.6	45837.3	59080.6	57994.4	29687.3	45246.8	25345.8	negative
1067	-0.37	0.2105	0.445	-6.8438	0.35164	940.536	1020.7	44807.9	45043.6	45837.3	59080.6	57994.4	29687.3	45246.8	25345.8	negative
554	-0.22	0.2109	0.445	-6.8455	0.35164	578.522	174.24	64380.9	70743.4	61053.9	69610	45409.3	66475	70244.4	49410.6	positive
639	-0.48	0.2109	0.445	-6.8456	0.35164	289.293	500.66	46035.2	23318.2	15672.8	30526	28177.4	15572.8	20210.1	15286.4	positive
555	0.15	0.2115	0.4454	-6.8479	0.35125	335.279	165.78	50304.1	63601.3	57730.8	62591.8	59248.5	64662.1	64966.9	70095.1	positive	Arachidonic Acid (d8)
249	-0.31	0.2123	0.4467	-6.8512	0.349984	632.569	295.73	17683.1	10702.2	15734.5	13754.2	15421.1	8912.36	13117.4	9614.14	positive
138	0.35	0.2136	0.449	-6.8566	0.347754	796.621	1081.65	33432.6	25372.3	23316.3	32702.4	52427.8	37738.2	37361.2	23015.3	positive	PC(P-18:1(11Z)/20:2(11Z,14Z));PC(P-18:1(11Z)/20:2(11Z,14Z));PC(P-18:0/18:0);PC(P-18:0/18:0);PC(P-18:0/20:3(5Z,8Z,11Z));PC(P-18:0/20:3(5Z,8Z,11Z));PC(P-18:0/20:3(8Z,11Z,14Z));PC(P-18:0/20:3(8Z,11Z,14Z));PC(P-16:0/20:0);PC(P-16:0/20:0);PC(P-18:1(9Z)/20:2(11Z,14Z));PC(20:2(11Z,14Z)/P-18:1(9Z));PC(20:2(11Z,14Z)/P-18:1(11Z));PC(20:3(5Z,8Z,11Z)/P-18:0);PC(20:3(8Z,11Z,14Z)/P-18:0);PC(18:0/P-18:0);PC(20:…
1961	0.42	0.2147	0.4509	-6.861	0.34592	962.54	1068.79	8092.53	13871.8	8525.39	11889.2	20446.5	8420.65	16969.8	12403.9	negative
146	-1.54	0.2164	0.453	-6.7662	0.343902	442.06	155.56	83982.9	59490.1	63869.3	71565.6	NA	95639.4	2955.18	47558.6	positive	4-Methylpentyl glucosinolate;Hexyl glucosinolate;3-Methylpentyl glucosinolate
366	0.55	0.216	0.453	-6.8661	0.343902	294.1	257.47	6896.65	4503.8	5956.08	8046.51	5031.56	17965.6	6483.3	11697.5	positive	Triadimefon
224	-0.33	0.2161	0.453	-6.8668	0.343902	851.601	334.72	1.15237e+06	868466	815744	1.05065e+06	1.08595e+06	761397	838967	493239	positive	PI(O-16:0/20:1(11Z));PI(O-18:0/18:1(9Z));PI(O-20:0/16:1(9Z));PI(P-20:0/16:0);PI(P-18:0/18:0);PI(P-16:0/20:0)
1497	-0.43	0.2167	0.453	-6.869	0.343902	889.584	248.94	111001	67156.3	75638.1	91006.8	82911.7	82773.9	67969.6	33008.5	negative	PI(18:1(9Z)/20:1(11Z));PI(18:1(9Z)/20:1(11Z));PI(18:2(9Z,12Z)/20:0);PI(18:2(9Z,12Z)/20:0);PI(20:0/18:2(9Z,12Z));PI(20:0/18:2(9Z,12Z));PI(18:0/20:2(11Z,14Z));PI(18:0/20:2(11Z,14Z));PI(18:1(11Z)/20:1(11Z));PI(16:0/22:2(13Z,16Z));PI(16:0/22:2(13Z,16Z));PI(22:2(13Z,16Z)/16:0);PI(22:2(13Z,16Z)/16:0);PI(20:1(11Z)/18:1(11Z));PI(20:1(11Z)/18:1(9Z));PI(20:1(11Z)/18:1(9Z));PI(20:2(11Z,14Z)/18:0);PI(20:2(11…
1946	-0.28	0.2168	0.453	-6.8694	0.343902	860.641	1134.04	17641.9	16209	16843.5	21253.7	19080.4	13909.4	17409.3	10204.2	negative	PS(19:0/22:0);PS(20:0/21:0);PS(21:0/20:0);PS(22:0/19:0)
1194	0.17	0.2172	0.4535	-6.8711	0.343423	339.053	695.96	23193.9	21098.5	21103.6	20139.5	26462.7	20209.4	22184.5	28378.3	negative
1809	-0.84	0.219	0.4543	-6.6177	0.342657	391.123	1615.56	32916.6	13829	21373	11185.7	NA	17404.8	NA	5946.17	negative
148	-1.46	0.2181	0.4543	-6.7729	0.342657	819.073	153.67	90402.1	54491.7	63176.3	48115.9	NA	84796.5	3194.65	42574.1	positive
149	-1.55	0.2187	0.4543	-6.7754	0.342657	709.073	156.39	83381.3	45052	62027.7	43114.4	NA	73264.8	2367.64	40764.8	positive
467	-0.3	0.2182	0.4543	-6.8752	0.342657	288.29	691.83	126402	101076	90630.6	123062	111024	69195.4	117261	68014.4	positive	C17 Sphinganine
211	-0.16	0.2183	0.4543	-6.8753	0.342657	891.595	174.57	34882.5	27895.2	30316.1	25145.4	27783.5	26056.3	27232.8	23899.3	positive	PI(18:1(9Z)/20:1(11Z));PI(18:1(9Z)/20:1(11Z));PI(18:2(9Z,12Z)/20:0);PI(18:2(9Z,12Z)/20:0);PI(20:0/18:2(9Z,12Z));PI(20:0/18:2(9Z,12Z));PI(18:0/20:2(11Z,14Z));PI(18:0/20:2(11Z,14Z));PI(18:1(11Z)/20:1(11Z));PI(16:0/22:2(13Z,16Z));PI(16:0/22:2(13Z,16Z));PI(22:2(13Z,16Z)/16:0);PI(22:2(13Z,16Z)/16:0);PI(20:1(11Z)/18:1(11Z));PI(20:1(11Z)/18:1(9Z));PI(20:1(11Z)/18:1(9Z));PI(20:2(11Z,14Z)/18:0);PI(20:2(11…
981	-0.12	0.2186	0.4543	-6.8767	0.342657	699.595	1750.76	5209.22	4875.28	5673.45	5511.02	4619.7	5152.79	4773.29	5013.51	positive	DG(20:0/0:0/22:5n6);DG(20:0/0:0/22:5n3);DG(22:0/0:0/20:5n3);DG(22:1n9/0:0/20:4n3);DG(24:1n9/0:0/18:4n3);DG(20:3n9/0:0/22:2n6);DG(22:1n9/0:0/20:4n6);DG(20:1n9/0:0/22:4n6);DG(20:1(11Z)/22:4(7Z,10Z,13Z,16Z)/0:0);DG(20:1(11Z)/22:4(7Z,10Z,13Z,16Z)/0:0)[iso2];DG(18:4(6Z,9Z,12Z,15Z)/24:1(15Z)/0:0);DG(20:0/22:5(7Z,10Z,13Z,16Z,19Z)/0:0);DG(20:0/22:5(7Z,10Z,13Z,16Z,19Z)/0:0)[iso2];DG(20:0/22:5(4Z,7Z,10Z,13…
821	-0.54	0.2191	0.4543	-6.8785	0.342657	776.573	254.11	16595.7	5537.24	5789.64	7104.57	4797.87	8517.39	3635.63	5623.56	positive
253	-0.33	0.2194	0.4544	-6.8797	0.342562	809.573	440.12	135670	108262	92321.6	132096	132014	91228.6	97885.7	61497	positive
2038	0.32	0.2196	0.4544	-6.8805	0.342562	510.323	1275.75	12004.9	7701.35	8195.08	10640.7	15161.5	13653	11723.8	7988.97	negative	PS(O-18:0/0:0);Scyphostatin A
1915	0.11	0.22	0.4549	-6.8822	0.342084	349.09	2152.45	21659.2	23441.7	20714.8	20558.2	23391.4	22641.3	23741.1	23346.5	negative
356	0.6	0.2212	0.4569	-6.8869	0.340179	170.06	740.38	4022.78	4384.99	4505.32	5841.31	4416.52	16690.3	3875.17	8563.28	positive	2-nonene-4,6,8-triynal
1940	0.12	0.2225	0.4591	-6.8918	0.338093	357.043	616.59	18689.6	19031.8	17328.1	19401.6	20617.4	18909	19582.2	21563.9	negative
63	-0.21	0.2227	0.4591	-6.8926	0.338093	288.922	870.71	35264.6	30052.7	34725.9	33875.1	28925.8	34073.9	21340.5	32784.9	positive
1390	-1.12	0.2234	0.4601	-6.8953	0.337148	277.185	119.21	25869	12835.6	15035.2	187848	26622.6	10178	14881.2	10319.1	negative
1143	-0.47	0.2236	0.4602	-6.7952	0.337053	760.445	675.63	13746.3	11697.1	10357.6	11280.9	12451.2	4557.33	10635.3	NA	negative
627	-0.19	0.2253	0.4629	-6.9026	0.334513	563.54	175.72	48978.8	38770.2	42068.7	48256.3	33003.7	41215.1	46839.4	36030.8	positive
1881	0.37	0.2254	0.4629	-6.9031	0.334513	1172.71	698.39	19214.7	12986.3	10523.4	15310	20789.8	17691.7	26028.4	11717	negative
298	-0.31	0.2262	0.4641	-6.906	0.333388	744.553	687.58	396054	394220	415764	388240	516682	305239	300914	227926	positive	PE(20:2(11Z,14Z)/16:0);PE(20:2(11Z,14Z)/16:0);PE(20:1(11Z)/16:1(9Z));PE(20:1(11Z)/16:1(9Z));PE(22:1(13Z)/14:1(9Z));PE(22:2(13Z,16Z)/14:0);PE(22:2(13Z,16Z)/14:0);PE(18:2(9Z,12Z)/18:0);PE(18:2(9Z,12Z)/18:0);PE(18:1(9Z)/18:1(11Z));PE(18:1(9Z)/18:1(9Z));PE(18:1(9Z)/18:1(9Z));PE(18:1(11Z)/18:1(11Z));PE(18:1(11Z)/18:1(9Z));SM(d18:0/16:0);PE(14:1(9Z)/22:1(13Z));PE(14:0/22:2(13Z,16Z));PE(14:0/22:2(13Z,16…
381	-1	0.2275	0.4664	-6.8105	0.331241	286.044	149.47	25528.5	20550.2	18273.9	26255	NA	20763.8	2763.3	24370.9	positive	Ticlopidine;Ticlopidine;Aspartyl-Asparagine;Asparaginyl-Aspartate;2-(Formamido)-N1-(5-phospho-D-ribosyl)acetamidine
1844	-0.26	0.2289	0.4687	-6.9162	0.329105	238.985	1193.67	29632.4	18648	16844.9	18238.9	17304.6	19054.3	17920.9	13931.3	negative
798	0.67	0.2304	0.471	-6.9218	0.326979	170.06	730.25	2860.83	4070.72	5145.55	6714.12	4416.52	18474	3991.63	7883.62	positive	2-nonene-4,6,8-triynal
1433	-0.12	0.2305	0.471	-6.9223	0.326979	278.034	2090.91	15413.9	16960.3	15877.4	14019	13898.9	13680.1	14839.1	14792.5	negative
1510	0.53	0.2307	0.471	-6.923	0.326979	504.276	726.32	38063.7	28137.5	67212.3	48011	63306.1	31763.4	105443	70194.8	negative
114	-0.19	0.2311	0.471	-6.9244	0.326979	391.284	149.43	1.50697e+06	1.58497e+06	1.13706e+06	1.63059e+06	1.38969e+06	1.08788e+06	1.34989e+06	1.28016e+06	positive	Nutriacholic acid;7-Hydroxy-3-oxocholanoic acid;7a-Hydroxy-3-oxo-5b-cholanoic acid;12-Ketodeoxycholic acid;3alpha-Hydroxy-12-oxo-5beta-cholan-24-oic Acid;9'-Carboxy-alpha-chromanol;D8'-Merulinic acid A;12alpha-hydroxy-3-oxo-5beta-cholan-24-oic Acid;12alpha-Hydroxy-3-oxo-5beta-cholan-24-oic Acid;3alpha,12alpha-Dihydroxy-5beta-chol-6-enoate;3alpha,12alpha-Dihydroxy-5beta-chol-6-en-24-oic Acid;Diiso…
1282	-0.66	0.2312	0.471	-6.9247	0.326979	476.281	787.9	444375	130703	93195.6	127364	131309	126843	111323	59631.1	negative
1292	-0.18	0.2313	0.471	-6.9254	0.326979	671.271	148.46	109861	91662.2	92505.1	115906	71910.1	96615.2	94586.2	98528.2	negative
1334	-0.37	0.2324	0.4728	-6.9294	0.325323	810.567	704.42	31448.1	25805.1	24201.8	36912.8	37491.8	22730.8	20635.2	14704.1	negative
1795	0.17	0.2329	0.4734	-6.9313	0.324772	280.036	1034.61	25481.4	24475.9	29812.9	33018.9	28747.3	33652.3	29177.8	34755.3	negative
456	-0.83	0.2357	0.4786	-6.9414	0.320027	144.102	1011.23	132759	52309.1	84752.1	63497	22066.8	142269	21010	57296.5	positive	Valeric acid;Pentanoate;Valeric acid;Propyl acetate;Isovaleric acid;3-Methylbutanoic acid;Isovaleric acid;3beta,6beta-Dihydroxynortropane;Proline betaine;Stachydrine;(S)-2-Methylbutanoic acid;Methyl butyrate;Methyl butyrate;1-Hydroxy-2-pentanone;Butyl formate;Tetrahydro-2-methyl-3-furanol;L-2-Amino-3-methylenehexanoic acid;Ethyl propionate;ethyl propionate;2,4-Dimethyl-1,3-dioxolane;Ethylene oxid…
1797	0.11	0.2362	0.4792	-6.9432	0.319483	332.043	628.11	28434.7	29386.6	28879	29089.5	34302.7	29650.7	29747.1	31354.8	negative
254	-1.9	0.2367	0.4798	-6.945	0.31894	621.44	192.02	13480.8	7078.05	7992.28	861799	8328.01	7676.11	9084.41	5872.72	positive
1257	-0.3	0.2371	0.48	-6.9462	0.318759	841.983	562.86	11628.1	7452.1	6773.07	9600.73	5368.86	8531.06	8746.96	6146.6	negative
1520	-0.3	0.2375	0.4804	-6.9478	0.318397	134.895	141.04	88510.8	100576	82199.2	82646.2	61066.6	93351.5	48951.4	95475.9	negative
2129	0.16	0.2383	0.4814	-6.9506	0.317494	179.015	1035.1	5758.94	7078.82	5469.05	6610.78	7632.96	6029.49	7358.52	6774.13	negative
182	-0.33	0.2387	0.4814	-6.9519	0.317494	915.593	312.07	8920.35	7678.39	9481.56	8021.06	9872.67	7005.38	7465.01	4048.46	positive	PI(18:2(9Z,12Z)/22:2(13Z,16Z));PI(18:2(9Z,12Z)/22:2(13Z,16Z));PI(20:0/20:3(8Z,11Z,14Z));PI(20:0/20:4(5Z,8Z,11Z,14Z));PI(20:0/20:4(5Z,8Z,11Z,14Z));PI(18:0/22:4(10Z,13Z,16Z,19Z));PI(18:0/22:4(7Z,10Z,13Z,16Z));PI(18:0/22:4(7Z,10Z,13Z,16Z));PI(20:4(8Z,11Z,14Z,17Z)/20:0);PI(22:2(13Z,16Z)/18:2(9Z,12Z));PI(22:2(13Z,16Z)/18:2(9Z,12Z));PI(22:4(10Z,13Z,16Z,19Z)/18:0);PI(22:4(7Z,10Z,13Z,16Z)/18:0);PI(22:4(7…
325	0.39	0.2387	0.4814	-6.952	0.317494	552.571	159.35	49647.8	69196	54461.6	55411.2	143847	63207.4	59896.2	56363.6	positive	(6R*,8S*)-6,8-Tetratriacontanediol;erythro-7,9-Tetratriacontanediol
1545	-0.65	0.239	0.4815	-6.953	0.317404	343.172	152.43	66424.8	63984.6	45418.6	70414.3	56308	31779.2	85000.3	14597.9	negative	alpha,alpha'-Diethyl-4,4'-bis(2-propynyloxy)stilbene;alpha,alpha'-diethyl-4,4'-bis(2-propynyloxy)stilbene;6,9,12,15,18,21-Tetracosahexaynoic acid
87	-0.31	0.2393	0.4818	-6.9542	0.317133	181.01	245.36	9614.67	7236.58	7338.58	7642.7	5438.04	10199.2	4715	6328.22	positive
1541	0.1	0.2402	0.4827	-6.9572	0.316323	303.09	661.11	46101.6	50811.2	48094.7	48292.7	52604.4	52445.3	49584.2	52457.3	negative
743	0.56	0.2403	0.4827	-6.9577	0.316323	106.086	1522.74	21657.8	16548.1	17285.2	5357.93	26579.2	20424.9	14360.8	20132.5	positive	Diethanolamine;Diethanolamine;2-Amino-2-methyl-1,3-propandiol
951	-0.58	0.2404	0.4827	-6.9582	0.316323	144.065	450.24	5740.85	3258.89	5015.42	4269.9	1573.91	6941.06	2039.53	3589.38	positive	Vinylacetylglycine;Acetoacetic acid;Acetoacetate;Acetoacetic acid;2-Ketobutyric acid;2-Oxobutanoate;3-methyl pyruvic acid;Trimethadione;2-Methyl-3-oxopropanoic acid;2-Methyl-3-oxopropanoate;2-methyl-3-oxo-propanoic acid;Succinic acid semialdehyde;Succinate semialdehyde;Succinic acid semialdehyde;Acrylamide-acrylic acid resin;6-Oxopiperidine-2-carboxylic acid;5-ethyl-5-methyl-2,4-oxazolidinedione;…
1156	0.31	0.2414	0.4841	-6.9615	0.315065	874.593	182.8	19189.2	17297	23746.1	18889.1	16856	26841.2	37300.7	20986.7	negative
112	-1.84	0.2428	0.4865	-6.9665	0.312917	444.332	168.13	59875.1	75450	54167.3	5620673	63763.8	46862.7	64382.6	43280.4	positive	Sorbitan palmitate;25-hydroxy-cholesterol(d3)
847	-0.16	0.2431	0.4865	-6.9674	0.312917	155.107	161.18	13329.6	11713.5	13146.4	14833.6	13993.4	12302.9	10349.8	10892.1	positive	xi-2,2,6-Trimethyl-1,4-cyclohexanedione;Allyl hexenoate;(E)-2,6-Dimethyl-2,5-heptadienoic acid;4-Oxo-2-nonenal;4-oxo-nonenal;Anapear;2,4-Hexadienyl propionate;3,5,5-Trimethyl-1,2-cyclohexanedione;Enol-3,5,5-Trimethyl-1,2-cyclohexanedione;Methyl 2-octynoate;Octahydro-2H-1-benzopyran-2-one;2-Nonenoic acid gamma-lactone;2-nonen-4-olide;Boschnialactone;(2-Hydroxymethyl-cyclohexyl)-acetic acid lactone…
1327	-0.28	0.2433	0.4865	-6.9681	0.312917	848.53	434.74	75319.5	57622.4	60740.5	76063	83058.4	52507	50926.2	41557.8	negative
1540	0.09	0.2436	0.4867	-6.9692	0.312739	288.036	659	78253.6	80920.3	81541.8	80910.3	86462.1	87047.3	84046.8	85417.8	negative
1197	-0.16	0.245	0.4892	-6.9742	0.310514	205.014	208.38	538455	713394	592354	528801	540992	487949	581228	509215	negative	Flaviolin
97	-0.27	0.2457	0.4898	-6.9767	0.309981	754.573	691.35	163752	150041	123505	171574	178964	123385	123690	89730.4	positive	PE(20:0/P-16:0);PE(20:2(11Z,14Z)/P-18:1(11Z));PE(20:2(11Z,14Z)/P-18:1(9Z));PE(20:3(5Z,8Z,11Z)/P-18:0);PE(20:3(8Z,11Z,14Z)/P-18:0);PE(18:0/P-18:0);PC(P-18:0/15:0);PC(P-18:0/15:0);PE(dm18:0/18:0);PE(P-18:0/18:0);PE(P-18:0/20:3(5Z,8Z,11Z));PE(P-18:0/20:3(8Z,11Z,14Z));PE(P-18:0/20:3(8Z,11Z,14Z));PE(P-16:0/20:0);PE(P-16:0/20:0);PE(P-18:1(11Z)/20:2(11Z,14Z));PE(P-18:1(9Z)/20:2(11Z,14Z));PC(15:0/P-18:0)…
724	-0.28	0.2458	0.4898	-6.9769	0.309981	575.54	174.41	27365.3	29619.9	26910.8	24114.5	14560.5	21556.3	30259.5	25653	positive	Hydroxyphthioceranic acid (C36)
80	-0.41	0.2468	0.4913	-6.9802	0.308653	408.919	867.76	4768.37	3122.51	5391.33	4341.42	3107.58	5573.99	1909.15	3376.17	positive
491	0.41	0.2472	0.4917	-6.9818	0.3083	682.487	158.51	42897.2	62830.6	33814.5	67529.1	97934.6	70255.4	71622.6	39290.4	positive	1-(O-alpha-D-mannopyranosyl)-25-keto-(1,3R,27R)-octacosanetriol;1-(O-alpha-D-glucopyranosyl)-25-keto-(1,3R,27R)-octacosanetriol;1-(O-alpha-D-glucopyranosyl)-3-keto-(1,25R,27R)-octacosanetriol
88	-0.46	0.248	0.4928	-6.9845	0.307329	139.046	245.12	8657.58	3699.07	4337.21	4494.02	3549.55	6498.69	2445.41	3093.54	positive
1577	0.53	0.2488	0.4939	-6.9871	0.306361	312.096	267.87	27539.4	17631	22967	27219.1	16434.3	73561.8	33391.4	32379.8	negative
1027	-0.2	0.2495	0.4948	-6.9894	0.30557	923.585	1068.96	24412.5	25502.9	26781	23906.6	30080.7	19790.6	20559.7	18825.3	negative
2090	0.21	0.2515	0.4983	-6.9962	0.302509	784.82	876.65	3588.97	5468.27	4985.29	5477.62	5728.66	4578.48	6101.3	6020.07	negative
72	-0.24	0.252	0.4989	-6.9979	0.301986	264.928	869.35	10069.2	9564.86	8442.75	9148.27	8015.39	10015.6	5396.49	8865.66	positive	Di-2-propenyl pentasulfide
926	0.39	0.2532	0.5006	-7.0018	0.300509	838.616	411.34	5523.55	3636.02	3281.99	5645.72	8754.42	6839.54	5251.81	3510.06	positive	PI-Cer(d20:0/18:0);PI-Cer(d18:0/20:0)
113	-0.17	0.2533	0.5006	-7.0023	0.300509	149.023	149.43	4356704	4396524	3.30239e+06	4746964	3898769	3.3236e+06	3.91573e+06	3.73748e+06	positive
1732	0.34	0.2546	0.5024	-7.0065	0.29895	341.11	261.41	18641.2	17200.2	24224.7	19442.7	18527.7	19243.3	43221	25279.8	negative	Trehalose;alpha,alpha-Trehalose;Lactulose;Lactulose;Cellobiose;beta-Cellobiose;Melibiose;Melibiose;D-Maltose;Alpha-Lactose;Sucrose;Sucrose;Allolactose;Kojibiose;Kojibiose;Turanose;Turanose;Glucose-1,3-mannose oligosaccharide;alpha-D-Glucosyl-(1,3)-D-mannose;Trehalulose;Fagopyritol A1;Glucinol;Sakebiose;Neotrehalose;Inulobiose;Galactinol;Maltulose;Mannobiose;Galabiose;Isomaltose;Isomaltose;beta-La…
1581	-0.15	0.2548	0.5024	-7.0072	0.29895	303.09	1876.66	12296.6	13186.8	10747.8	11715.8	11944.2	9282.56	12042.8	10057.6	negative
1727	0.13	0.2549	0.5024	-7.0076	0.29895	296.01	752.68	34458.6	40813.7	39446.4	33891.7	43755.9	37037	40220.4	41091	negative
807	0.12	0.2552	0.5025	-7.0085	0.298864	109.101	673.66	16171.3	13563.4	16491.4	15352.9	16718.6	17835.5	15662.7	16581.2	positive	(Z)-1,3-Octadiene;4-Vinylcyclohexene
276	-0.44	0.2571	0.5056	-7.0145	0.296193	892.739	188.32	410637	464884	434897	404727	193837	273085	685371	275337	positive	TG(16:0/16:1(9Z)/20:5(5Z,8Z,11Z,14Z,17Z));TG(16:0/14:1(9Z)/22:5(7Z,10Z,13Z,16Z,19Z));TG(16:0/14:1(9Z)/22:5(4Z,7Z,10Z,13Z,16Z));TG(16:0/14:1(9Z)/20:2n6);TG(16:0/18:3(6Z,9Z,12Z)/16:0);TG(16:0/18:2(9Z,12Z)/18:4(6Z,9Z,12Z,15Z));TG(16:0/18:3(6Z,9Z,12Z)/18:3(6Z,9Z,12Z));TG(16:0/18:3(6Z,9Z,12Z)/18:3(9Z,12Z,15Z));TG(16:0/18:2(9Z,12Z)/16:1(9Z));TG(16:0/20:2n6/14:1(9Z));TG(16:1(9Z)/20:4(5Z,8Z,11Z,14Z)/16:1…
1470	-0.63	0.2575	0.506	-7.016	0.295849	658.53	160.78	120777	29653.4	31327.9	34510.7	18314	42867.6	21712.5	39557.3	negative
30	0.27	0.2578	0.5061	-7.0169	0.295764	368.167	948.15	6655.69	3188.92	3976.25	3469.05	NA	NA	NA	NA	positive	2,2,4-Trimethyl-3-(4-fluorophenyl)-2H-1-benzopyran-7-ol acetate
1048	-0.34	0.2591	0.5083	-7.0211	0.29388	998.575	337.06	15535.6	14173.7	11205.8	14586.8	17053.6	8934.11	13089	7062.86	negative
1547	0.27	0.2595	0.5086	-7.0224	0.293624	437.287	157.48	50466.3	53169.2	46948.9	55078.8	84093.6	40558.5	58257.7	74054.7	negative
1357	-0.34	0.2598	0.5087	-7.0233	0.293538	429.269	163.59	215002	239458	273224	252997	219392	106024	249759	240519	negative
1941	-0.2	0.262	0.5123	-7.0302	0.290476	466.892	878.19	21543.7	12961.6	14884.6	13816.9	13432.7	14740.7	12699.4	12984.3	negative
1859	-0.5	0.2626	0.5123	-7.0321	0.290476	652.46	1158.83	27987.7	11124.1	8270.05	11076.3	12477.2	9928.23	10267.9	5651.12	negative
1387	0.34	0.2627	0.5123	-7.0326	0.290476	1010.66	625.47	142173	108430	84207.6	134332	201300	141453	177248	89589.4	negative
1546	0.09	0.2629	0.5123	-7.0332	0.290476	304.086	660.24	76341.8	80349.2	75758.9	75938.7	84463.4	77717.4	82878.3	84273.6	negative
1746	0.32	0.2635	0.5123	-7.035	0.290476	497.17	101.07	21463.5	23518.3	18055.1	21938.3	27245.4	41800.3	25595.9	16571.9	negative
637	0.26	0.2636	0.5123	-7.0354	0.290476	738.542	676.1	25192.3	30873.6	25428	34758.4	46161.1	36907.9	33974.3	24158	positive	PC(P-18:0/14:1(9Z));PC(P-18:0/14:1(9Z));PC(P-18:1(11Z)/14:0);PC(P-18:1(11Z)/14:0);PC(P-16:0/16:1(9Z));PC(P-16:0/16:1(9Z));PC(P-16:0/18:4(6Z,9Z,12Z,15Z));PC(P-16:0/18:4(6Z,9Z,12Z,15Z));PC(P-18:1(9Z)/14:0);PC(16:1(9Z)/P-16:0);PC(18:4(6Z,9Z,12Z,15Z)/P-16:0);PC(o-16:1(9Z)/16:1(9Z));PC(14:1(9Z)/P-18:0);PC(14:0/P-18:1(9Z));PC(14:0/P-18:1(11Z));PC(14:0/P-18:1(11Z));PC(14:0/P-18:1(9Z));PC(14:1(9Z)/P-18:0…
1567	-0.62	0.2636	0.5123	-7.0354	0.290476	687.554	180.92	72157.4	42886.8	54812.7	47103.1	12744.9	77532.7	31076.9	46282.4	negative
464	0.28	0.2638	0.5123	-7.0359	0.290476	926.816	202.57	62241.3	73308.6	61689.9	60815.3	65384.2	63573	128838	69860.5	positive	TG(22:0/i-13:0/i-17:0);TG(22:0/a-13:0/a-17:0)[rac];TG(22:0/a-15:0/a-15:0)[rac];TG(22:0/i-17:0/a-13:0)[rac];TG(16:0/16:1(9Z)/22:2(13Z,16Z));TG(22:0/a-17:0/a-13:0)[rac];TG(22:0/a-17:0/13:0)[rac];TG(22:0/15:0/a-15:0)[rac];TG(16:0/18:1(11Z)/20:2n6);TG(22:0/16:0/i-14:0);TG(i-22:0/14:0/16:0);TG(22:0/i-14:0/i-16:0);TG(22:0/i-14:0/16:0);TG(22:0/i-17:0/i-13:0);TG(16:0/20:1(11Z)/18:2(9Z,12Z));TG(i-22:0/13:…
1093	-1.13	0.2638	0.5123	-7.0362	0.290476	117.019	367.17	1162666	932548	1437276	844012	85389.8	2.57492e+06	321549	801554	negative	Threonolactone;Methylmalonic acid;Methylmalonate;Methylmalonic acid;Succinic acid;Succinate;Succinic acid;Erythrono-1,4-lactone;xi-3-Hydroxy-2-oxobutanoic acid;4-Hydroxy-2-oxobutanoic acid;Methyl oxalate
622	-0.16	0.2646	0.5133	-7.0385	0.289629	84.9598	1220.48	43467.8	42759.4	44946.3	43602.3	49971.6	38214.5	33658	36470.4	positive
440	-0.37	0.266	0.5148	-7.0429	0.288361	600.468	189.64	167151	92066.1	58381.2	77515.5	74142.1	69349.6	81753.2	59822.4	positive	N-(3E-hexadecenoyl)-deoxysphing-4-enine-1-sulfonate
361	0.26	0.266	0.5148	-7.043	0.288361	360.328	512.49	6369.63	6196.15	4520.23	7334.96	10244.8	6640.46	6310.83	6210.11	positive
1612	-0.44	0.2661	0.5148	-7.0432	0.288361	297.048	155.33	34863.6	22510.8	24123.8	11750	20072	10324.3	21106.7	15043.7	negative
835	-0.18	0.2673	0.5161	-7.0471	0.287266	478.322	735.77	11707.9	11898.3	10399.2	16065.3	10115.7	10756.2	12061.7	10902.1	positive	Gentamicin;Gentamicin C1
611	0.32	0.2675	0.5161	-7.0475	0.287266	720.554	638.36	39694.7	21332.8	25959.5	27141.8	51657.5	34217.4	25160.1	32205.4	positive	PE(20:0/14:0);PE(20:0/14:0);PE-NMe2(16:0/16:0);PE-NMe2(16:0/16:0);PE(14:0/20:0);PE(14:0/20:0);PE(16:0/18:0);PE(16:0/18:0);PE(18:0/16:0);PE(18:0/16:0);DG(18:2n6/0:0/20:3n6);DG(18:2n6/0:0/22:6n3);DG(20:3n9/0:0/20:2n6);DG(20:3n9/0:0/18:2n6);DG(20:2n6/0:0/20:3n6);DG(20:2n6/0:0/22:6n3);PC(16:0/15:0);PC(16:0/15:0);PC(15:0/16:0);PC(15:0/16:0);DG(19:1(9Z)/20:4(5Z,8Z,11Z,14Z)/0:0)[iso2];DG(17:2(9Z,12Z)/22…
1968	-0.3	0.2675	0.5161	-7.0475	0.287266	1023.5	680.04	16470.1	16854.4	12409.1	19127.4	13062.3	12625.7	19710.8	8703.99	negative	PIP2(18:0/18:1(11Z));PIP2(18:0/18:1(9Z));PIP2(18:1(11Z)/18:0);PIP2(18:1(9Z)/18:0);PIP2(16:0/20:1(11Z));PIP2(20:1(11Z)/16:0)
694	0.71	0.2687	0.518	-7.0512	0.28567	494.361	785.03	6752.16	5965.18	5664.72	7176.71	11794.7	6068.22	35639.7	4581.42	positive	(3beta,5beta,8beta,22E,24xi)-Ergosta-6,22-diene-3,5,8-triol;Schleicherastatin 6;Tyromycic acid;4alpha-Carboxy-5alpha-cholesta-8-en-3beta-ol;Arachidyl carnitine;(2beta,3alpha,9alpha,24R)-Ergosta-7,22-diene-2,3,9-triol;4Î±-carboxy-5Î±-cholesta-8-en-3Î²-ol;4alpha-carboxy-5alpha-cholesta-8-en-3beta-ol;3-Oxo-12,18-ursadien-28-oic acid;(22R,23R)-22,23-Dihydroxy-campest-4-en-3-one;Stylisterol C;Styliste…
999	0.17	0.2699	0.5199	-7.0551	0.28408	838.511	675.63	14247.3	13123.9	11425.4	13916.9	19076.4	13338.6	14477.6	13108.2	negative
747	-0.45	0.2712	0.522	-7.059	0.282329	193.159	161.78	11364.7	21736.3	21198	17787.5	13006.5	9664.41	25635	8201.92	positive	(E)-5,8-Megastigmadien-4-one;Edulan I;gamma-Ionone;delta-Damascone;(R)-(E)-4,7-Megastigmadien-9-one;alpha-Ionone;alpha-Ionone;2,4-Diisopropyl-3-methylphenol;2,3-Diisopropyl-5-methylphenol;2,6-Diisopropyl-3-methylphenol;2,5-Diisopropyl-4-methylphenol;2,5-Diisopropyl-3-methylphenol;2,4-Diisopropyl-5-methylphenol;Vitispirane;beta-Ionone;beta-Ionone;2,4,5,7alpha-Tetrahydro-1,4,4,7a-tetramethyl-1H-ind…
1971	0.13	0.2728	0.5245	-7.0637	0.280255	431.995	1939.02	17319.7	18692.5	14627.5	15713.8	19622.6	17102.9	17099	18507.6	negative
1638	0.1	0.2747	0.5278	-7.0696	0.277531	277.999	744.47	29160.1	30372.3	30256.8	30766.5	34068.3	29458.3	34191.7	31812	negative
1238	-0.35	0.2754	0.528	-6.8229	0.277366	494.962	943.15	6123.01	3618.23	4212.79	3364.75	NA	3826.83	NA	2866.07	negative
909	-0.53	0.2753	0.528	-7.0714	0.277366	143.082	257.04	9960.78	2892.77	7106.57	9393.4	6891.63	5911.47	3020	3593.11	positive	L-3-Aminodihydro-2(3H)-furanone;Homoserine lactone;(S)-2-Azetidinecarboxylic acid;1-Aminocyclopropanecarboxylic acid;1-Aminocyclopropane-1-carboxylate;2-Aminobut-2-enoate;N-Methylolacrylamide;Diacetylmonoxime;Ectoine;L-Homoserine lactone;L-Azetidine 2-carboxylic acid;3-Oxobutanamide
1987	-0.16	0.2762	0.5291	-7.0739	0.276462	222.159	181.95	13292	17571.5	17372.3	18415.5	16961.5	13358.6	14997.6	14136.6	negative
1179	-0.6	0.2768	0.5294	-6.8276	0.276216	326.042	306.29	19677.3	11539.8	16580.2	8454.19	NA	13977.9	NA	5534.3	negative
1552	0.27	0.2766	0.5294	-7.0753	0.276216	409.255	158.47	41084.3	45698.8	68990.8	50581.7	61408.1	44691.8	60363.1	83064.8	negative
1475	-0.17	0.2777	0.5302	-7.0785	0.27556	754.577	689.58	118582	111366	103493	116918	113574	96488.7	117241	76697.1	negative	PE(20:1(11Z)/P-18:1(11Z));PE(20:1(11Z)/P-18:1(9Z));PE(20:2(11Z,14Z)/P-18:0);PE(22:2(13Z,16Z)/P-16:0);PE(P-16:0/22:2(13Z,16Z));PE(P-16:0/22:2(13Z,16Z));PE(P-18:0/20:2(11Z,14Z));PE(P-18:0/20:2(11Z,14Z));PE(P-18:1(11Z)/20:1(11Z));PE(P-18:1(9Z)/20:1(11Z));PE(P-20:0/18:2(9Z,12Z));PC(P-18:0/17:2(9Z,12Z));PE(O-18:0/20:3(8Z,11Z,14Z));PE(O-20:0/18:3(9Z,12Z,15Z));PE(O-20:0/18:3(6Z,9Z,12Z))
1393	0.12	0.2778	0.5302	-7.0786	0.27556	259.083	703.06	34609.8	38412.1	35005	34830.1	40020.4	34462.5	37137.3	44497	negative	3-Furanmethanol glucoside
287	-0.26	0.2782	0.5305	-7.08	0.275315	371.298	159.8	148659	226374	134348	185393	175241	146247	155248	102696	positive
430	-0.28	0.2784	0.5305	-7.0805	0.275315	667.466	148.75	15391.4	18757.4	24084.2	26658.4	19471.3	15781.2	22432.8	12234.4	positive	PA(O-16:0/17:2(9Z,12Z));PA(P-18:0/15:1(9Z));PA(P-16:0/17:1(9Z))
1710	0.34	0.279	0.5312	-7.0823	0.274742	239.13	164.73	36947.4	44735	17737.4	22715.3	37869.5	42121.2	33796.9	31962	negative	Imiquimod
1374	0.55	0.2806	0.5332	-7.087	0.27311	271.071	746.03	4211.8	4299.83	3360.66	5415.07	3430.82	15049	3712.76	7793.39	negative	1,2-Bis(4-nitrophenyl)ethane
1125	0.26	0.2807	0.5332	-7.0872	0.27311	896.564	1071.26	60065.4	74088.1	54633.1	72062.8	118395	67549.3	75480.6	59839.8	negative
1830	0.1	0.2808	0.5332	-7.0875	0.27311	190.019	2181.06	27253.6	26579.2	25042.5	26949.8	27023.4	27347.8	30632.7	28295.9	negative
1047	-0.24	0.2811	0.5333	-7.0885	0.273028	963.602	336.17	31757	26231.8	24436.5	33040.8	31991	26939.5	23495.8	16938.5	negative
45	-0.22	0.2825	0.5353	-7.0925	0.271403	738.549	149.26	51600.2	63395.7	54141.6	61070.3	59752.6	44018.1	61828.8	36125.7	positive	SM(d18:1/14:0);SM(d18:1/14:0);AS 1-5;1-(O-alpha-D-mannopyranosyl)-29-keto-(1,3R,31R)-dotriacontanetriol;1-(O-alpha-D-glucopyranosyl)-29-keto-(1,3R,31R)-dotriacontanetriol;PE-Cer(d15:1(4E)/20:0);PE-Cer(d16:1(4E)/19:0);PE-Cer(d14:1(4E)/21:0);GlcCer(d14:1(4E)/20:0(2OH));SM(d16:1/16:0)
401	-0.29	0.2826	0.5353	-7.0928	0.271403	628.5	186.96	55237.3	24862.9	28805.6	29324.3	23590.1	25736.5	30313.9	28365.1	positive
1900	-0.27	0.2843	0.537	-7.0019	0.270026	782.827	873.02	14028.2	14393.3	13409.4	18625.4	9065.49	16457.6	NA	12959.3	negative
186	-0.41	0.2841	0.537	-7.0971	0.270026	301.329	703.66	19583.4	13667.6	11298.3	23127.8	19724.3	12056	13678.3	6804.51	positive
1503	0.09	0.2843	0.537	-7.0977	0.270026	261.075	2292.61	96940.2	97711.8	95644.1	98298.7	100315	98063.4	106441	109578	negative
1133	-0.38	0.2857	0.5391	-7.1016	0.268331	808.574	411.01	1333331	978227	929171	1.40785e+06	1.49397e+06	964058	839119	488300	negative	PI-Cer(d20:0/16:0);PI-Cer(d18:0/18:0)
42	-0.39	0.2863	0.5398	-7.1034	0.267767	552.402	1201.82	49103.1	27276.6	22893.3	32037.6	31047.4	26705.2	30341.5	13182	positive	LysoPC(20:0);PC(20:0/0:0);Aliskiren;2alpha-(benzyloxy)-1alpha,25-dihydroxy-19-norvitamin D3 / 2alpha-(benzyloxy)-1alpha,25-dihydroxy-19-norcholecalciferol;1alpha,25-dihydroxy-2beta-(4-hydroxybutyl)vitamin D3 / 1alpha,25-dihydroxy-2beta-(4-hydroxybutyl)cholecalciferol;1alpha-hydroxy-2beta-(4-hydroxybutoxy)vitamin D3 / 1alpha-hydroxy-2beta-(4-hydroxybutoxy)cholecalciferol;26,27-diethyl-1alpha,25-di…
400	-0.3	0.2871	0.5405	-7.1057	0.267204	556.442	185.64	225808	111762	119469	109984	95734.8	96522.1	138124	114561	positive	Didodecyl thiobispropanoate
391	-0.3	0.2872	0.5405	-7.1057	0.267204	95.0856	159.48	173502	234795	173968	212262	224100	121020	214334	111411	positive	2-Methyl-1,3-cyclohexadiene;(3E,5Z)-1,3,5-Heptatriene;1-Methyl-1,3-cyclohexadiene
1649	0.23	0.2874	0.5405	-7.1065	0.267204	788.585	1101.69	44491.9	37751.8	32075.3	41394.4	56440.5	46404.6	50877.9	31544.6	negative	PS(O-18:0/19:1(9Z));PS(O-20:0/17:1(9Z));PS(P-16:0/21:0);PS(P-18:0/19:0);PS(P-20:0/17:0)
2098	-0.76	0.2891	0.5413	-7.016	0.266562	223.057	1420.76	10553.6	4349.98	6602.31	4786.08	NA	9236.49	1346.53	3862.96	negative
1910	0.28	0.2882	0.5413	-7.1088	0.266562	150.002	166.3	13049.4	18146.5	10697.2	16651.7	16092	24063.4	19139.4	12431.7	negative	1,2-Benzisothiazol-3(2H)-one;4-Thiocyanatophenol
49	-2.53	0.2885	0.5413	-7.1095	0.266562	408.324	1327.57	18195.6	8588.16	8216.05	10006963	15288.5	11800.5	9907.75	6465.2	positive	Fistulosin;3beta-Cyclopentyl-5alpha-androstan-17beta-ol;25-azavitamin D3 / 25-azacholecalciferol;Penazetidine A
1849	-0.1	0.2887	0.5413	-7.1101	0.266562	208.992	1888.73	28873.5	27095.2	29044	26153.5	25738.7	26477.5	27270.9	24515	negative
322	-0.55	0.2889	0.5413	-7.1107	0.266562	478.293	760.7	424635	123090	99105.2	146225	146972	134196	127251	65432.4	positive	LysoPE(18:2(9Z,12Z)/0:0);PE(18:2(9Z,12Z)/0:0);DHAP(18:0);Stearoylglycerone phosphate;LysoPE(0:0/18:2(9Z,12Z));Lupulone;Adlupulone;11'-Carboxy-alpha-tocotrienol;LPA(18:1(9Z)/0:0);PA(18:1(9Z)/0:0);LPA(0:0/18:1(9Z));PA(0:0/18:1(9Z));Lupulone;15-HETE-DA;15-HETE-VA
2111	0.14	0.2896	0.5418	-7.1128	0.266161	246.027	1947.19	8897.67	6736.41	7601.58	7582.01	9203.99	7344.17	8441.12	8856.56	negative
931	0.38	0.2903	0.5425	-7.0192	0.2656	304.285	709.21	NA	5166.59	4118.21	3054.5	8271.54	6047.2	4147.89	3625.17	positive
1120	-0.3	0.2908	0.5431	-7.1161	0.26512	824.568	435.27	77737.7	54365.1	57740.9	73242.4	86328.2	52586.6	46167.4	36745.3	negative	PI-Cer(t20:0/16:0);PI-Cer(t18:0/18:0);PI-Cer(d18:0/18:0(2OH));PI-Cer(d20:0/16:0(2OH))
263	-0.77	0.2921	0.5449	-7.0245	0.263683	249.046	1172.68	10225.5	4330.13	5664.19	4354.87	NA	8673.52	1237.36	3594.97	positive	Thionazin
369	-0.3	0.2927	0.5449	-7.1214	0.263683	741.526	664.32	138147	147278	139976	190646	193742	113877	133715	81036.4	positive
994	0.21	0.2928	0.5449	-7.1216	0.263683	766.502	686.71	39394	30450.6	29488.1	45310.3	49756.9	41382.3	43346.2	32484.5	negative	PS(O-16:0/20:5(5Z,8Z,11Z,14Z,17Z));PS(P-18:0/18:4(6Z,9Z,12Z,15Z));PS(P-16:0/20:4(5Z,8Z,11Z,14Z))
993	0.21	0.2928	0.5449	-7.1216	0.263683	766.502	686.71	39394	30450.6	29488.1	45310.3	49756.9	41382.3	43346.2	32484.5	negative	PS(O-16:0/20:5(5Z,8Z,11Z,14Z,17Z));PS(P-18:0/18:4(6Z,9Z,12Z,15Z));PS(P-16:0/20:4(5Z,8Z,11Z,14Z))
1491	-0.26	0.2944	0.5473	-7.1258	0.261775	898.582	1081.45	41802.2	52393.1	43303.9	52322	60631.2	35300.6	39784.5	28358.4	negative
816	-0.86	0.295	0.548	-7.1276	0.261219	162.998	364.42	8962.76	10405.6	12456.8	7642.36	1166.85	16900.6	4278.33	9783.65	positive	Methyl phenyl sulfide;Phenylmethanethiol;2-Methylbenzenethiol
1934	-0.11	0.2962	0.5498	-7.131	0.259795	338.057	1919.37	21899.2	20471.4	20459.9	18217.8	18094	19621.4	19927.9	17548.1	negative
1299	-0.42	0.2984	0.5533	-7.1367	0.257039	703.533	152.08	139845	83591.3	66633.1	88645.4	38165	70783.7	124687	63851.4	negative
129	-1.73	0.2989	0.5538	-7.1382	0.256647	620.437	191.33	26468.7	20918.8	15321.7	2.50403e+06	22144.6	19138	22820.7	18001.7	positive
1159	0.33	0.2998	0.5551	-7.1407	0.255629	847.574	179.42	795751	875441	484099	482914	521148	1070568	986436	747638	negative	PI(O-16:0/20:2(11Z,14Z));PI(O-18:0/18:2(9Z,12Z));PI(P-20:0/16:1(9Z));PI(P-16:0/20:1(11Z));PI(P-18:0/18:1(9Z))
244	-0.32	0.3009	0.5565	-7.1435	0.254535	740.522	674.33	628980	577709	687281	765605	917761	508795	507309	333129	positive	PE(20:0/14:1(9Z));PE(20:0/14:1(9Z));PE(20:1(11Z)/14:0);PE(20:1(11Z)/14:0);PE(20:3(5Z,8Z,11Z)/16:1(9Z));PE(20:3(8Z,11Z,14Z)/16:1(9Z));PE(20:3(8Z,11Z,14Z)/16:1(9Z));PE(20:4(5Z,8Z,11Z,14Z)/16:0);PE(20:4(5Z,8Z,11Z,14Z)/16:0);PE(20:4(8Z,11Z,14Z,17Z)/16:0);PE(22:4(7Z,10Z,13Z,16Z)/14:0);PE(22:4(7Z,10Z,13Z,16Z)/14:0);PE(18:2(9Z,12Z)/18:2(9Z,12Z));PE(18:2(9Z,12Z)/18:2(9Z,12Z));PE(18:1(9Z)/16:0);PE(18:1(9Z…
1983	0.25	0.3025	0.559	-7.1477	0.252588	818.535	684.34	9867.06	10107.1	10903.6	13168.8	18785.8	11268.4	14891.4	9185.9	negative	PS(P-18:0/22:6(4Z,7Z,10Z,13Z,16Z,19Z))
465	0.08	0.3034	0.5595	-7.1501	0.2522	663.454	670.99	116240	119608	118341	117139	124327	123993	127963	122248	positive
362	0.19	0.3035	0.5595	-7.1504	0.2522	402.375	512.51	5653.91	4925.4	5401	5441.09	7869.6	6435.23	6176.41	4437.18	positive	C25:3 6,7-Epoxy highly branched isoprenoid;N-propyl-16,16-dimethyl-5Z,8Z,11Z,14Z-docosatetraenoyl amine
1336	0.1	0.3037	0.5595	-7.151	0.2522	307.043	243.32	93954.7	105047	100211	94078.7	104054	96165.9	110233	111288	negative
695	-0.21	0.3038	0.5595	-7.1512	0.2522	632.569	173.76	35488.4	32902.7	34844.1	25174.5	25528.6	32963.1	32890.8	20579.5	positive
1670	-0.27	0.3048	0.5602	-7.1538	0.251657	309.172	183.31	53634.4	29016	45230.8	32626.7	44537.4	31667	28897.2	26828.2	negative	Valdiate;3-Hydroxy-6,8-dimethoxy-7(11)-eremophilen-12,8-olide;Botrydial;Botrydial;methyl 8-[2-(2-formyl-vinyl)-3-hydroxy-5-oxo-cyclopentyl]-octanoate
1141	0.15	0.3049	0.5602	-7.154	0.251657	325.185	104.11	1.06629e+06	982986	905198	1.04803e+06	1.21351e+06	1.08675e+06	1.28971e+06	886389	negative	4-Dodecylbenzenesulfonic Acid;2-Dodecylbenzenesulfonic acid;Heptaethylene glycol
1861	0.1	0.305	0.5602	-7.1542	0.251657	321.01	2139.61	24675.2	27035.4	22635.5	23923	24935.2	27741.4	25888	26616	negative
1493	-0.09	0.3057	0.561	-7.1561	0.251037	304.086	1987.58	101711	112679	101923	107471	96246.8	101776	105757	93175.1	negative
524	-0.24	0.3069	0.5628	-7.1594	0.249646	380.337	164.59	88731.6	85432.3	43714	67318.4	58887.8	54425.1	61451.8	57494	positive
1207	-0.29	0.3073	0.5628	-7.1605	0.249646	742.579	758.25	22988.8	17025.9	13769.9	15833.7	20044.8	13117.2	15848.8	9281.7	negative	PC(O-16:0/18:2(9Z,12Z));PC(O-16:0/18:2(9Z,12Z));PC(P-18:1(11Z)/16:0);PC(P-18:0/16:1(9Z));PC(P-18:0/16:1(9Z));PC(P-16:0/18:1(11Z));PC(P-16:0/18:1(11Z));PC(P-16:0/18:1(9Z));PC(P-16:0/18:1(9Z));PC(P-18:1(9Z)/16:0);PC(P-18:1(9Z)/16:0);PC(16:1(9Z)/P-18:0);PC(18:1(11Z)/P-16:0);PC(18:1(9Z)/P-16:0);PC(16:0/P-18:1(9Z));PC(16:0/P-18:1(11Z));PC(16:1(9Z)/P-18:0);PC(16:0/P-18:1(11Z));PC(16:0/P-18:1(9Z));PC(18…
1522	-0.21	0.3074	0.5628	-7.1607	0.249646	243.972	140.07	11824.5	12162.5	9702.24	13285.7	8237.35	13489.1	8129.59	11363.1	negative
1768	0.09	0.3082	0.5638	-7.1627	0.248875	295.046	2242.01	32020.5	33339.5	33048.9	31958.3	33234	38108.9	34992.3	32896.7	negative	cis-Coutaric acid;Caffeoylmalic acid;(R)-4'-phosphonatopantothenate(3-);2-O-Feruloyltartronic acid;Phaseolic acid
1232	-0.47	0.3098	0.5662	-6.9244	0.24703	214.053	944.61	8234.83	4316.83	5198.42	4273.61	NA	5657.1	NA	2604.73	negative
2017	-0.24	0.3104	0.5668	-7.1684	0.24657	803.605	1106.95	16256.3	14457.3	13267	15031.8	16385.2	13004.4	14197.8	8052.18	negative
1198	-0.32	0.312	0.5689	-7.1726	0.244964	572.484	169.57	708553	345586	596378	438162	541334	481392	261877	381992	negative
1429	-0.09	0.3122	0.5689	-7.1729	0.244964	458.955	2072.88	25484.5	27938.1	26680.7	25782.6	25792.6	23738.1	25752.8	24361.2	negative
668	-0.36	0.3123	0.5689	-7.1733	0.244964	753.562	645.32	29395.2	29852.9	30466.3	40987.1	12817	33533.2	38059.2	24437.4	positive	1-O-alpha-D-glucopyranosyl-(2-hexadecanoyloxy)-eicosan-1-ol
1697	0.31	0.3133	0.5702	-7.1758	0.243973	945.569	1024.13	21434.2	27696.1	19096.8	26637.7	47049.1	21900.4	34823	20071	negative
2065	-0.14	0.3152	0.5719	-7.1806	0.24268	370.067	2193.86	13102.6	10691.3	9629.82	11688.6	9279.06	11883	10352.6	9267.47	negative
1673	-0.52	0.3158	0.5719	-7.182	0.24268	477.284	794.2	52703.3	22611	23997.5	11526.9	10583.1	25476.4	21977.2	13091.2	negative	25-Acetylvulgaroside;Erinacine D
1838	0.34	0.3159	0.5719	-7.1822	0.24268	158.979	1062.72	14835.5	14878.9	25833.4	12946.3	26876.4	13998.5	30165.7	16683.3	negative
450	0.27	0.3161	0.5719	-7.1827	0.24268	849.585	182.17	142640	113476	91713.3	71213.5	126209	147832	132652	89145.9	positive	3-O-Sulfogalactosylceramide (d18:1/18:0);C18 Sulfatide;PI(O-16:0/20:2(11Z,14Z));PI(O-18:0/18:2(9Z,12Z));PI(P-20:0/16:1(9Z));PI(P-16:0/20:1(11Z));PI(P-18:0/18:1(9Z))
1820	-0.09	0.3161	0.5719	-7.1827	0.24268	216.039	1914.68	31720.9	28989	30597	27889.1	28049.4	27963.9	29226.7	26650.2	negative
1276	-0.25	0.3161	0.5719	-7.1828	0.24268	849.534	441.49	32385.9	23254.1	19132	31614.8	28931.4	22408.8	21275.5	16682	negative
991	-0.22	0.3165	0.5719	-7.1838	0.24268	766.541	674.66	150832	139608	134231	143737	167346	122610	130645	83383.4	negative	PE(20:0/18:4(6Z,9Z,12Z,15Z));PE(20:0/18:4(6Z,9Z,12Z,15Z));PE(20:2(11Z,14Z)/18:2(9Z,12Z));PE(20:2(11Z,14Z)/18:2(9Z,12Z));PE(20:1(11Z)/18:3(6Z,9Z,12Z));PE(20:1(11Z)/18:3(6Z,9Z,12Z));PE(20:1(11Z)/18:3(9Z,12Z,15Z));PE(20:1(11Z)/18:3(9Z,12Z,15Z));PE(20:3(5Z,8Z,11Z)/18:1(11Z));PE(20:3(5Z,8Z,11Z)/18:1(9Z));PE(20:3(8Z,11Z,14Z)/18:1(11Z));PE(20:3(8Z,11Z,14Z)/18:1(9Z));PE(20:3(8Z,11Z,14Z)/18:1(9Z));PE(20:4…
1804	0.48	0.3167	0.5719	-7.1842	0.24268	697.815	799.66	12477.3	8568.59	9194.38	9288.41	10926.1	33682.8	6761.82	14013.4	negative
1985	-0.27	0.3167	0.5719	-7.1843	0.24268	189.112	208.33	12719	14815	11520.5	14135.8	9600.67	9864.96	18580.6	8231.58	negative
74	-0.53	0.3177	0.5728	-6.9456	0.241997	501.987	867.28	8862.85	3539.21	6438.35	9587.42	NA	6152.39	NA	3452.41	positive
1574	-0.09	0.3176	0.5728	-7.1866	0.241997	259.083	2001.31	68007.1	70482.5	62573.8	73902	63946.6	64095.5	64993.2	64691.6	negative	3-Furanmethanol glucoside
1867	0.1	0.3214	0.578	-7.196	0.238072	234.027	659.86	22161.2	23310.3	26506.1	23016.2	27007.4	23656.1	24430.4	26897.2	negative
126	-1.66	0.3215	0.578	-7.1961	0.238072	532.384	179.83	37273	33027.4	25666.8	3.98134e+06	42562.2	26109.3	36126.7	31664.4	positive	26,27-diethyl-1alpha,25-dihydroxy-22-thiavitamin D3 / 26,27-diethyl-1alpha,25-dihydroxy-22-thiacholecalciferol;26,27-diethyl-1alpha,25-dihydroxy-22-thia-20-epivitamin D3 / 26,27-diethyl-1alpha,25-dihydroxy-22-thia-20-epicholecalciferol
128	-1.68	0.3221	0.578	-7.1976	0.238072	576.411	186.96	37182.6	26726.5	22683.8	3.88672e+06	27952.8	28275.9	32588.8	32057	positive
1302	0.2	0.3222	0.578	-7.1978	0.238072	816.616	1108.59	313382	250218	227201	268466	386530	315059	320182	216063	negative	PS(O-20:0/19:1(9Z));PS(P-18:0/21:0);PS(P-20:0/19:0)
1296	-0.09	0.3225	0.578	-7.1986	0.238072	321.95	138.2	10213	10566.8	10242.4	10292.8	10471.1	9352.18	10014.4	9081.09	negative
1834	-0.22	0.3227	0.578	-7.1991	0.238072	884.635	1070.92	19228.1	30448.6	27963.7	29659	30293.5	21929.5	22323.7	17652.9	negative	PS(21:0/22:2(13Z,16Z));PS(22:2(13Z,16Z)/21:0)
1858	0.11	0.3229	0.578	-7.1995	0.238072	190.019	2261.12	23040.3	27079.9	22789.5	21678.8	24588.4	24503.2	24604	28295.9	negative
514	-0.24	0.323	0.578	-7.1997	0.238072	263.237	154.23	38627	42059.3	34503.6	44006.2	49967.2	34834.1	31384	23409	positive	6,10,14-Trimethyl-5,9,13-pentadecatrien-2-one;2-(5,8-Tetradecadienyl)cyclobutanone;4-Dodecylphenol;9,12,15-octadecatrienal;9Z,12Z,15Z-Octadecatrienal;5-(1-hydroxypropan-2-yl)isolongifol-4-ene;5-(1-hydroxypropan-2-yl)isolongifol-5-ene;5-(2-methoxyethyl)isolongifol-5-ene;6-[3]-ladderane-1-hexanol
1782	-0.11	0.3231	0.578	-7.1999	0.238072	416.941	2226.99	30716.3	36150.7	31007	29359.5	29911.7	28340	32016.2	27685.5	negative
556	-0.56	0.3237	0.5787	-7.2014	0.237547	479.296	785.08	69922.3	20262.1	13403.6	18757.3	18851.8	24994.7	16051.1	9947.75	positive	24,24-Difluoro-1,25,26-trihydroxyvitamin D3
173	-0.54	0.3252	0.5809	-7.2051	0.235899	534.355	1193.97	35545.7	9110.7	7544.79	11416.5	11898.6	11177.6	9134.77	5108.03	positive	beta-Glycyrrhetinic acid;6beta-Hydroxy-3-oxo-12-oleanen-28-oic acid;23-Hydroxy-3-oxocycloart-24-en-26-oic acid;Koetjapic acid;Pomonic acid;LysoPE(22:2(13Z,16Z)/0:0);PE(22:2(13Z,16Z)/0:0);Glycyrrhetinic acid ;Liquiritic acid;3beta-3,24-Dihydroxy-9(11),12-oleanadien-30-oic acid;Ganoderiol B;Ganodermic acid Jb;LysoPE(0:0/22:2(13Z,16Z));Secoisobryononic acid;Secobryononic acid;16-Hydroxy-3-oxo-12-ole…
1453	-1.08	0.3261	0.5821	-7.2073	0.235002	171.007	1106.15	68281	31175.2	48423	28291.1	3683.48	127989	8970.15	34096	negative	Glycerol 3-phosphate;sn-Glycerol 3-phosphate;Beta-Glycerophosphoric acid;Glycerol 2-phosphate;sn-Glycerol 1-phosphate;DL-Glycerol 1-phosphate
631	0.37	0.3267	0.5826	-7.2087	0.23463	800.749	188.49	48607.1	20982.2	15371.1	22548.2	29650	34130.7	41006.8	23836.1	positive
1026	-0.17	0.3289	0.5855	-7.214	0.232473	838.562	1057.81	34305.5	35200.8	33052.6	37708.1	41072.9	28386.6	33131.9	24051.4	negative	PS(18:2(9Z,12Z)/22:2(13Z,16Z));PS(18:3(6Z,9Z,12Z)/22:1(11Z));PS(18:3(9Z,12Z,15Z)/22:1(11Z));PS(18:4(6Z,9Z,12Z,15Z)/22:0);PS(20:1(11Z)/20:3(8Z,11Z,14Z));PS(20:2(11Z,14Z)/20:2(11Z,14Z));PS(20:3(8Z,11Z,14Z)/20:1(11Z));PS(20:4(5Z,8Z,11Z,14Z)/20:0);PS(22:0/18:4(6Z,9Z,12Z,15Z));PS(22:1(11Z)/18:3(6Z,9Z,12Z));PS(22:1(11Z)/18:3(9Z,12Z,15Z));PS(22:2(13Z,16Z)/18:2(9Z,12Z));PS(22:4(7Z,10Z,13Z,16Z)/18:0);PS(2…
604	0.17	0.3291	0.5855	-7.2146	0.232473	185.081	151.61	32851.2	44794.1	41771.6	42638.8	52876	39246.9	52410.9	38359.7	positive	Acetylcholine ;Acetylcholine;3,4-Methylenepimelic acid;Vanylglycol;3-Methoxy-4-hydroxyphenylethyleneglycol;Phosphorylcholine;Choline phosphate;1-(3-Hydroxy-4-methoxyphenyl)-1,2-ethanediol;4-Formyl-3-(formylmethyl)-4-hexenoic acid;(Â±)-threo-1-(4-Hydroxyphenyl)-1,2,3-propanetriol;4-Trimethylammoniobutanoic acid;4-Trimethylammoniobutanoate;Genipic acid;1-Nitroheptane;2-Hydroxy-6-oxo-7-methylocta-2,…
589	0.21	0.3292	0.5855	-7.2146	0.232473	710.518	148.08	32770.9	49003.3	37213.1	38016.1	49603.8	37786.9	59476.2	36204.8	positive	SM(d18:1/12:0);SM(d18:1/12:0);1-(O-alpha-D-glucopyranosyl)-27-keto-(1,3R,29R)-triacontanetriol;1-(O-alpha-D-galactopyranosyl)-3-keto-(1,27R,29R)-triacontanetriol;1-(O-alpha-D-glucopyranosyl)-3-keto-(1,27R,29R)-triacontanetriol;PE-Cer(d15:1(4E)/18:0);PE-Cer(d14:1(4E)/19:0)
1953	-0.27	0.3295	0.5857	-7.2154	0.232325	174.965	158.85	18682.4	19224.3	20082	16231.1	8754.28	16966.1	17678.1	20872	negative
824	-0.19	0.3298	0.5857	-7.216	0.232325	670.824	869.42	6558.79	7450.59	8166.48	8061.91	6189.06	7260.1	4865.48	8646.41	positive
1170	0.16	0.3306	0.5866	-7.218	0.231658	378.947	663.08	7903.36	9798.41	7680.63	9527.96	11901	9004.4	7884.59	10585.3	negative
2030	0.28	0.3314	0.5876	-7.22	0.230918	436.286	768.47	8630.13	7730.38	8377.43	11615.2	11702.8	11499.4	15750.2	6625.28	negative	Terpendole E
1506	-0.1	0.3325	0.589	-7.2225	0.229885	340.017	1866.13	8737.36	8083.89	8778.9	8001.7	8404.22	7376.52	8569.3	6987.29	negative
1826	-0.08	0.3328	0.5892	-7.2233	0.229737	338.057	2104.51	30004.9	30814	29800.2	27961.9	27644	28510.3	29029	26790.6	negative
1922	0.09	0.3333	0.5894	-7.2242	0.22959	399.984	2228.95	20560.4	20674.9	19540.9	20662	20272.8	22622	23361	20529.2	negative
1227	-0.82	0.3355	0.5924	-7.2295	0.227385	186.93	939.72	16169.7	6322.31	10823.3	8510.22	1360.53	20619.4	3857.16	9066.51	negative
1380	-0.38	0.3355	0.5924	-7.2296	0.227385	289.057	621.05	9096.79	4148.17	6133.38	4951.98	3168.57	7966.6	3141.49	5094.31	negative	N-Dedimethylchlorpromazine;Dedimethylchlorpromazine;Isoprothiolane;Isoprothiolane
1562	0.14	0.3358	0.5924	-7.2301	0.227385	278.038	1061.18	7532.29	8309.84	9675.64	7137.78	8423.64	7836.48	9871.68	9677.97	negative
299	-0.15	0.3389	0.5971	-7.2373	0.223953	753.561	688.88	200389	210722	186096	216363	229447	189926	176165	147067	positive	1-O-alpha-D-glucopyranosyl-(2-hexadecanoyloxy)-eicosan-1-ol
2114	0.19	0.339	0.5971	-7.2375	0.223953	151.04	164.86	8865.45	6418.43	5591.16	5354.75	6774.4	7671.22	8592.31	6411.32	negative	3-Hydroxyphenylacetic acid;3-Hydroxyphenylacetate;Ortho-Hydroxyphenylacetic acid;2-Hydroxyphenylacetate;Methyl 2-hydroxybenzoate;Methyl salicylate;Mandelic acid;(S)-Mandelate;p-Hydroxyphenylacetic acid;4-Hydroxyphenylacetate;4-Hydroxy-3-methylbenzoic acid;4-Hydroxyphenyl acetate;4-Hydroxyphenyl acetate;p-Anisic acid;4-Methoxybenzoate;2',4'-Dihydroxyacetophenone;2',4'-Dihydroxyacetophenone;2,4'-Di…
83	-0.35	0.3396	0.5976	-7.2388	0.223589	137.046	246.12	7.83351e+06	4125710	4979693	5.24791e+06	3.64539e+06	7.95004e+06	2.8322e+06	3.93656e+06	positive	Hypoxanthine;Hypoxanthine;Allopurinol;1-Pentanesulfenothioic acid;Ethyl isopropyl disulfide;Ethyl propyl disulfide
814	0.18	0.3402	0.5978	-7.2403	0.223444	652.515	536.88	11947.6	10554	11811	15263.5	15982.4	11143.3	17038.3	12405.3	positive
1927	-0.33	0.3403	0.5978	-7.2403	0.223444	782.5	646.47	23019.6	8786.88	12586	10714.5	14131.2	11616.7	8225.94	8006.64	negative	PS(18:2(9Z,12Z)/18:2(9Z,12Z));PS(18:2(9Z,12Z)/18:2(9Z,12Z));PS(18:3(9Z,12Z,15Z)/18:1(9Z));PS(18:3(9Z,12Z,15Z)/18:1(9Z));PS(20:3(8Z,11Z,14Z)/16:1(9Z));PS(20:3(8Z,11Z,14Z)/16:1(9Z));PS(20:4(5Z,8Z,11Z,14Z)/16:0);PS(20:4(5Z,8Z,11Z,14Z)/16:0);PS(16:0/20:4(5Z,8Z,11Z,14Z));PS(16:0/20:4(5Z,8Z,11Z,14Z));PS(16:1(9Z)/20:3(8Z,11Z,14Z));PS(16:1(9Z)/20:3(8Z,11Z,14Z));PS(18:1(9Z)/18:3(9Z,12Z,15Z));PS(18:1(9Z)/1…
1822	0.15	0.3409	0.5984	-7.2417	0.223008	185.028	108.94	20516.4	29131.1	25602	27695.3	28295.6	23924.5	31582.7	29786.8	negative
1818	-0.08	0.3422	0.5999	-7.2448	0.221921	175.021	451.75	29517	31239.9	29150.1	31943.3	29074.8	27545	30194.7	28270.2	negative
1635	0.08	0.3423	0.5999	-7.2449	0.221921	260.046	717.59	53858.1	57072.3	54379	53402.2	58084.9	58417.4	55460.1	58742.8	negative
542	0.22	0.3461	0.6061	-7.2535	0.217456	652.515	378.89	13295.4	11502.6	10512.9	15113.8	18467	17560.5	13168.9	10328.9	positive
1954	-0.08	0.3466	0.6065	-7.2546	0.217169	339.053	238.7	20846	19357.7	20436.6	19998.7	18731	19259.3	20220.4	18071.1	negative
1094	-0.54	0.3486	0.6068	-7.1675	0.216954	230.034	364.24	26559.5	22884	26868.4	18538.5	NA	35559.1	6658.37	17776.8	negative
1171	0.17	0.3475	0.6068	-7.2566	0.216954	725.535	674	794154	718105	673266	757441	937715	845620	988140	594462	negative
428	0.22	0.3484	0.6068	-7.2585	0.216954	879.579	172.62	127655	68167.1	60863.4	74001.8	92771.9	91115.9	91951.6	93554.1	positive
2023	0.09	0.3484	0.6068	-7.2586	0.216954	350.053	2169.36	13596	14175.2	13347	14347.8	13338.1	14850.9	16110.6	14840.1	negative
1347	-1.06	0.3485	0.6068	-7.2588	0.216954	171.007	1021.36	129050	82261.6	124402	70372.8	7052.52	309361	26481.2	85808.1	negative	Glycerol 3-phosphate;sn-Glycerol 3-phosphate;Beta-Glycerophosphoric acid;Glycerol 2-phosphate;sn-Glycerol 1-phosphate;DL-Glycerol 1-phosphate
367	-0.27	0.3487	0.6068	-7.2592	0.216954	165.091	159.8	132864	158955	139421	291868	170856	121212	160311	122686	positive	Epoxyanethole;Thymoquinone;3-Phenylpropyl formate;Benzenebutanoic acid;2-Phenylbutyric acid;Egomaketone;2-Phenylethyl acetate;Phenethyl acetate;4-Isopropylbenzoic acid;p-Cumate;beta-Thujaplicin;beta-Thujaplicin;3-Phenylbutyric acid;Lepalone;Eugenol;Eugenol;Isoeugenol;Isoeugenol;1,2-Dimethoxy-4-vinylbenzene;4-Methylbenzyl alcohol acetate;Benzyl propionate;Methyl 3-phenylpropanoate;Isopropyl benzoa…
1856	0.11	0.3488	0.6068	-7.2593	0.216954	370.917	961.92	13052.4	15560.6	15064.9	14997.1	16547.3	13919.4	17773.1	15228.3	negative
415	-0.27	0.3501	0.6087	-7.2624	0.215597	900.801	203.26	159921	190084	167460	111563	110264	99403.1	210367	116462	positive	TG(16:0/18:1(11Z)/18:1(9Z));TG(16:0/18:1(11Z)/18:1(11Z));TG(16:0/14:1(9Z)/22:1(13Z));TG(16:0/22:1(13Z)/14:1(9Z));TG(16:0/20:1(11Z)/16:1(9Z));TG(16:0/18:1(9Z)/18:1(11Z));TG(16:0/18:2(9Z,12Z)/18:0);TG(16:0/20:2n6/16:0);TG(16:1(9Z)/18:0/18:1(11Z))[iso6];TG(18:1(11Z)/16:0/18:1(11Z))[iso3];TG(18:1(11Z)/16:0/18:1(9Z))[iso6];TG(16:1(9Z)/16:0/20:1(11Z));TG(16:1(9Z)/14:0/22:1(13Z));TG(16:1(9Z)/20:0/16:1(9…
1041	-0.1	0.3509	0.6093	-7.264	0.215169	783.552	185.98	142343	145067	131442	139652	111937	132740	139939	137902	negative	PG(P-18:0/20:3(8Z,11Z,14Z));PG(P-20:0/18:3(6Z,9Z,12Z));PG(P-20:0/18:3(9Z,12Z,15Z));PG(O-18:0/20:4(5Z,8Z,11Z,14Z));PG(O-16:0/22:4(7Z,10Z,13Z,16Z));PG(O-20:0/18:4(6Z,9Z,12Z,15Z))
678	-0.09	0.3511	0.6093	-7.2643	0.215169	908.622	175.23	38050.7	37379	32533.2	33252.9	32740	31724.4	32842.7	35003.4	positive	PI(20:0/16:0);PI(20:0/16:0);PI(18:0/18:0);PI(18:0/18:0);PI(16:0/20:0);PI(16:0/20:0);PC(MonoMe(11,5)/MonoMe(9,5));PC(MonoMe(9,5)/MonoMe(11,5));PC(DiMe(9,5)/DiMe(9,5));PC(MonoMe(11,3)/MonoMe(11,5));PC(MonoMe(11,5)/MonoMe(11,3));PC(DiMe(9,3)/DiMe(11,5));PC(DiMe(9,5)/DiMe(11,3));PC(DiMe(11,5)/DiMe(9,3));PC(DiMe(11,3)/DiMe(9,5));PC(DiMe(11,3)/DiMe(11,3));Glc-GP(18:0/18:0);PI(14:0/22:0);PI(15:0/21:0);P…
1337	0.11	0.3515	0.6095	-7.2652	0.215026	311.97	244.83	46026.2	52054.7	51110.1	43079	51095.4	44694	56151.5	56587	negative
1386	-0.32	0.3543	0.6139	-7.2713	0.211902	787.513	592.54	34742.7	27294.7	26069.2	27107.2	13965.2	27195.7	40551.1	18153.6	negative
1062	-0.31	0.3556	0.6157	-7.2741	0.210631	834.588	419.7	21535.1	15657.9	14935.6	19715.9	24516.1	15797.1	12872.5	8447.93	negative
920	-0.24	0.3562	0.6163	-7.2755	0.210208	738.812	870.03	7163.02	6363.41	5454.81	9128.5	6037.01	6971.49	3842.31	7228.36	positive
1407	-0.27	0.3585	0.6196	-7.2802	0.207889	783.984	553.14	19817.5	12013.3	12110.5	15162.9	9569.47	12901.4	18891.8	8831.99	negative
1272	-0.51	0.3592	0.62	-7.1911	0.207608	293.038	1170.16	9320.99	5923.92	8660.42	5765.57	NA	10691.8	2264.28	5468.95	negative
1162	-0.29	0.359	0.62	-7.2813	0.207608	179.039	248.53	11074.2	5701.97	5970.79	7593.07	5006.11	9797.7	4739.31	5480.88	negative	5-Methylthioribose;5-Methylthio-D-ribose
739	0.08	0.3596	0.62	-7.2825	0.207608	700.627	1787.88	24694.7	23334.5	23361.8	25341.2	26076.1	23678	27046	25674.2	positive
1805	-0.08	0.3602	0.6204	-7.2838	0.207328	348.093	2369.77	31037.4	33651.9	30791.1	29585.6	30593.1	29055.7	29494.2	29154.9	negative
766	-0.25	0.3604	0.6204	-7.2843	0.207328	764.522	630.46	15571	21665.2	19388.6	17227.9	10684.7	20775.2	21250.3	11806.6	positive	PE(22:6(4Z,7Z,10Z,13Z,16Z,19Z)/16:0);PE(22:6(4Z,7Z,10Z,13Z,16Z,19Z)/16:0);PE(22:5(7Z,10Z,13Z,16Z,19Z)/16:1(9Z));PE(20:2(11Z,14Z)/16:1(9Z));PE(20:2(11Z,14Z)/16:1(9Z));PE(20:2(11Z,14Z)/18:4(6Z,9Z,12Z,15Z));PE(20:2(11Z,14Z)/18:4(6Z,9Z,12Z,15Z));PE(20:3(5Z,8Z,11Z)/16:0);PE(20:3(5Z,8Z,11Z)/18:3(6Z,9Z,12Z));PE(20:3(5Z,8Z,11Z)/18:3(9Z,12Z,15Z));PE(20:3(8Z,11Z,14Z)/16:0);PE(20:3(8Z,11Z,14Z)/16:0);PE(20:3…
654	-0.2	0.3609	0.6204	-7.2853	0.207328	745.594	742.63	8032.56	6214.63	5989.07	6722.27	7779.26	6446.76	5660.54	4019.01	positive
1693	0.08	0.3611	0.6204	-7.2857	0.207328	355.977	2109.16	43646.1	43192.3	41139.9	42649.8	43971.9	43449.4	44947.6	47513.9	negative
713	-0.24	0.3612	0.6204	-7.286	0.207328	241.204	1527.48	29442.5	20814.1	19859.5	31623.2	21833.8	30114.3	15733.1	19375.2	positive	Hexamethonium
1229	-0.62	0.3627	0.6218	-7.2892	0.206349	254.918	939.83	9270.48	4451.37	7332.86	4856.38	1493.82	12218.5	2451.83	5861.51	negative
802	-0.6	0.363	0.6218	-7.2896	0.206349	166.058	752.43	13834.4	7860.32	9373.8	8724.64	3169.56	18076.4	2756.72	10754.9	positive	Cycloserine;Cycloserine;3-Amino-2-oxazolidone;DL-Cycloserine;Cycloserine;N-Formiminoglycine
1206	-0.48	0.363	0.6218	-7.2897	0.206349	476.281	761.76	633200	171313	146946	200516	224078	203360	191980	95488.6	negative
2106	-0.11	0.3632	0.6218	-7.2901	0.206349	261.075	1781.82	7591.55	9623.72	8853.08	7737.9	7626.25	7285.92	8019.56	8380.81	negative
806	-0.49	0.3669	0.6277	-7.2979	0.202248	85.0478	950.24	17845.4	7528.23	10156.9	8296.38	2951.84	14616.4	6571.82	10220.1	positive
1901	-0.29	0.3676	0.6278	-7.2089	0.202179	698.851	873.42	18114.5	14123.4	14703.3	17514.7	7763.51	16521.2	NA	17466.2	negative
983	0.25	0.3676	0.6278	-7.2991	0.202179	402.233	981.49	3404.94	2480.99	2597.9	2712.51	5603.41	2969.98	2454.29	2907.08	positive
1788	-0.09	0.3702	0.6308	-7.3045	0.200108	327.057	1885.23	32715	31696.7	29559.7	35382.8	31094.8	27819.6	31396.2	31165	negative	Cabbage identification factor 2
157	-1.39	0.3703	0.6308	-7.3047	0.200108	400.305	164.43	27364.1	32078	21255.3	2.38468e+06	40471	31653.7	31473.5	23568.3	positive	13,14-Dihydro PGF-1a;9,12-dimethoxy-13-hydroxy-10-octadecenoic acid;11,13-dimethoxy-12-hydroxy-9-octadecenoic acid;9,10-dimethoxy-13-hydroxy-11-octadecenoic acid;9,13-dihydroxy-12-ethoxy-10-octadecenoic acid;9,13-dihydroxy-10-ethoxy-11-octadecenoic acid
1589	-0.08	0.3705	0.6308	-7.3051	0.200108	343.98	1935.09	61301.4	61344.8	68099.4	59539	58808.8	59656.2	62247.1	55565.4	negative
2024	-0.09	0.3711	0.6313	-7.3063	0.199764	263.036	1762.83	13245.6	13576	13058	16090.2	13482	13052.9	13253.4	12545.6	negative	Frutinone A
153	-0.28	0.3733	0.6345	-7.2207	0.197568	624.592	151.6	33291.7	31882.7	24279.8	26361.6	NA	38287.1	20550.4	16640.8	positive	DG(16:0e/18:0/0:0)
1990	0.1	0.3736	0.6346	-7.3114	0.1975	302.126	2382.3	16206.7	16033.2	15233.2	15864.7	18164.3	18039.7	17517.5	14336.2	negative	Pipemidic acid
372	0.35	0.374	0.6347	-7.3121	0.197432	524.54	163.25	100810	138354	74158.6	146253	279455	133037	108237	99177.9	positive	erythro-6,8-Dotriacontanediol;erythro-7,9-Dotriacontanediol
525	-0.13	0.3755	0.6359	-7.315	0.196611	570.458	184.48	85943.7	73733.8	81901.5	70648.6	72862.1	64735	88573.7	60752.6	positive
862	-0.36	0.3756	0.6359	-7.3153	0.196611	733.551	234.09	13546.9	4504.77	4019.49	5027.86	4755.93	5458.26	3571.03	4887.76	positive	PE(14:0/18:0);PE(14:0/18:0);PE(16:0/16:0);PE(16:0/16:0);PE(18:0/14:0);PE(18:0/14:0);3-Sn-phosphatidylethanolamine;3-Hexadecanoyloleanolic acid;PC(15:0/14:0);PC(15:0/14:0);PC(14:0/15:0);PC(14:0/15:0);DG(20:4(5Z,8Z,11Z,14Z)/0:0/20:4(5Z,8Z,11Z,14Z)) (d5);PE(19:0/13:0);PE(20:0/12:0);PE(17:0/15:0);PE(15:0/17:0);PE(13:0/19:0);PE(12:0/20:0);PC(19:0/10:0);PC(10:0/19:0);PC(12:0/17:0);PC(13:0/16:0);PC(8:0/…
1969	-0.1	0.3758	0.6359	-7.3158	0.196611	252.041	2264.68	16424.1	19675.6	18921	15970.2	16707.7	15530.1	17644.5	16289.1	negative
1667	-0.09	0.3759	0.6359	-7.3158	0.196611	354.017	1964.29	21686.6	20857	18636.8	22393.9	18665.1	20534.1	19850.7	19526.3	negative
2081	0.39	0.3764	0.6359	-7.3169	0.196611	490.296	850.64	11665.9	4451.96	3213.05	5348.21	9539.22	9185.46	6211.47	4836.93	negative
1650	-0.1	0.3765	0.6359	-7.317	0.196611	287.008	2159.83	54338.8	56320.6	46489.8	46857.2	47337.1	45561.6	52333.4	44840.1	negative
1691	-0.7	0.3783	0.6365	-7.231	0.196202	831.611	173.13	47763.3	24819	42267.9	20219.5	NA	42566.2	5513.31	31637	negative	PG(21:0/19:1(9Z));PG(22:1(11Z)/18:0);PG(20:0/20:1(11Z));PG(22:0/18:1(9Z));PG(18:1(9Z)/22:0);PG(18:0/22:1(11Z));PG(20:1(11Z)/20:0);PG(19:1(9Z)/21:0)
1061	-0.29	0.3774	0.6365	-7.3188	0.196202	834.588	419.94	21535.1	15665.3	14935.6	19715.9	24516.1	15797.1	13471.4	8447.93	negative
528	-0.27	0.378	0.6365	-7.32	0.196202	644.495	197.32	81592.4	31098.6	34910	39527.9	35164.7	34310.4	40594.8	33395.7	positive
1889	0.09	0.3782	0.6365	-7.3203	0.196202	339.053	2114.98	21754.6	23320.5	21524.3	21121	25391.4	21882.7	24805.8	21404.2	negative
75	-0.18	0.3782	0.6365	-7.3203	0.196202	323.147	874.54	8681.86	6238.25	7321.16	6072.8	5807.24	7858.37	4651.7	6865.06	positive	Glutamyl-Leucine;Glutamyl-Isoleucine;Isoleucyl-Glutamate;Leucyl-Glutamate;N6-Methyladenosine;2'-O-Methyladenosine;norzolmitripan;3'-O-Methyladenosine;Melanostatin;Avenic acid A;N6-Galacturonyl-L-lysine;N2-Galacturonyl-L-lysine;N-(1-Deoxy-1-fructosyl)threonine;1-Methyladenosine;1-Methyladenosine;2'-Deamino-2'-hydroxy-6'-dehydroparomamine;O6-Methyl-2'-deoxyguanosine
1543	0.08	0.38	0.6387	-7.3239	0.194703	303.09	2228.34	79176	80830.4	73430.1	76864.6	77940.2	83496.7	80194.8	85294	negative
2097	-0.1	0.3803	0.6387	-7.3245	0.194703	485.948	1944.84	10021.5	10361.6	9120.88	9613.64	8475.51	9408.99	10554.6	8163.06	negative
1271	-0.45	0.3824	0.6414	-7.2392	0.192871	210.057	1172.27	11059.6	8514.18	12018	7177.6	NA	13731.8	3282.01	7486.91	negative
1848	0.07	0.3822	0.6414	-7.3282	0.192871	190.019	2139.23	27253.6	26766.7	25515.9	25212	27023.4	26879.4	29044.7	27260.8	negative
494	0.14	0.3831	0.6421	-7.33	0.192397	740.602	157.23	76869.7	85927.2	111091	77752.4	89450.2	92214.6	89610.9	113571	positive	GlcCer(d15:2(4E,6E)/22:0)
889	-0.21	0.3844	0.6437	-7.3325	0.191316	368.425	810.48	9615.3	6260.86	9635.35	11333.1	7627.76	6635.87	10682.8	6797.2	positive
1622	-0.4	0.385	0.6441	-7.3335	0.191047	474.265	765.01	61247.2	23029.8	19271.1	27262.6	26463.4	28222.3	28055.2	11603.9	negative
620	0.15	0.3864	0.6456	-7.3363	0.190036	84.9598	1340.8	37417.6	34138.3	38551.2	50350.1	45943.7	48383.1	34471.5	49681.5	positive
442	-0.23	0.3864	0.6456	-7.3363	0.190036	672.526	190.31	29555.8	19482.7	14542	14028.1	17673.4	14968.2	17898.3	13064.4	positive
1544	0.07	0.3868	0.6457	-7.3371	0.189969	303.09	2215.67	79404.2	80830.4	73430.1	76864.6	77940.2	83496.7	80194.8	85294	negative
1078	-0.52	0.388	0.6472	-7.1079	0.188961	435.491	159.67	36079.4	15292.4	19543.3	13527.7	NA	22540.4	NA	8191.56	negative
39	0.15	0.3891	0.6483	-7.3414	0.188224	772.523	689.53	15183.9	17894.3	16840.9	22790.3	18276.5	21087.5	16971.1	24332.7	positive	PE(22:5(7Z,10Z,13Z,16Z,19Z)/P-16:0);PE(22:5(4Z,7Z,10Z,13Z,16Z)/P-16:0);PE(20:0/15:0);PE(20:0/15:0);PE(20:4(8Z,11Z,14Z,17Z)/P-18:1(11Z));PE(20:4(8Z,11Z,14Z,17Z)/P-18:1(9Z));PE(20:4(5Z,8Z,11Z,14Z)/P-18:1(11Z));PE(20:4(5Z,8Z,11Z,14Z)/P-18:1(9Z));PE(20:5(5Z,8Z,11Z,14Z,17Z)/P-18:0);PC(16:0/16:0);PC(16:0/16:0);PE(15:0/20:0);PE(15:0/20:0);PE(P-16:0/22:5(4Z,7Z,10Z,13Z,16Z));PE(P-16:0/22:5(7Z,10Z,13Z,16Z,…
1275	-0.26	0.3893	0.6483	-7.3417	0.188224	807.562	444.64	365502	303030	256782	387461	476080	244988	225901	204288	negative
1252	0.08	0.3929	0.6534	-7.3485	0.184821	310.973	2212.79	41082.6	44924.9	41838.7	41252.8	46845.6	41637.6	48200	42423.5	negative
1458	-0.08	0.3937	0.6534	-7.35	0.184821	285.01	2025.16	121984	113259	107909	103187	108556	102415	109972	100471	negative
1706	0.1	0.3938	0.6534	-7.3503	0.184821	296.01	667.09	38078.2	39332.4	42465.6	37419.1	42554.9	35945.6	45394.3	44647.5	negative
1184	0.4	0.3941	0.6534	-7.3507	0.184821	243.063	202.54	36781.6	20330.3	20793.8	29075.8	23623.1	78690.7	20135.2	36166.8	negative	Pseudouridine;Pseudouridine;Uridine;Uridine;Spongouridine
1183	0.4	0.3941	0.6534	-7.3507	0.184821	243.063	202.54	36781.6	20330.3	20793.8	29075.8	23623.1	78690.7	20135.2	36166.8	negative	Pseudouridine;Pseudouridine;Uridine;Uridine;Spongouridine
2058	-0.3	0.3942	0.6534	-7.3509	0.184821	800.014	568.57	11273.8	11871.3	8690.91	10083.5	5134.26	11761.6	13932.8	6026.09	negative
351	-0.49	0.3961	0.656	-7.3543	0.183096	182.081	741.51	101934	56455.2	65793.4	72979.4	26629.4	142522	28287.3	66918.4	positive	Furfuryl acetate;L-Tyrosine;o-Tyrosine;Meta-Tyrosine;Ethyl 3-furoate;Ethyl furoate;4,6,7-Trihydroxy-1,2,3,4-tetrahydroisoquinoline;4-Hydroxy-4-(3-pyridyl)-butanoic acid;gamma-Hydroxy-3-pyridinebutanoate;L-Threo-3-Phenylserine;Ethyl maltol;Ethyl maltol;Beta-Tyrosine;3-Amino-3-(4-hydroxyphenyl)propanoate;N-Hydroxy-L-phenylalanine;D-Tyrosine;2,4,5-Trihydroxytoluene;Gentisyl alcohol;DL-Tyrosine;4-Hyd…
1636	0.08	0.3964	0.656	-7.3549	0.183096	305.05	721.64	46470	51998.9	50340.5	49331.1	51838.5	53608.5	47705.5	56755.2	negative
2004	-0.09	0.3971	0.6567	-7.3562	0.182633	330.05	2351.88	15514.3	17450.6	15286.2	16814.3	15692.9	13862.5	16522.1	15279.7	negative
861	-0.32	0.3975	0.6568	-7.3569	0.182567	784.512	647.86	13648.5	4405.67	6500.51	6002.3	6826.04	7215.81	4350.85	4472.07	positive	PG(18:3(6Z,9Z,12Z)/16:1(9Z));PG(18:3(6Z,9Z,12Z)/16:1(9Z));PG(18:3(9Z,12Z,15Z)/16:1(9Z));PG(18:3(9Z,12Z,15Z)/16:1(9Z));PG(16:0/16:1(9Z));PG(16:0/16:1(9Z));PG(16:1(9Z)/16:0);PG(16:1(9Z)/16:0);PG(16:1(9Z)/18:3(6Z,9Z,12Z));PG(16:1(9Z)/18:3(6Z,9Z,12Z));PG(16:1(9Z)/18:3(9Z,12Z,15Z));PG(16:1(9Z)/18:3(9Z,12Z,15Z));PS(18:2(9Z,12Z)/18:2(9Z,12Z));PS(18:2(9Z,12Z)/18:2(9Z,12Z));PS(18:3(9Z,12Z,15Z)/18:1(9Z));P…
1372	-0.51	0.3982	0.657	-7.3582	0.182435	180.067	746.49	167965	85215.2	117821	108606	38642.1	237269	45711.8	105854	negative	L-Tyrosine;o-Tyrosine;Meta-Tyrosine;4,6,7-Trihydroxy-1,2,3,4-tetrahydroisoquinoline;4-Hydroxy-4-(3-pyridyl)-butanoic acid;gamma-Hydroxy-3-pyridinebutanoate;L-Threo-3-Phenylserine;Beta-Tyrosine;3-Amino-3-(4-hydroxyphenyl)propanoate;N-Hydroxy-L-phenylalanine;D-Tyrosine;DL-Tyrosine;L-threo-3-Phenylserine;L-Tyrosine
1289	0.08	0.3986	0.657	-7.3591	0.182435	338.057	2258.38	24567.6	24260.2	24923.6	22407.6	23981.1	23913.1	27943.6	26063.3	negative
2107	0.11	0.3988	0.657	-7.3593	0.182435	132.868	94.04	7811.69	9157.84	6891.36	7238.02	7698.58	8159.55	9470.92	8107.95	negative
1737	-0.09	0.3992	0.657	-7.36	0.182435	294.05	2068.8	42506.6	40690.6	33740.7	35326.5	34771.1	38043.4	35183.7	34111.5	negative	5-Aminoimidazole ribonucleotide;Aminoimidazole ribotide
856	-0.21	0.3996	0.657	-7.3608	0.182435	452.313	1282.81	14157.1	9543.95	9707.51	13786.1	11511.6	13691.7	8397.88	7671.79	positive	Methyl 2-(10-heptadecenyl)-6-hydroxybenzoate;Heptadecanoyl carnitine;N-Oleoyl phenylalanine;N-oleoyl phenylalanine;Imperialine;2alpha-Methyl-17beta-[(tetrahydro-2H-pyran-2-yl)oxy]-5alpha-androstan-3-one;1alpha-hydroxy-21-nor-20-oxavitamin D3 / 1alpha-hydroxy-21-nor-20-oxacholecalciferol;1alpha,25-dihydroxy-23,24-dinorvitamin D3 / 1alpha,25-dihydroxy-23,24-dinorcholecalciferol;1alpha,25-dihydroxy-…
336	-0.18	0.3998	0.657	-7.3612	0.182435	424.363	168.46	369132	281184	210581	235505	271218	235170	262080	185589	positive
1989	0.09	0.3999	0.657	-7.3614	0.182435	292.09	2148.78	14989.7	16120.3	14312.8	15639.6	18264.7	15678.1	15937.8	15022.2	negative
34	0.11	0.4001	0.657	-7.3616	0.182435	728.559	681.89	11505158	10433709	10587820	11109092	13735833	11046894	13054187	9755438	positive	PE(20:2(11Z,14Z)/P-16:0);PE(18:1(9Z)/P-18:1(11Z));PE(18:1(9Z)/P-18:1(9Z));PE(18:1(11Z)/P-18:1(11Z));PE(18:1(11Z)/P-18:1(9Z));PE(18:2(9Z,12Z)/P-18:0);PE(P-18:0/18:2(9Z,12Z));PE(P-18:0/18:2(9Z,12Z));PE(P-16:0/20:2(11Z,14Z));PE(P-16:0/20:2(11Z,14Z));PE(P-18:1(11Z)/18:1(11Z));PE(P-18:1(11Z)/18:1(9Z));PE(P-18:1(9Z)/18:1(9Z));PE(P-18:1(9Z)/18:1(11Z));PA(O-18:0/18:2(9Z,12Z));PA(O-16:0/20:2(11Z,14Z));PA(…
1508	0.14	0.4005	0.6573	-7.3625	0.182236	255.234	172.62	105597	77462.1	72896.8	86560.3	103059	87154.3	104598	79975.6	negative	Ethyl tetradecanoate;ethyl tetradecanoate;Palmitic acid;Hexadecanoic acid;Palmitic acid;Isopalmitic acid;Isopalmitic acid;Butyl dodecanoate;Dodecyl butyrate;dodecyl butyrate;Hexyl decanoate;hexyl decanoate;Dodecyl 2-methylpropanoate;Trimethyltridecanoic acid;4,8,12-trimethyl-tridecanoic acid;Octyl octanoate;octyl octanoate;2-hydroxyhexadecanal;2,8-dimethyl-tetradecanoic acid;2,6-dimethyl-tetradec…
1146	-0.29	0.4021	0.6594	-7.3654	0.180851	873.589	312.16	49705.4	25816.5	34740.7	35955.8	42804.6	31717.2	33059.2	15833.1	negative	PI(O-20:0/18:3(6Z,9Z,12Z));PI(O-20:0/18:3(9Z,12Z,15Z));PI(O-18:0/20:3(8Z,11Z,14Z));PI(P-18:0/20:2(11Z,14Z));PI(P-16:0/22:2(13Z,16Z));PI(P-20:0/18:2(9Z,12Z))
1095	-0.36	0.4036	0.6613	-7.2795	0.179601	275.038	368.49	18099.7	14713	19249.2	13226.1	NA	22225.6	6586.46	13593.1	negative	Suprofen S-oxide;Thiophene-4,5-epoxide
1509	0.08	0.4046	0.6619	-7.3698	0.179208	866.543	674.82	88463.5	94912.9	102931	89118.1	90024.4	105568	99011.7	103584	negative
992	0.08	0.4046	0.6619	-7.3698	0.179208	866.543	674.82	88463.5	94912.9	102931	89118.1	90024.4	105568	99011.7	103584	negative
537	0.2	0.4064	0.6642	-7.2847	0.177701	766.538	685.21	49086.4	50114.8	40122.4	NA	78817.5	48517.3	46582.8	44715.4	positive	PE(22:5(7Z,10Z,13Z,16Z,19Z)/16:0);PE(20:2(11Z,14Z)/16:0);PE(20:2(11Z,14Z)/16:0);PE(20:2(11Z,14Z)/18:3(6Z,9Z,12Z));PE(20:2(11Z,14Z)/18:3(6Z,9Z,12Z));PE(20:2(11Z,14Z)/18:3(9Z,12Z,15Z));PE(20:2(11Z,14Z)/18:3(9Z,12Z,15Z));PE(20:1(11Z)/16:1(9Z));PE(20:1(11Z)/16:1(9Z));PE(20:1(11Z)/18:4(6Z,9Z,12Z,15Z));PE(20:1(11Z)/18:4(6Z,9Z,12Z,15Z));PE(20:3(5Z,8Z,11Z)/18:2(9Z,12Z));PE(20:3(8Z,11Z,14Z)/18:2(9Z,12Z));…
1599	0.25	0.407	0.6642	-7.3741	0.177701	150.002	158.8	28464.7	40969.8	26412.1	43001.3	37858.4	34179.9	66270.6	30632.7	negative	1,2-Benzisothiazol-3(2H)-one;4-Thiocyanatophenol
383	0.25	0.4071	0.6642	-7.3742	0.177701	849.585	332.15	163763	124643	109117	149606	262988	164132	153736	100892	positive	3-O-Sulfogalactosylceramide (d18:1/18:0);C18 Sulfatide;PI(O-16:0/20:2(11Z,14Z));PI(O-18:0/18:2(9Z,12Z));PI(P-20:0/16:1(9Z));PI(P-16:0/20:1(11Z));PI(P-18:0/18:1(9Z))
385	-0.33	0.4072	0.6642	-7.3744	0.177701	363.31	166.45	261173	99372.1	71317.5	100826	106561	85530.8	99356.4	82942.1	positive	9-Hexadecenoylcholine
1231	-0.57	0.4084	0.6656	-7.3764	0.176787	164.948	940.73	6051.53	2594.87	5102.3	4392.33	983.98	8966.14	2052.12	3988.38	negative
1832	0.07	0.4098	0.6671	-7.379	0.175809	175.021	2362.6	28712.5	28984	27566.6	27096.1	30517.9	27612.4	29740.4	30096.6	negative
872	0.19	0.41	0.6671	-7.3792	0.175809	262.051	1594.78	8735.04	8756.76	7678.15	9926.34	8718.02	12957.5	12659.3	6915.92	positive	S-Phenylmercapturic acid
289	-0.14	0.4106	0.6676	-7.3803	0.175484	851.601	177.52	592867	437211	385432	515764	424290	362516	501565	448289	positive	PI(O-16:0/20:1(11Z));PI(O-18:0/18:1(9Z));PI(O-20:0/16:1(9Z));PI(P-20:0/16:0);PI(P-18:0/18:0);PI(P-16:0/20:0)
350	-0.47	0.4108	0.6676	-7.3808	0.175484	165.055	743.75	152472	79712.3	101159	103808	39174.8	210919	43378	97174.8	positive	Phenylpyruvic acid;Phenylpyruvate;m-Coumaric acid;trans-3-Hydroxycinnamate;cis-p-Coumaric acid;cis-p-Coumarate;2-Hydroxycinnamic acid;trans-2-Hydroxycinnamate;Enol-phenylpyruvate;2-Hydroxy-3-phenylpropenoate;4-Hydroxycinnamic acid;4-Coumarate;Coumaric acid;cis-2-Hydroxycinnamate;Methyl Phenylglyoxalate;Caffeic aldehyde;3-Oxo-3-phenylpropanoate;9-hydroxy-7Z-Nonene-3,5-diynoic acid;9-hydroxy-7E-Non…
1148	0.42	0.412	0.6689	-7.3828	0.174639	859.538	176.59	633253	526357	318515	718662	272161	1182639	878080	858166	negative	PI(18:1(9Z)/18:2(9Z,12Z));PI(18:1(9Z)/18:2(9Z,12Z));PI(18:2(9Z,12Z)/18:1(11Z));PI(18:2(9Z,12Z)/18:1(9Z));PI(18:2(9Z,12Z)/18:1(9Z));PI(18:3(6Z,9Z,12Z)/18:0);PI(18:3(6Z,9Z,12Z)/18:0);PI(18:3(9Z,12Z,15Z)/18:0);PI(18:3(9Z,12Z,15Z)/18:0);PI(18:0/18:3(6Z,9Z,12Z));PI(18:0/18:3(6Z,9Z,12Z));PI(18:0/18:3(9Z,12Z,15Z));PI(18:0/18:3(9Z,12Z,15Z));PI(18:1(11Z)/18:2(9Z,12Z));PI(16:0/20:3(5Z,8Z,11Z));PI(16:0/20:3…
1187	-0.53	0.4161	0.6727	-6.8855	0.172179	370.09	1573.91	16966.6	8447.46	8836.73	5858.94	NA	6418.03	NA	NA	negative
1743	-0.11	0.4147	0.6727	-7.3875	0.172179	157.016	210.48	30109.3	42221.9	36906.4	33280.9	31118.7	36299.9	34419.3	29210.4	negative
1641	0.08	0.4151	0.6727	-7.3881	0.172179	346.133	2075.2	17517.2	20882.2	18811	19627.2	19257.5	21379.5	20224.9	20124.7	negative
427	0.19	0.4158	0.6727	-7.3893	0.172179	861.548	172.78	199285	122279	94506	112202	139884	151656	149138	137931	positive	PI(18:1(9Z)/18:2(9Z,12Z));PI(18:1(9Z)/18:2(9Z,12Z));PI(18:2(9Z,12Z)/18:1(11Z));PI(18:2(9Z,12Z)/18:1(9Z));PI(18:2(9Z,12Z)/18:1(9Z));PI(18:3(6Z,9Z,12Z)/18:0);PI(18:3(6Z,9Z,12Z)/18:0);PI(18:3(9Z,12Z,15Z)/18:0);PI(18:3(9Z,12Z,15Z)/18:0);PI(18:0/16:0);PI(18:0/16:0);PI(18:0/18:3(6Z,9Z,12Z));PI(18:0/18:3(6Z,9Z,12Z));PI(18:0/18:3(9Z,12Z,15Z));PI(18:0/18:3(9Z,12Z,15Z));PI(18:1(11Z)/18:2(9Z,12Z));PI(16:0/1…
2060	-0.08	0.4169	0.6727	-7.3913	0.172179	329.054	1994.55	12727.8	13496.7	11594.5	12144.2	12287.6	11983.1	12218.6	10815.8	negative	5-Hydroxydantrolene
765	-0.24	0.417	0.6727	-7.3913	0.172179	222.116	323.76	20392.2	12802	14763.4	14836.6	10473.2	21715.6	9328.84	13791.4	positive
35	-0.13	0.4172	0.6727	-7.3917	0.172179	754.573	680.76	167805	153770	182722	177697	178964	161767	172221	117342	positive	PE(20:0/P-16:0);PE(20:2(11Z,14Z)/P-18:1(11Z));PE(20:2(11Z,14Z)/P-18:1(9Z));PE(20:3(5Z,8Z,11Z)/P-18:0);PE(20:3(8Z,11Z,14Z)/P-18:0);PE(18:0/P-18:0);PC(P-18:0/15:0);PC(P-18:0/15:0);PE(dm18:0/18:0);PE(P-18:0/18:0);PE(P-18:0/20:3(5Z,8Z,11Z));PE(P-18:0/20:3(8Z,11Z,14Z));PE(P-18:0/20:3(8Z,11Z,14Z));PE(P-16:0/20:0);PE(P-16:0/20:0);PE(P-18:1(11Z)/20:2(11Z,14Z));PE(P-18:1(9Z)/20:2(11Z,14Z));PC(15:0/P-18:0)…
490	0.36	0.4172	0.6727	-7.3918	0.172179	525.543	161.61	48153.2	87091.4	28881.1	52853.1	114555	60142.1	64244.6	38701.2	positive
1505	-0.13	0.4175	0.6727	-7.3922	0.172179	310.903	1843.76	35107.7	39537.8	25348.3	28667.5	29429.2	28548.6	30930.9	27108.4	negative
841	-0.22	0.4175	0.6727	-7.3922	0.172179	73.0649	177.36	11460.8	10867	15104.9	10204.8	15452.5	9705.24	6859.39	10270.3	positive	2,2-Dimethyloxirane;Butanone;Methyl ethyl ketone;Butan-2-one ;Tetrahydrofuran;2-Buten-1-ol;2-Methylpropanal;3-Buten-1-ol;Butanal;Butanal;1,2-Epoxybutane;Isobutanal (Isobutyraldehyde)
1689	-0.41	0.4198	0.676	-7.3962	0.170053	239.06	154.13	48614.7	14870.3	11348.9	12652.1	17647.7	10399	17803.5	10146.1	negative	Propyl 1-(propylsulfinyl)propyl disulfide
1233	-0.46	0.4213	0.6779	-7.3111	0.168834	446.86	943.35	6074.54	3598.3	5244.97	5063.83	NA	7806.21	1477.82	3910.62	negative
1884	0.07	0.4234	0.6807	-7.4021	0.167044	261.043	1817.21	23026.7	25420.5	22172.9	22535.5	25710.7	24828.5	23772.9	23572.6	negative
1944	0.2	0.4247	0.6823	-7.4043	0.166025	147.064	151.2	15391.1	15363.2	11804	13711.2	21016.2	11543.1	21343.7	12780.4	negative
772	-0.2	0.426	0.6835	-7.4065	0.165261	826.581	465.4	17322.4	13606.5	12522.7	21133.9	17661.1	16254.1	12236.1	10331.5	positive	PI-Cer(t20:0/16:0);PI-Cer(t18:0/18:0);PI-Cer(d18:0/18:0(2OH));PI-Cer(d20:0/16:0(2OH))
670	0.23	0.4264	0.6835	-7.4072	0.165261	680.481	691.16	20480.6	21290.6	23843.6	20309.9	20523	40950.6	16501.7	28477.2	positive
1933	-0.27	0.4265	0.6835	-7.4073	0.165261	596.396	1204.02	22184.2	14142.1	12912.2	17858.6	19020.9	15367.4	16057.1	7226.2	negative
392	-0.17	0.4267	0.6835	-7.4077	0.165261	353.268	159.64	112641	175068	113208	151095	144687	94885.1	139434	109654	positive	MG(0:0/18:3(6Z,9Z,12Z)/0:0);MG(0:0/18:3(9Z,12Z,15Z)/0:0);MG(18:3(6Z,9Z,12Z)/0:0/0:0);MG(18:3(9Z,12Z,15Z)/0:0/0:0);Montanol;Ceriporic acid C
868	0.16	0.4273	0.684	-7.4087	0.164944	242.284	790.94	11726.5	9167.79	10476.9	7676.74	13340.7	12343.8	10130.6	8182.33	positive
1616	-0.78	0.4278	0.6842	-7.3221	0.164817	334.064	651.6	48474.3	20432.6	31527.7	17759.6	NA	63626.5	3862.09	16429.8	negative
672	-0.23	0.4284	0.6843	-7.4105	0.164753	238.253	697.56	35171.5	33804.2	32641	38692.1	35711.6	40025.8	33926.2	16393	positive	1-Tetradecene;1-Tetradecene;(E)-7-Tetradecene;Cyclotetradecane;3-Tetradecene;2,6-Dimethyl-2-dodecene;6Z-Tetradecene;7Z-Tetradecene
2033	0.08	0.4285	0.6843	-7.4106	0.164753	416.88	901.37	12867.3	13912	14971.6	13582.9	14322.2	13523.3	15576.6	14897.1	negative
1375	0.54	0.431	0.6848	-7.188	0.164436	383.124	756.61	6768.13	3246.11	4691.35	3986.47	NA	13876.5	NA	3093.61	negative
1860	-0.59	0.4293	0.6848	-7.3247	0.164436	211.054	1224.79	24985.2	11771.1	20725.4	10299.9	NA	27751.5	3657.03	11469.7	negative
2031	-0.08	0.4302	0.6848	-7.4135	0.164436	371.064	2219.42	13772	14936.1	15678.2	12825.3	14037.2	12838.5	13983.2	13150.6	negative
967	0.13	0.4303	0.6848	-7.4135	0.164436	660.49	272.14	4732.51	4592.63	5435.51	3874.41	6265.69	5168.39	4467.56	4505.44	positive
915	0.09	0.4304	0.6848	-7.4137	0.164436	826.581	220.33	7588.26	9711.73	8837.01	8666.7	8530.73	9632.67	9297.55	9363.08	positive	PI-Cer(t20:0/16:0);PI-Cer(t18:0/18:0);PI-Cer(d18:0/18:0(2OH));PI-Cer(d20:0/16:0(2OH))
1570	0.29	0.4308	0.6848	-7.4143	0.164436	279.234	204.96	76494.2	41573.5	26717	41778.1	64901.5	54478	65286.5	34205.7	negative	Linoleic acid;Linoleate;Linoleic acid;5-Octadecynoic acid;5-octadecynoic acid;Ethyl 2E,4Z-hexadecadienoate;Mangiferic acid;Linalyl caprylate;10E,12Z-Octadecadienoic acid;9E,11E-Octadecadienoic acid;9E,11E-octadecadienoic acid;Linoelaidic acid;Linoelaidic acid;Octadecadienoate;2,4-octadecadienoic acid;Bovinic acid;9-cis,11-trans-Octadecadienoate;Rumenic acid;6Z,9Z-octadecadienoic acid;6Z,9Z-octade…
1561	0.09	0.4311	0.6848	-7.4148	0.164436	325.039	1061.66	9233.18	7598.92	9552.39	8583.31	8793.76	8645.34	10023	9667.1	negative
564	-0.36	0.4315	0.6851	-7.4156	0.164246	173.45	161.58	40599.8	69035	58706	32964.2	40558.1	55399.9	54619.4	16188.2	positive
127	-1.25	0.4325	0.6854	-7.4172	0.164056	576.411	181.18	19105.2	18992.3	13325.9	1.83105e+06	27952.8	19320.3	25304.2	20001.1	positive
854	0.4	0.4326	0.6854	-7.4172	0.164056	254.161	999.72	5424.97	4222.83	5149.29	4052.08	2778.04	14323.4	4180.89	8782.97	positive
487	0.28	0.4327	0.6854	-7.4174	0.164056	504.308	758.65	6765.83	3123.11	3720.25	3969.28	6762.58	6152.59	5507.15	2919.22	positive	LysoPC(15:0);PC(15:0/0:0);Suillin;LysoPE(20:3(5Z,8Z,11Z)/0:0);LysoPE(20:3(8Z,11Z,14Z)/0:0);PE(20:3(8Z,11Z,14Z)/0:0);LysoPE(20:3(11Z,14Z,17Z)/0:0);LysoPE(0:0/18:0);LysoPE(18:0/0:0);PE(18:0/0:0);LysoPE(0:0/20:3(5Z,8Z,11Z));LysoPE(0:0/20:3(8Z,11Z,14Z));LysoPE(0:0/20:3(11Z,14Z,17Z));2-Acetoxy-3-geranylgeranyl-1,4-dihydroxybenzene;Bolegrevilol;13'-Carboxy-gamma-tocotrienol;LysoSM(d18:1);Sphingosyl-pho…
1836	0.22	0.4338	0.6867	-7.4192	0.163233	836.605	414.18	16608	14042.1	14673.5	15606.5	30201.3	17806.3	13959.5	12923.6	negative	PI-Cer(d20:0/18:0);PI-Cer(d18:0/20:0)
1892	-0.07	0.4342	0.6867	-7.4198	0.163233	333.039	2214.14	20948	25067.4	22765.2	21378.8	21474.7	20685.5	21498.4	21796.1	negative	Dehydrodolineone
354	-0.44	0.4349	0.6871	-7.4209	0.16298	226.045	750.67	21572.5	10950.8	15875.6	16409.9	5912.18	30783.5	6416.96	15404.5	positive	Furazolidone;Furazolidone;1-Piperazinecarbodithioic acid;para-Trifluoromethylphenol;Dinitolmide;Dazomet;2,4-Dinitrophenol
948	0.25	0.4351	0.6871	-7.4212	0.16298	192.006	886.52	7060.23	2324.06	4606.76	4142.68	NA	NA	NA	NA	positive	Aminosalicylic Acid;4-Aminosalicylate;Mesalazine;6-Methoxy-pyridine-3-carboxylic acid;2-Nitro-p-cresol;3-Aminosalicylic acid;3-Hydroxyanthranilic acid;3-Hydroxyanthranilate;1-Carbapen-2-em-3-carboxylic acid;o-Hydroxylaminobenzoate;4-Nitroanisole;2-Nitroanisole;Salicylhydroxamic acid;3-Hydroxy-2-methylpyridine-5-carboxylate;3-Amino-5-hydroxybenzoate;3-Amino-4-hydroxybenzoate
43	-0.17	0.4358	0.6875	-7.4225	0.162727	663.453	148.24	9052690	10343737	8759516	10602602	9997629	7047172	11775514	6633132	positive
417	-0.86	0.4364	0.6875	-7.4233	0.162727	90.055	1262.56	130409	56390.5	79408	44104.2	5629.79	207767	26128.8	78607	positive	Beta-Alanine;beta-Alanine;L-Alanine;L-Alanine;Sarcosine;Sarcosine;D-Alanine;D-Alanine;Ethyl carbamate;Urethane;(alpha-D-mannosyl)7-beta-D-mannosyl-diacetylchitobiosyl-L-asparagine, isoform A (protein);Alanine;HMMF;2-Nitropropane
421	-0.8	0.4364	0.6875	-7.4234	0.162727	173.092	1263.37	15663.2	7424.29	11343.4	5861.8	873.25	26661.6	3753.7	9572.31	positive	4-Hydroxyproline;Hydroxyproline;Glycylproline;N-Acetyl-L-alanine;Propionylglycine;4-Hydroxy-L-proline;Trans-3-hydroxy-L-proline;trans-3-Hydroxy-L-proline;L-prolyl-L-glycine ;cis-4-Hydroxy-D-proline;cis-4-Hydroxy-D-proline;5-Aminolevulinic acid;5-Aminolevulinate;5-amino-levulinic acid;N-Acetyl-beta-alanine;N-Acetyl-beta-alanine;4-Hydroxy-2-pyrrolidinecarboxylic acid;3-Hydroxy-L-proline;L-Glutamic …
441	-0.17	0.4368	0.6875	-7.424	0.162727	853.608	182.68	63808.6	49547.2	36028.6	44546.6	43867.6	51937.2	42350.3	32731.2	positive	PA(22:0/22:1(11Z));PA(22:1(11Z)/22:0);PS(O-18:0/19:1(9Z));PS(O-20:0/17:1(9Z));PS(P-16:0/21:0);PS(P-18:0/19:0);PS(P-20:0/17:0)
37	-0.15	0.4371	0.6875	-7.4244	0.162727	769.557	674.65	46541.9	43902.6	50306.2	52561.4	50272.7	43943.2	53190.3	30025.5	positive	Ubiquinol 8
866	-0.23	0.4372	0.6875	-7.4247	0.162727	767.542	631.43	11798	10091.4	11135.5	10866.7	5568.49	12948	13362.3	7862.31	positive
36	-0.12	0.438	0.6883	-7.426	0.162222	747.572	691.52	70459.9	83254	63198.9	73362.7	67123.2	69020.9	79109.7	53076.6	positive
353	-0.45	0.4384	0.6884	-7.4266	0.162159	147.044	739.26	37173.1	19178.6	27692.2	26779.5	9840.13	54429.8	10912.6	26023.7	positive	Coumarin;Coumarin;Phenylpropiolic acid;2-Benzofurancarboxaldehyde;Chromone
943	-0.46	0.4415	0.6925	-7.3447	0.15958	204.154	1413.91	1526.05	6560.88	5616.47	7516.88	2899.03	NA	2987.96	4105.35	positive
1808	-0.43	0.4418	0.6925	-7.4319	0.15958	479.3	751.93	33301.3	13450.1	9607.01	19572.1	24980.5	13689.4	13413.4	5605.05	negative	Crustecdysone;Pterosterone;Inokosterone;inokosterone;Ajugasterone C;20-Hydroxyecdysone;Callinecdysone A;26-Hydroxyecdysone;20-hydroxyecdysone;22-deoxy-20,21-dihydroxyecdysone
895	0.2	0.442	0.6925	-7.4322	0.15958	117.091	180.17	10826.9	7933.26	6793.5	6369.76	10712.7	10533.5	5951.38	9593.22	positive	Caproic acid;Hexanoic acid;Caproic acid;Isocaproic acid;Isocaproic acid;3-Methylbutyl formate;Isoamyl formate;3-Methyl-2-butenyl formate;3-Methylpentanoic acid;3-methyl valeric acid;Ethyl butyrate;Methyl (S)-2-Methylbutanoate;Pentyl formate;2,4,5-Trimethyl-1,3-dioxolane;Methyl 3-methylbutanoate;Propyl propionate;propyl propionate;Isopropyl propionate;(Â±)-2-Methylpentanoic acid;2-methyl valeric a…
516	-0.1	0.4424	0.6925	-7.4328	0.15958	823.57	176.21	42193.5	49217.5	37842.3	44938.2	38459.2	43058.9	45910.8	34869.1	positive	PI(O-16:0/18:1(9Z));PI(O-18:0/16:1(9Z));PI(O-20:0/14:1(9Z));1-(8-[3]-ladderane-octanyl)-2-(8-[3]-ladderane-octanyl)-sn-glycerophosphoethanolamine;PI(P-20:0/14:0);PI(P-18:0/16:0);PI(P-16:0/18:0)
234	0.13	0.4432	0.6931	-7.4341	0.159204	709.515	174.05	24961	29181.4	22143.2	30192.8	37345.8	24270.4	27298.6	28520.1	positive	DG(20:0/0:0/20:5n3);DG(18:0/0:0/22:5n3);DG(18:0/0:0/22:5n6);DG(18:1n7/0:0/22:4n6);DG(18:1(11Z)/22:4(7Z,10Z,13Z,16Z)/0:0);DG(18:0/22:5(7Z,10Z,13Z,16Z,19Z)/0:0);DG(18:0/22:5(7Z,10Z,13Z,16Z,19Z)/0:0)[iso2];DG(18:0/22:5(4Z,7Z,10Z,13Z,16Z)/0:0);DG(18:3(9Z,12Z,15Z)/22:2(13Z,16Z)/0:0);DG(18:3(9Z,12Z,15Z)/22:2(13Z,16Z)/0:0)[iso2];DG(18:1(9Z)/22:4(7Z,10Z,13Z,16Z)/0:0);DG(18:1(9Z)/22:4(7Z,10Z,13Z,16Z)/0:0)…
1798	0.08	0.4435	0.6931	-7.4345	0.159204	250.042	2069.2	28996.8	30290.7	28500.2	27258.7	29495.2	27698.7	34186.2	30269.1	negative
448	0.11	0.4437	0.6931	-7.4348	0.159204	151.096	159.97	123120	148054	101621	118326	136256	115750	150231	127013	positive
1842	-0.07	0.4462	0.6964	-7.4387	0.157141	302.126	2283	29733.6	29357.5	26478.3	29190	26089.6	26918.3	26359.8	29889.2	negative	Pipemidic acid
1353	0.84	0.4479	0.6974	-7.4414	0.156518	611.148	1491.6	37922.4	18213.7	33485.9	13109.2	7918.55	296780	20508.3	65452.4	negative
919	0.17	0.4481	0.6974	-7.4417	0.156518	438.298	762.36	7203.25	6204.25	6761.1	8552.38	9553.93	9442.24	8395.52	5391.43	positive	L-Palmitoylcarnitine;L-Palmitoylcarnitine;Palmitoylcarnitine;3b-Hydroxy-5-cholenoic acid;3beta-Hydroxy-chol-5-en-24-oic Acid;2-(10-Heptadecenyl)-6-hydroxybenzoic acid;PE(P-16:0e/0:0);PE(P-16:0/0:0);D8'-Merulinic acid C;1-hexadecyl-glycero-3-phosphate;PA(O-16:0/0:0);3beta,21-Dihydroxy-4,4,14-trimethyl-5alpha-pregn-8-en-20-one;Myxalamid A;3-Oxo-5beta-cholanate;3beta-[(Tetrahydro-2H-pyran-2-yl)oxy]a…
651	-0.27	0.4483	0.6974	-7.442	0.156518	688.521	215.59	43936.1	17195.5	16772.7	18956.8	21280.2	22855.9	14693.2	16050.6	positive
1274	0.24	0.4484	0.6974	-7.4421	0.156518	848.578	181.26	225987	433828	242863	243408	244938	248002	478307	385988	negative	PS(O-20:0/22:6(4Z,7Z,10Z,13Z,16Z,19Z))
515	-0.63	0.4484	0.6974	-7.4421	0.156518	442.324	170.94	21011.3	95733.6	21809.1	67671.7	14901.8	81957.6	41348.8	10139.9	positive
1202	-0.06	0.4502	0.6997	-7.4449	0.155088	242.962	2203.03	68079.5	65015	65668.8	66241.8	61911.9	65303.9	64830.2	62259.7	negative
1097	-0.27	0.4517	0.7005	-7.3608	0.154592	206.989	363.88	5576.9	6834.04	7960.66	5858.59	NA	8760.29	3182.78	5568.85	negative
1069	0.26	0.4512	0.7005	-7.4463	0.154592	1010.54	1019.64	7853.91	9995.9	7893.49	9961.47	18041.7	7580.97	13778.1	6698.26	negative
2110	0.12	0.4516	0.7005	-7.4469	0.154592	369.302	174.13	6256.92	6468.23	7603.55	9252.39	8097.4	7150.98	7463.32	9236.97	negative	Diethylhexyl adipate;Di(2-ethylhexyl) adipate;Dioctyl hexanedioate;Docosanedioate;Docosanedioic acid
1344	-0.81	0.4525	0.7012	-7.4483	0.154158	217.084	1261.25	182137	82838.5	117834	68375.1	9109.29	315426	38712.4	117033	negative	Hydroxyprolyl-Serine;Serinyl-Hydroxyproline;N-gamma-L-Glutamyl-D-alanine;5-L-Glutamyl-L-alanine;Glutamylalanine;gamma-L-Glutamyl-D-alanine
227	-0.3	0.4543	0.7034	-7.4509	0.152798	894.754	172.61	682667	665382	505070	606520	297935	449385	1.12575e+06	397054	positive	TG(16:0/16:1(9Z)/20:4(8Z,11Z,14Z,17Z));TG(16:0/16:1(9Z)/18:1(11Z));TG(16:0/18:1(11Z)/16:1(9Z));TG(16:0/14:1(9Z)/20:1(11Z));TG(16:0/14:1(9Z)/22:4(7Z,10Z,13Z,16Z));TG(16:0/20:1(11Z)/14:1(9Z));TG(16:0/18:1(9Z)/16:1(9Z));TG(16:0/18:1(11Z)/18:4(6Z,9Z,12Z,15Z));TG(16:0/18:1(9Z)/18:4(6Z,9Z,12Z,15Z));TG(16:0/18:2(9Z,12Z)/18:3(9Z,12Z,15Z));TG(16:0/18:2(9Z,12Z)/18:3(6Z,9Z,12Z));TG(16:0/18:3(6Z,9Z,12Z)/18:2…
190	-0.21	0.4556	0.705	-7.453	0.151811	782.554	411.92	1.37037e+06	1.12833e+06	964382	1.49472e+06	1.66099e+06	1.13701e+06	853980	780212	positive	PI-Cer(d18:0/16:0);GlcCer(d14:1(4E)/22:0(2OH));GlcCer(d16:1(4E)/20:0(2OH))
892	-0.17	0.4562	0.7054	-7.4538	0.151565	272.944	868.26	7659.01	7493.88	9316.35	7970.91	5580.14	10965.6	6070.73	7180.96	positive	(2R)-O-Phospho-3-sulfolactate
212	0.08	0.4569	0.7059	-7.4548	0.151257	835.533	172.78	31277.3	25423.8	27422.9	28234.5	30368.4	27324.3	31873.1	28921.9	positive	PI(18:1(9Z)/16:1(9Z));PI(18:1(9Z)/16:1(9Z));PI(18:2(9Z,12Z)/16:0);PI(18:2(9Z,12Z)/16:0);PI(16:1(9Z)/18:1(11Z));PI(16:1(9Z)/18:1(9Z));PI(16:1(9Z)/18:1(9Z));PI(16:2(9Z,12Z)/18:0);PI(18:0/16:2(9Z,12Z));PI(18:1(11Z)/16:1(9Z));PI(16:0/18:2(9Z,12Z));PI(16:0/18:2(9Z,12Z));1-hexadecanoyl-2-(9Z,12Z-octadecadienoyl)-sn-glycero-3-phospho-D-myo-inositol;PI(12:0/22:2(13Z,16Z));1-(8-[5]-ladderane-octanoyl)-2-(…
1741	0.07	0.4587	0.7083	-7.4576	0.149783	322.006	2258.61	36888.1	38134.4	38778.6	35567.7	37539.5	37796.5	42245.1	38776.8	negative
683	-0.22	0.4593	0.7086	-7.4583	0.149599	283.175	280.36	37290.2	19250.6	28433.3	29458.1	31025.7	32278	17214.5	18915.6	positive	Hexaethylene glycol
2096	-0.11	0.4601	0.7092	-7.4596	0.149231	329.055	1923.07	10567	10069.6	9626.47	8164.87	10575.5	8176.4	9559.18	7424.22	negative
1923	0.07	0.4603	0.7092	-7.4599	0.149231	432.992	2216.86	17577.8	16306.8	15207.1	15531	17773	16529.6	17681.9	15830	negative
1843	0.08	0.4611	0.71	-7.4611	0.148742	260.046	792.12	24459.8	29603.5	25829.9	24986.8	27519.8	24884.4	29754.9	28627.2	negative
1534	-0.07	0.4617	0.71	-7.462	0.148742	262.039	1872.57	81636.4	91484.5	75892.2	83176.1	76619.1	82782.9	79733.4	76793.2	negative	Epinephrine sulfate;N-acetyl-S-(3-oxo-3-carboxy-n-propyl)cysteine
73	-0.15	0.4618	0.71	-7.4621	0.148742	685.435	870.87	9959.44	6169.52	6226.63	5481.96	5186.39	6743.06	5961.57	6557.89	positive
1223	0.07	0.4622	0.71	-7.4626	0.148742	392.01	648.21	15297.6	17160.7	18302.6	16458.8	17647.2	16750.1	18621.7	17462.6	negative
323	-0.32	0.4633	0.7112	-7.4642	0.148008	416.215	158.2	246772	207345	202847	196246	420401	113978	163848	105950	positive
1437	0.18	0.4649	0.7131	-7.4665	0.14685	756.558	747.33	35093.7	28962.9	30477.9	32585	54113.6	33604.7	37690.5	24143.4	negative	PE-NMe(18:1(9Z)/18:1(9Z));PE-NMe(18:1(9Z)/18:1(9Z));PE(22:2(13Z,16Z)/15:0);PE(22:2(13Z,16Z)/15:0);PE(15:0/22:2(13Z,16Z));PE(15:0/22:2(13Z,16Z));PC(20:2(11Z,14Z)/14:0);PC(20:2(11Z,14Z)/14:0);PC(16:1(9Z)/18:1(9Z));PC(16:1(9Z)/18:1(9Z));PC(16:1(9Z)/18:1(11Z));PC(16:1(9Z)/18:1(11Z));PC(18:1(11Z)/16:1(9Z));PC(18:1(11Z)/16:1(9Z));PC(18:2(9Z,12Z)/16:0);PC(18:2(9Z,12Z)/16:0);PC(18:1(9Z)/16:1(9Z));PC(18:1…
221	-0.26	0.466	0.714	-7.4682	0.146302	826.581	434.37	27240.5	18626.4	16948.2	26584	31961.6	19318.6	16783.1	10854.6	positive	PI-Cer(t20:0/16:0);PI-Cer(t18:0/18:0);PI-Cer(d18:0/18:0(2OH));PI-Cer(d20:0/16:0(2OH))
822	-0.1	0.4661	0.714	-7.4684	0.146302	128.953	870.32	14588	14496.1	15422.3	14589.3	12968.6	16570.2	11386.5	14810.8	positive
1535	-0.14	0.4665	0.714	-7.4689	0.146302	931.557	187.67	55031.2	79755.3	74921.4	91231.6	77531.9	58547.6	75310.9	59580.7	negative
669	-0.18	0.4668	0.714	-7.4692	0.146302	766.538	641.08	23751.4	24332.1	23934.2	29648.8	15656.3	27244.8	31459.8	18753.8	positive	PE(22:5(7Z,10Z,13Z,16Z,19Z)/16:0);PE(20:2(11Z,14Z)/16:0);PE(20:2(11Z,14Z)/16:0);PE(20:2(11Z,14Z)/18:3(6Z,9Z,12Z));PE(20:2(11Z,14Z)/18:3(6Z,9Z,12Z));PE(20:2(11Z,14Z)/18:3(9Z,12Z,15Z));PE(20:2(11Z,14Z)/18:3(9Z,12Z,15Z));PE(20:1(11Z)/16:1(9Z));PE(20:1(11Z)/16:1(9Z));PE(20:1(11Z)/18:4(6Z,9Z,12Z,15Z));PE(20:1(11Z)/18:4(6Z,9Z,12Z,15Z));PE(20:3(5Z,8Z,11Z)/18:2(9Z,12Z));PE(20:3(8Z,11Z,14Z)/18:2(9Z,12Z));…
1081	-0.34	0.4679	0.7144	-7.2478	0.146059	491.49	159.45	27647.5	11940.4	18013	18126.8	NA	21128.9	NA	9644.12	negative
534	-0.14	0.4674	0.7144	-7.4702	0.146059	527.435	177.51	31611.7	38156.3	23583.5	28801.3	30034.3	26647.5	32132.7	21484.1	positive
734	0.16	0.4684	0.7144	-7.4716	0.146059	673.5	679.07	23202.8	15683.1	16285.5	18993.1	28079.6	22047.1	18746.5	15244.5	positive
303	-0.11	0.4687	0.7144	-7.472	0.146059	591.571	177.69	502958	418933	391152	461431	326779	412909	442126	470591	positive
1656	-0.1	0.469	0.7144	-7.4724	0.146059	378.947	2072.88	54782.7	46127.2	41247.8	36689.9	40335.6	42035.7	42589.8	40034.5	negative
403	-0.22	0.469	0.7144	-7.4725	0.146059	585.477	182.31	21477.1	12970.5	15434.8	10449.2	16577.9	9283.79	16358.6	9607.45	positive
1192	0.08	0.4701	0.7155	-7.474	0.14539	218.032	703.06	645821	616753	586154	606907	634607	615807	598493	746944	negative
576	0.29	0.4705	0.7157	-7.4746	0.145269	928.831	237.83	14765.6	20028	22583.9	11956.8	20738.5	13265.6	42680.8	15400.8	positive	TG(16:0/16:1(9Z)/22:1(13Z));TG(16:0/18:1(11Z)/20:1(11Z));TG(16:0/14:1(9Z)/24:1(15Z));TG(16:0/22:1(13Z)/16:1(9Z));TG(16:0/20:1(11Z)/18:1(11Z));TG(16:0/20:1(11Z)/18:1(9Z));TG(16:0/24:1(15Z)/14:1(9Z));TG(16:0/20:2n6/18:0);TG(16:0/22:2(13Z,16Z)/16:0);TG(18:1(11Z)/18:0/18:1(11Z))[iso3];TG(18:1(11Z)/18:0/18:1(9Z))[iso6];TG(16:1(9Z)/16:0/22:1(13Z));TG(16:1(9Z)/14:0/24:1(15Z));TG(16:1(9Z)/20:0/18:1(11Z))…
663	-0.65	0.4731	0.7191	-7.3928	0.143211	76.0394	1225.84	32778.3	14883	27806.2	14074.3	NA	41768.8	3202.26	17516.4	positive	Acetohydroxamic Acid;Acetohydroxamic acid;Glycine;Glycine;Ethyl nitrite;Hydrogen peroxide;Hydrogen peroxide;Methyl carbamate;Nitroethane
997	0.14	0.4735	0.7191	-7.4788	0.143211	944.521	674.97	18442.5	20340.3	17644.5	17291.2	15774	20565	28484.6	18163.1	negative
718	0.17	0.4745	0.7198	-7.4801	0.142788	434.339	1315.15	25880.4	19504.9	18305.5	26167.3	30060.7	31191.4	25124	16641.4	positive	Asterosterol;(3beta,22E)-26,27-Dinorergosta-5,22-dien-3-ol;B-Norcholest-4-en-3-one;19-norcholestenone;24-nor-cholest-5,22E-dien-3beta-ol
419	-0.78	0.4746	0.7198	-7.4803	0.142788	201.087	1260.74	35524.5	15152	20456.4	14056.9	1722.56	64602.1	7093.95	22522.9	positive	L-trans-alpha-Amino-2-carboxycyclopropaneacetic acid;1-Methylnicotinamide;1-Methylnicotinamide;Pralidoxime;Pralidoxime;L-2-Amino-4-methylenepentanedioic acid;Dihydroclavaminic acid;Alanylclavam;4-Methylene-L-glutamate;N-Methyl-2-oxoglutaramate
352	-0.41	0.4757	0.7206	-7.4818	0.142306	123.044	739.99	57060.2	30348.2	41739.6	41665.6	15763	85932.6	17334.1	41364.4	positive	2-Hydroxybenzaldehyde;Salicylaldehyde;4-Hydroxybenzaldehyde;4-Hydroxybenzaldehyde;1-Methylpyrrolinium;1-Methylpyrrolinium;Benzoic acid;Aromatic acid;Benzoate;3-(2-Furanyl)-2-propenal;Tropolone;3-Hydroxybenzaldehyde
2125	-0.09	0.476	0.7206	-7.4823	0.142306	206.035	1891.29	5549.45	6917.27	6843.29	7778.02	6421.87	5811.94	6860.84	6171.31	negative
1248	0.06	0.4762	0.7206	-7.4826	0.142306	323.003	2096.54	28650.5	29691.9	26808.5	26243.8	29382.3	29458.5	29977.1	27482.1	negative
1389	0.22	0.4768	0.7206	-7.4834	0.142306	961.715	345.27	121128	116542	79580.9	102613	191823	110527	132757	74602.6	negative
1158	0.21	0.4771	0.7206	-7.4838	0.142306	808.573	436.75	590335	509930	430235	669775	1.07257e+06	593324	559342	437576	negative	PI-Cer(d20:0/16:0);PI-Cer(d18:0/18:0)
873	-0.09	0.4772	0.7206	-7.4839	0.142306	708.512	302.85	12879.9	10716.3	10552.1	9879.46	11598.3	10455.6	10043.6	9230.16	positive
2137	-0.16	0.4775	0.7206	-7.4844	0.142306	137.036	275.7	5370.63	4660.6	6129.98	6188.64	6418.72	5232.23	5475.99	3319.26	negative	(E)-Urocanic acid;Urocanic acid;Urocanate;2-Aminonicotinic acid;Nicotinamide N-oxide;5-Oxo-2(5H)-isoxazolepropanenitrile;para-Benzoquinone dioxime;4-Nitroaniline
557	-0.07	0.4781	0.721	-7.4852	0.142065	121.966	92.23	63982.3	66170.9	68289.1	61104.1	60292.4	60346.8	69676.5	57257.4	positive
1075	-0.37	0.4785	0.7211	-7.2637	0.142005	461.993	159.67	45958.4	13852.3	30020.9	23182.4	NA	23626.6	NA	16866.3	negative
813	-0.18	0.479	0.7213	-7.4864	0.141884	222.116	309.25	17072.3	11032.8	11456.8	11757.2	10473.2	16353.7	7866.55	11376.3	positive
411	-0.26	0.4801	0.7225	-7.4879	0.141162	110.071	1585.88	103658	201242	174906	217978	176839	75952.4	172950	167495	positive	Imidazole;Imidazole;Brunfelsamidine;Pyrazole
1876	0.19	0.4815	0.7235	-7.4898	0.140561	549.292	162.45	12291.2	17005.7	18511.5	14820.3	19684	11768.1	15821.8	26677.7	negative	Hordatine A
972	0.13	0.4817	0.7235	-7.4901	0.140561	619.577	538.88	4221.93	3645.72	3630.15	5060.42	5994.77	4115.47	3865.52	4260.67	positive	Cer(d15:2(4E,6E)/22:0)
275	-0.25	0.4821	0.7235	-7.4906	0.140561	898.785	198.55	414420	447597	349990	383439	246300	318360	685528	233757	positive	TG(22:0/i-18:0/10:0);TG(22:0/15:0/a-13:0)[rac];TG(16:0/16:1(9Z)/20:2n6);TG(16:0/18:1(11Z)/18:2(9Z,12Z));TG(16:0/14:1(9Z)/22:2(13Z,16Z));TG(i-22:0/a-15:0/i-13:0)[rac];TG(22:0/14:0/i-14:0);TG(i-22:0/i-20:0/8:0);TG(i-22:0/a-13:0/15:0)[rac];TG(16:0/20:3(5Z,8Z,11Z)/16:0);TG(22:0/i-15:0/i-13:0);TG(22:0/20:0/8:0);TG(i-22:0/a-13:0/i-15:0)[rac];TG(16:0/18:3(6Z,9Z,12Z)/18:0);TG(22:0/13:0/15:0);TG(22:0/i-12…
1757	-0.17	0.4821	0.7235	-7.4907	0.140561	767.545	689.44	37376.4	25657.3	27237.5	29425.1	39457.3	24938.4	25379.9	19183.2	negative
422	-0.66	0.4825	0.7235	-7.4912	0.140561	184.06	1261.94	14867.3	6387	8758.14	5327.51	1078.99	23405	3164.85	8777.2	positive	4-Pyridoxic acid;4-Pyridoxate;2,3-Methylenesuccinic acid;trans-trans-Muconic acid;trans-trans-muconic acid;Sumiki's acid;5-Hydroxymethyl-2-furoate;cis,cis-Muconic acid;cis,cis-Muconate;cis,cis-muconic acid;5-Hydroxymaltol;Kojic acid;Kojic acid;cis,cis-4-Hydroxymuconic semialdehyde;2,5-Dihydro-5-oxofuran-2-acetate;5-Methoxy-3-hydroxyanthranilate;2-Hydroxymuconate semialdehyde;(S)-5-Oxo-2,5-dihydro…
2063	-0.06	0.4834	0.7237	-7.4924	0.140441	494.919	2328.83	12171.1	12841.7	13122.4	12970.6	13368.4	11884.8	11658.1	12085.6	negative
1666	-0.07	0.4835	0.7237	-7.4925	0.140441	388.951	1968.93	21818.6	22521.8	19266.8	20369.3	18524.4	21469.3	21055.6	18876.6	negative
1575	-0.06	0.4836	0.7237	-7.4927	0.140441	289.032	1989.89	44207.2	46289.7	42482.6	43390.6	44524.7	41893.2	42694.6	40208.7	negative	Sedoheptulose 1-phosphate;Sedoheptulose 1-phosphate;D-Sedoheptulose 7-phosphate;Sedoheptulose 7-phosphate;D-glycero-alpha-D-manno-Heptose 1-phosphate;D-glycero-D-manno-Heptose 7-phosphate;D-glycero-alpha-D-manno-Heptose 7-phosphate;D-glycero-beta-D-manno-Heptose 1-phosphate;D-glycero-beta-D-manno-Heptose 7-phosphate
803	-0.35	0.4861	0.7266	-7.4961	0.138705	166.058	737.95	12982.9	7458.16	9453.6	9680.58	4183.81	18076	4576.34	9822.29	positive	Cycloserine;Cycloserine;3-Amino-2-oxazolidone;DL-Cycloserine;Cycloserine;N-Formiminoglycine
1219	0.07	0.4862	0.7266	-7.4962	0.138705	304.054	636.88	54524.5	57951.2	56282.5	58925.5	67041.3	55191.8	57151.7	59803.1	negative
977	-0.13	0.4866	0.7267	-7.4968	0.138645	328.321	348.33	NA	NA	NA	NA	5860.69	5107.02	4529.2	3186.38	positive	Hexanal dihexyl acetal;N,N-Dimethylsphingosine;N,N-Dimethylsphing-4-enine;N,N-dimethylsphingosine;Stearoylethanolamide;Stearoyl-EA;iso-1,2-octadecanediol;anteiso-1,2-octadecanediol;11-methyl-1,2-heptadecanediol
737	-0.12	0.4877	0.7275	-7.4982	0.138167	572.437	193.54	27013.6	24804.5	22258.1	21549.3	17054.1	21698.7	22812.8	27545.5	positive
1762	0.07	0.4879	0.7275	-7.4984	0.138167	293.086	1972.63	17309.4	14231.9	15278.1	16598.6	16765.8	16400.1	17052.3	16063.7	negative
269	0.18	0.4883	0.7276	-7.4989	0.138107	184.073	1512.66	467922	395915	415817	520174	437373	723683	615558	337000	positive	Lentialexin;4-Hydroxystyrene;4-Hydroxystyrene;Acetophenone;Acetophenone;1-(2,3-Dihydro-1H-pyrrolizin-5-yl)-2-propen-1-one;3,4-Dihydro-4-[(5-methyl-2-furanyl)methylene]-2H-pyrrole;3-[(5-Methyl-2-furanyl)methyl]-1H-pyrrole;(R)-Boschniakine;3-Methylbenzaldehyde;3-Methylbenzaldehyde;4-Methylbenzaldehyde;p-Tolualdehyde;2-Methylbenzaldehyde;2-Methylbenzaldehyde;3-Dehydroxycarnitine;Phenylacetaldehyde;P…
885	0.17	0.4887	0.7277	-7.4995	0.138048	301.285	1414.2	6225.27	7190.96	5795.05	6316.94	6224.73	5786.43	11595	6217.17	positive
420	-0.74	0.489	0.7277	-7.4999	0.138048	241.079	1263.13	14255.4	5977.75	11104.1	5713.02	788.61	27791.5	3272.32	9594.04	positive	Hydroxyprolyl-Serine;Serinyl-Hydroxyproline;N-gamma-L-Glutamyl-D-alanine;5-L-Glutamyl-L-alanine;Glutamylalanine;3-Keto-scyllo-inosamine;4-Hydroxy-4-methylglutamate;gamma-L-Glutamyl-D-alanine
855	-0.5	0.4895	0.7279	-7.5005	0.137928	184.064	458.97	11048.1	4757.99	5451.65	4349.85	2296.7	14274.3	1656.9	5789.75	positive	4-Chloro-meta-phenylenediamine;4-Chloro-ortho-phenylenediamine;Choline sulfate
1476	-0.08	0.4899	0.7281	-7.5011	0.137809	158.012	668.78	96998.3	117441	115554	108714	90390.1	100800	110675	113245	negative
1103	0.42	0.4919	0.7297	-7.419	0.136856	413.113	332.79	19701.9	15509.8	15994.9	18631.1	NA	45459.8	8003.28	34672.5	negative
1780	-0.08	0.4918	0.7297	-7.5036	0.136856	449.915	2039.32	36247.1	30376.9	29976.4	28392.7	28538	32444	29745.6	27331.7	negative
591	-0.12	0.4924	0.7297	-7.5044	0.136856	291.232	160.48	45332.8	57178.8	40043.2	35231.2	44959.6	41466.6	33527.8	41568.1	positive	Etiocholanolone;Etiocholanolone;3alpha-hydroxy-5beta-androstan-17-one;Epietiocholanolone;Epietiocholanolone;Androsterone;Epiandrosterone;4-Androstenediol;4-Androstenediol;4-Androstenediol;Dihydrotestosterone;Dihydrotestosterone;5alpha-dihydrotesosterone;5b-Dihydrotestosterone;5beta-Dihydrotestosterone;5beta-Dihydrotestosterone;4-Methylphenyl dodecanoate;5-Androstenediol;Androstenediol;Androstened…
853	-0.29	0.4924	0.7297	-7.5044	0.136856	652.412	616.73	6292.04	4765.1	4956.05	14331.9	9161.68	5212.99	4415.32	4522.05	positive
115	-0.11	0.4954	0.7336	-7.5083	0.134541	279.159	149.43	388363	361706	257570	401214	343319	298605	327398	318773	positive	Alpha-CEHC;Dibutyl phthalate;Dibutyl phthalate;Diisobutyl phthalate;Diisobutyl phthalate;Monoethylhexyl phthalic acid;2-Ethylhexyl phthalate;alhpa-tocopheronolactone;Emmotin A
955	-0.22	0.496	0.7341	-7.5092	0.134245	784.491	658.63	6213.43	4285.2	3391.79	4917.35	6849.61	3625.48	3562.87	2729.07	positive	PE(22:6(4Z,7Z,10Z,13Z,16Z,19Z)/16:1(9Z));PE(22:6(4Z,7Z,10Z,13Z,16Z,19Z)/16:1(9Z));PE(22:6(4Z,7Z,10Z,13Z,16Z,19Z)/18:4(6Z,9Z,12Z,15Z));PE(22:6(4Z,7Z,10Z,13Z,16Z,19Z)/18:4(6Z,9Z,12Z,15Z));PE(18:4(6Z,9Z,12Z,15Z)/20:3(8Z,11Z,14Z));PE(18:4(6Z,9Z,12Z,15Z)/20:3(8Z,11Z,14Z));PE(18:4(6Z,9Z,12Z,15Z)/22:6(4Z,7Z,10Z,13Z,16Z,19Z));PE(18:4(6Z,9Z,12Z,15Z)/22:6(4Z,7Z,10Z,13Z,16Z,19Z));PE(20:3(5Z,8Z,11Z)/18:4(6Z,…
1909	-0.06	0.4967	0.7346	-7.51	0.133949	347.097	453.36	24152.3	21954.4	21791.2	22173.6	21453.2	20960.5	22384.7	21726.9	negative
1793	-0.08	0.4995	0.7374	-7.5136	0.132297	338.057	2033.09	26452.5	28441.2	34929	28041	26718	26289.6	28911.7	29157.2	negative
460	0.16	0.4995	0.7374	-7.5137	0.132297	314.342	700.51	89687.2	90105.4	82989.1	88067.3	132070	103022	112464	60597.5	positive	2-amino-14,16-dimethyloctadecan-3-ol
1160	-0.25	0.4996	0.7374	-7.5138	0.132297	135.031	247.09	1.02176e+06	494005	573637	640565	471531	1.05714e+06	406298	457278	negative	Hypoxanthine;Hypoxanthine;Allopurinol;1-Pentanesulfenothioic acid;Ethyl isopropyl disulfide;Ethyl propyl disulfide
936	-0.16	0.5002	0.7377	-7.5145	0.13212	433.284	390.75	5779.74	4171.34	5505.75	7790.38	6638.32	5149.82	4761.17	4122.96	positive	17-[(Benzylamino)methyl]estra-1,3,5(10)-triene-3,17beta-diol
771	0.17	0.5024	0.739	-7.5173	0.131356	343.295	913.72	12937	9483.06	13819.2	17094.2	15248	11745.8	21212.3	12286.8	positive
1001	0.07	0.5025	0.739	-7.5175	0.131356	832.573	677.77	8752.41	10434.3	9255.77	9668.69	9493.56	9759.21	11447.4	9441.2	negative
2027	-0.06	0.5025	0.739	-7.5175	0.131356	302.126	2347.7	14694.6	15895.5	15995.5	15312.8	14143.8	15066.4	15745.4	14539.9	negative	Pipemidic acid
946	0.13	0.503	0.739	-7.518	0.131356	600.468	133.28	5708.71	4178.5	4235.04	7171.89	6538.51	5638.5	5257.59	5430.67	positive	N-(3E-hexadecenoyl)-deoxysphing-4-enine-1-sulfonate
233	0.19	0.503	0.739	-7.5181	0.131356	567.554	169.07	48529.7	56692	30941.1	53099.9	69776.8	45649.1	63389.7	37516.2	positive
1908	-0.14	0.5035	0.739	-7.5187	0.131356	838.133	1264	7684.59	4469.93	6253.22	4249.28	NA	NA	NA	NA	negative	Lactyl-CoA;Lactoyl-CoA;3-Hydroxypropionyl-CoA;3-Hydroxypropionyl-CoA
1295	-0.08	0.5038	0.739	-7.5191	0.131356	252.942	146.08	13853.7	13235.6	14194.4	11671.9	10743	13271.4	12916.8	13265.5	negative
548	-0.15	0.5038	0.739	-7.5191	0.131356	647.459	167.35	46584.6	70997.9	44719.7	74102.1	54702.7	58779.4	39607.6	56135.3	positive
1189	-0.39	0.5047	0.7391	-7.0313	0.131297	406.077	1572.41	7851.28	4208.75	6909.9	3375.56	NA	4013.23	NA	NA	negative
649	-0.19	0.5044	0.7391	-7.5198	0.131297	327.201	319.23	44397.3	24648.9	33297.9	36576.9	42227.6	36407.6	20275.2	24956.5	positive	Heptaethylene glycol;Leu-Gly-Pro;Istamycin AP
1608	-0.07	0.5049	0.7391	-7.5205	0.131297	357.043	2038.93	25535.2	31523.2	27882.4	26330.2	26302.9	28798.9	25362.7	25278.2	negative
1904	-0.05	0.5054	0.7392	-7.5211	0.131238	221.027	2315.3	22933.5	23902.7	24369.9	22829.3	21862.5	23170.1	23530	21984.7	negative
1988	0.05	0.5063	0.74	-7.5222	0.130768	356.046	2142.35	16042.7	16960	17503.9	17534.7	17151.2	18305.5	17422.2	17774.7	negative
406	0.08	0.5066	0.74	-7.5226	0.130768	130.159	737.18	224813	182985	186557	165250	210399	216272	185712	189093	positive	Octylamine
1456	-0.16	0.5074	0.7407	-7.5237	0.130358	890.587	179.26	121192	125134	80025.6	125989	77521.5	127450	119397	84012.3	negative
1949	-0.06	0.5083	0.7413	-7.5247	0.130006	401.05	2191.96	21063.3	20019.3	18791.9	18720.6	18255	18697.7	19680.2	18829.9	negative	Shoyuflavone B
2014	0.07	0.5088	0.7413	-7.5254	0.130006	147.064	2027.47	14204.4	14311.1	14043	12590.2	14711.4	12995	16791.8	13775.2	negative
616	0.15	0.5095	0.7413	-7.5262	0.130006	333.3	160.95	32671.7	38789.5	28510.7	38169.9	29506.2	51331	45636.8	30224.6	positive
897	-0.18	0.5095	0.7413	-7.5262	0.130006	328.205	301.86	6337.91	3260.51	4760.68	5276.37	5528.1	5208.76	3312.21	3268.13	positive	17a-Aza-D-homoandrost-5-en-3beta-ol
2130	0.08	0.5096	0.7413	-7.5264	0.130006	295.046	1822.75	6101.17	6054.11	6321.77	6835.63	7627.89	5648.91	7364.37	6331.74	negative	cis-Coutaric acid;Caffeoylmalic acid;(R)-4'-phosphonatopantothenate(3-);2-O-Feruloyltartronic acid;Phaseolic acid
1573	0.23	0.5099	0.7413	-7.5267	0.130006	873.589	180.41	34090.5	50863	36555.9	70046.7	32265.5	75305.3	68877.9	50228.9	negative	PI(O-20:0/18:3(6Z,9Z,12Z));PI(O-20:0/18:3(9Z,12Z,15Z));PI(O-18:0/20:3(8Z,11Z,14Z));PI(P-18:0/20:2(11Z,14Z));PI(P-16:0/22:2(13Z,16Z));PI(P-20:0/18:2(9Z,12Z))
1523	-0.14	0.5107	0.7419	-7.5277	0.129655	135.895	140.49	10539.9	11588.4	9185.84	9990.27	8664.75	11307.5	6460.25	11967.1	negative
1846	-0.19	0.5125	0.744	-7.5299	0.128427	683.506	632.13	29169.2	13557.2	16248.4	15375.4	21322.6	16806.3	13045.4	12379.6	negative
1646	0.05	0.5139	0.7447	-7.5316	0.128019	284.013	2107.03	53941	52290.8	53788.4	49973.6	56949.6	51670.9	54095	55420.2	negative
1637	0.07	0.5139	0.7447	-7.5317	0.128019	288.036	720.39	30988	36089.4	36673.8	32507.8	33701.5	37784.2	32746.8	38965.8	negative
321	0.1	0.514	0.7447	-7.5318	0.128019	118.903	158.37	97594.8	100605	102674	94638.1	82143.6	102101	127815	117158	positive
1663	-0.05	0.5156	0.7461	-7.5337	0.127203	284.013	1960.37	53995.6	52805.7	50577.6	52798.2	49433.2	51670.8	53059	48433.5	negative
1533	0.16	0.5158	0.7461	-7.534	0.127203	504.288	162.29	22799.1	20214.7	22879.2	21174.6	20493.1	23163.8	18378.3	39969.9	negative
918	-0.18	0.516	0.7461	-7.5342	0.127203	107.049	147.71	9599.96	7720.96	4938.22	7883.25	5191.98	5221.53	7348.62	8891.71	positive	Benzaldehyde;Benzaldehyde;Aromatic aldehyde
742	0.23	0.5166	0.7465	-7.535	0.12697	581.309	307.93	25204.9	12488	10987.2	13647	19179.4	26819.2	12467	13786.8	positive	Cucurbitacin B;Cucurbitacin B;Cucurbitacin B;PI(O-16:0/0:0)
607	0.1	0.5173	0.747	-7.5358	0.126679	84.9598	1075.01	34912.6	41544.6	42129.2	40298	52588.6	34954.7	41131	42453.4	positive
412	-0.12	0.5182	0.7475	-7.5368	0.126389	798.549	186.82	168261	141405	215282	172034	132425	187630	178761	144099	positive	PI-Cer(t18:0/16:0);PI-Cer(d18:0/16:0(2OH))
830	-0.13	0.5192	0.7475	-7.538	0.126389	381.188	876.93	5661.97	4350.89	4728.74	4527.22	5086.87	5132	2972.94	4703.14	positive	Leucyl-Tryptophan;Isoleucyl-Tryptophan;Tryptophyl-Isoleucine;Tryptophyl-Leucine
1550	0.15	0.5196	0.7475	-7.5385	0.126389	497.254	163.81	36544.2	46290.3	42916.8	44044.5	59830.2	32960.2	39019.9	63758.9	negative	PG(8:0/8:0)
1549	0.15	0.5196	0.7475	-7.5385	0.126389	497.254	163.81	36544.2	46290.3	42916.8	44044.5	59830.2	32960.2	39019.9	63758.9	negative	PG(8:0/8:0)
496	-0.1	0.5198	0.7475	-7.5388	0.126389	647.459	149.78	82324	86577	101081	110599	75097.4	92277.5	80198.7	107700	positive
258	-0.34	0.5199	0.7475	-7.5389	0.126389	547.359	1211.2	177675	56004.6	44417.1	68389.8	75505.2	83023.7	63811.1	29830.2	positive
1761	0.06	0.5205	0.7475	-7.5396	0.126389	322.006	1970.67	32461.2	31098.5	32109.1	31720.8	31520	36709.8	34041	30816	negative
84	-0.11	0.5206	0.7475	-7.5398	0.126389	766.531	234.29	64492.3	52489.1	46628.9	60284.2	48184.8	67652.1	47171	45296.3	positive
825	0.08	0.5208	0.7475	-7.54	0.126389	383.168	873.36	5592.79	5991.66	6969.36	7551.84	7206.67	6568.64	6410.79	7283.57	positive	6-(alpha-D-Glucosaminyl)-1D-myo-inositol;6-(alpha-D-Glucosaminyl)-1D-myo-inositol;Lactosamine;1-O-(2-Amino-2-deoxy-alpha-D-glucopyranosyl)-1D-myo-inositol;1-O-(8R-hydroxy-8-methyl-3Z,9-decadienoyl)-beta-D-glucopyranose
277	0.16	0.5224	0.7494	-7.5419	0.125286	184.073	1495.45	444659	376805	403526	496932	413630	673544	587283	320982	positive	Lentialexin;4-Hydroxystyrene;4-Hydroxystyrene;Acetophenone;Acetophenone;1-(2,3-Dihydro-1H-pyrrolizin-5-yl)-2-propen-1-one;3,4-Dihydro-4-[(5-methyl-2-furanyl)methylene]-2H-pyrrole;3-[(5-Methyl-2-furanyl)methyl]-1H-pyrrole;(R)-Boschniakine;3-Methylbenzaldehyde;3-Methylbenzaldehyde;4-Methylbenzaldehyde;p-Tolualdehyde;2-Methylbenzaldehyde;2-Methylbenzaldehyde;3-Dehydroxycarnitine;Phenylacetaldehyde;P…
1286	-0.05	0.5255	0.7532	-7.5455	0.12309	287.039	2154.03	74754.3	73317.3	69315.8	70297.6	69089.2	69709.9	69974.2	68957.8	negative	N-Desalkyl flurazepam
706	-0.06	0.5263	0.7538	-7.5464	0.122744	84.9598	707.45	28499.1	30269.6	30251.7	33290.5	30828.8	28949.6	30007.6	27567.4	positive
1404	0.27	0.5269	0.7542	-7.5471	0.122513	504.312	783.39	10791.1	4704.34	2936.77	4487.97	8265.56	7167.4	6035.71	3980.43	negative
1447	0.26	0.5282	0.7556	-7.5487	0.121708	697.583	185.56	123316	63905.5	44709.9	72690.1	83464.1	93441.5	136500	49087.8	negative
1582	0.05	0.5289	0.756	-7.5494	0.121478	259.083	2270.52	70700.6	65886.7	64957	63826.4	69594.4	71023.8	69534.2	65161.6	negative	3-Furanmethanol glucoside
1355	-0.36	0.5303	0.7572	-7.5512	0.120789	699.48	147.05	109957	236612	229003	232003	51716.8	242665	279267	144417	negative
2046	-0.15	0.5304	0.7572	-7.5512	0.120789	646.854	872.29	9729.46	10859.2	13605	12889	11086.5	14448.3	6879.41	10997.6	negative
1102	-0.43	0.5316	0.7577	-7.4693	0.120503	1191.71	334.45	74727.7	41900.9	40438.2	61380.9	NA	108776	15116.2	36901.2	negative
1592	0.38	0.532	0.7577	-7.4697	0.120503	455.104	339.59	26704.5	20519.2	24102.8	25920.7	NA	67832.6	11342.1	40295.3	negative
1153	0.15	0.5321	0.7577	-7.5532	0.120503	862.557	182.8	770388	606395	763554	737041	613822	960684	1138458	596052	negative	PS(20:2(11Z,14Z)/22:4(7Z,10Z,13Z,16Z));PS(20:4(5Z,8Z,11Z,14Z)/22:2(13Z,16Z));PS(20:5(5Z,8Z,11Z,14Z,17Z)/22:1(11Z));PS(22:1(11Z)/20:5(5Z,8Z,11Z,14Z,17Z));PS(22:2(13Z,16Z)/20:4(5Z,8Z,11Z,14Z));PS(22:4(7Z,10Z,13Z,16Z)/20:2(11Z,14Z));PS(22:6(4Z,7Z,10Z,13Z,16Z,19Z)/20:0);PS(20:0/22:6(4Z,7Z,10Z,13Z,16Z,19Z))
116	-0.17	0.5322	0.7577	-7.5533	0.120503	293.211	152.8	26826.8	22138	16929.2	37074.2	28136	20798.3	23843	16466	positive	Panaquinquecol 1;[7]-Paradol;(2'E,4'Z,7'Z,8E)-Colnelenic acid;Colnelenic acid;Colnelenic acid;alpha-Licanic acid;alpha-licanic acid;17beta-Hydroxy-2-oxa-5alpha-androstan-3-one;(9R,13R)-12-Oxo-phytodienoic acid;12-OPDA;12-oxo-PDA;9,10-EOT;10-OPDA;Etherolenic acid;(9Z,15Z)-(13S)-12,13-Epoxyoctadeca-9,11,15-trienoic acid;8-hydroxy-10,12-octadecadiynoic acid;8-hydroxy-9,11-octadecadiynoic acid;9-hydr…
1615	0.05	0.5333	0.7583	-7.5545	0.120159	248.025	595.8	64025.1	62257.2	60109.6	56169	63177.1	60657.3	63979.6	63657.1	negative
1926	-0.06	0.5335	0.7583	-7.5548	0.120159	295.013	2369.77	23216.8	21888.3	20373	22026	21288.3	19650.5	22699.5	20449.8	negative
1921	0.28	0.5345	0.7583	-7.556	0.120159	844.744	192.21	19052.5	16839.2	7607.53	8396.81	13992.2	17778.1	23364.8	7711.43	negative
1643	0.22	0.5349	0.7583	-7.5564	0.120159	504.276	749.48	23268.3	32210.7	34880.4	28978.3	30930.8	18781.1	58598.1	40738.8	negative
575	-0.24	0.5351	0.7583	-7.5566	0.120159	902.817	233.91	35997.2	51981.5	55495.7	26799.8	37178.3	22406.3	63529.7	26886.7	positive	TG(16:0/18:1(11Z)/18:0);TG(16:0/14:1(9Z)/22:0);TG(16:0/18:1(9Z)/18:0);TG(16:0/20:1(11Z)/16:0);Glycerol 1-(9Z-octadecenoate) 2-hexadecanoate 3-octadecanoate;TG(18:0/16:0/18:1(11Z))[iso6];TG(16:0/14:0/22:1(13Z));TG(16:0/18:0/18:1(11Z));TG(16:0/22:0/14:1(9Z));TG(16:0/20:0/16:1(9Z));TG(15:0/22:1(13Z)/15:0);TG(20:0/14:0/18:1(11Z));TG(20:0/14:0/18:1(9Z));TG(20:0/16:0/16:1(9Z));TG(20:0/18:0/14:1(9Z));TG…
1764	0.05	0.5352	0.7583	-7.5567	0.120159	331.046	2246.89	35764.2	38160.1	34679.4	34877	37357.4	37474.5	38906.2	35113	negative	Patuletin;Patuletin;Patuletin;dIMP;2'-Deoxyinosine 5'-phosphate;4',5,6,7,8-Pentahydroxy-3'-methoxyflavone;Purine mononucleotide;Rhodolaureol;Nidifidienol;Elatol;Laricitrin;Laricitrin;Corniculatusin;Corniculatusin;Europetin;Myricetin 5-methyl ether;Mearnsetin;Annulatin;Quercetagetin 4'-methyl ether;Quercetagetin 3'-methyl ether;Quercetagetin 7-methyl ether;Allopatuletin;Quercetagetin 3-methyl ethe…
2051	-0.05	0.5355	0.7583	-7.5571	0.120159	246.027	2054.06	12625.4	14135.1	13521.5	13062.5	13018.4	12672.8	12107.8	13567.5	negative
255	0.15	0.5356	0.7583	-7.5571	0.120159	184.073	1561.06	549301	502338	495350	654128	568610	839869	710713	400391	positive	Lentialexin;4-Hydroxystyrene;4-Hydroxystyrene;Acetophenone;Acetophenone;1-(2,3-Dihydro-1H-pyrrolizin-5-yl)-2-propen-1-one;3,4-Dihydro-4-[(5-methyl-2-furanyl)methylene]-2H-pyrrole;3-[(5-Methyl-2-furanyl)methyl]-1H-pyrrole;(R)-Boschniakine;3-Methylbenzaldehyde;3-Methylbenzaldehyde;4-Methylbenzaldehyde;p-Tolualdehyde;2-Methylbenzaldehyde;2-Methylbenzaldehyde;3-Dehydroxycarnitine;Phenylacetaldehyde;P…
439	0.29	0.5357	0.7583	-7.5574	0.120159	708.511	162.57	46207.9	170515	44050.6	64645.3	102508	105152	56229.7	83131.8	positive
2073	-0.06	0.5372	0.7593	-7.559	0.119587	347.13	2000.54	12334.1	11227.1	11832.3	10960.1	10411.9	11868.2	11393.2	10909.8	negative	trans-Anhydrotephrostachin;Erybraedin E
1208	0.26	0.5374	0.7593	-7.5593	0.119587	502.297	758.7	11224.5	4118.21	4140.78	5177.15	8622.66	8572.43	7532.79	3689.29	negative
1894	0.07	0.538	0.7593	-7.5599	0.119587	277.999	1901.04	23085.9	24298.1	19601.6	19897.7	24345	21830.3	24799.7	20413	negative
1745	0.06	0.538	0.7593	-7.5599	0.119587	277.999	2372.34	36901.5	35552.3	36572.1	39853.5	42040.6	37423.2	39988.5	35748.9	negative
1101	-0.67	0.5382	0.7593	-7.5601	0.119587	387.116	334.04	1.00666e+06	655244	825365	864892	65435.2	2284426	342713	1.44038e+06	negative	Sulfinpyrazone sulfide;Fructoselysine 6-phosphate
571	0.12	0.5397	0.7608	-7.5618	0.118729	440.358	173.11	48645.1	50152.6	35085	47498	43882.3	64323.8	50164.8	39906.9	positive
493	0.05	0.5407	0.7618	-7.5629	0.118159	103.131	782.63	101101	105321	102756	96365.1	104311	97961.3	113633	105630	positive
1460	-0.06	0.5428	0.7634	-7.5653	0.117248	297.006	2042.62	51407.7	51770	45541.8	47036.9	44685.9	45710.6	51231.5	46363.6	negative
1459	-0.06	0.5428	0.7634	-7.5653	0.117248	297.006	2042.62	51407.7	51770	45541.8	47036.9	44685.9	45710.6	51231.5	46363.6	negative
2009	-0.08	0.543	0.7634	-7.5654	0.117248	602.867	874.03	12640.1	13476.8	16874.3	12236.8	12988.2	12008.3	13371.6	13583.6	negative
33	-0.18	0.5444	0.765	-7.5671	0.116339	830.569	1038.21	9817589	10617977	10094576	11809576	14545535	9354216	10544607	5.20611e+06	positive	PC(20:3(8Z,11Z,14Z)/20:5(5Z,8Z,11Z,14Z,17Z));PC(20:3(8Z,11Z,14Z)/20:5(5Z,8Z,11Z,14Z,17Z));PC(20:3(8Z,11Z,14Z)/18:2(9Z,12Z));PC(20:3(8Z,11Z,14Z)/18:2(9Z,12Z));PC(20:2(11Z,14Z)/18:3(9Z,12Z,15Z));PC(20:2(11Z,14Z)/18:3(9Z,12Z,15Z));PC(20:2(11Z,14Z)/18:3(6Z,9Z,12Z));PC(20:2(11Z,14Z)/18:3(6Z,9Z,12Z));PC(20:1(11Z)/18:4(6Z,9Z,12Z,15Z));PC(20:1(11Z)/18:4(6Z,9Z,12Z,15Z));PC(20:3(5Z,8Z,11Z)/18:2(9Z,12Z));PC…
2041	-0.11	0.5455	0.7661	-7.5683	0.115715	1028.53	1036.44	13187.9	12424	12397.3	14602.8	14705.3	14819.4	9958.6	10215.4	negative
1658	-0.21	0.5473	0.768	-7.5702	0.114639	168.837	175.04	35625.1	46036.9	46425.3	34919.8	20289.4	50619	26305.1	54676.1	negative
205	0.26	0.5486	0.7694	-7.5717	0.113848	600.323	184.46	30349.7	18927.2	10622.6	19147.9	22011.9	39497.1	23036.1	12136.6	positive
543	-0.13	0.5499	0.7704	-7.5731	0.113284	724.527	681.32	76764.2	45771.1	53821.2	68716.4	68278.9	50744.5	43363.9	60144.2	positive	PE(18:4(6Z,9Z,12Z,15Z)/P-18:0);PE(20:4(8Z,11Z,14Z,17Z)/P-16:0);PE(20:4(5Z,8Z,11Z,14Z)/P-16:0);PE(18:1(9Z)/P-16:0);PE(18:1(11Z)/P-16:0);PE(18:3(6Z,9Z,12Z)/P-18:1(9Z));PE(18:3(9Z,12Z,15Z)/P-18:1(11Z));PE(18:3(9Z,12Z,15Z)/P-18:1(9Z));PE(18:3(6Z,9Z,12Z)/P-18:1(11Z));PE(16:1(9Z)/P-18:0);PE(16:0/P-18:1(11Z));PE(16:0/P-18:1(9Z));PE(P-16:0/20:4(8Z,11Z,14Z,17Z));PE(P-16:0/20:4(5Z,8Z,11Z,14Z));PE(P-16:0/20…
1769	-0.05	0.5501	0.7704	-7.5732	0.113284	277.999	1943.48	35006.4	36892	35438.1	37346.2	35000.7	33688.3	38035.6	32891.5	negative
270	0.08	0.5508	0.7709	-7.574	0.113002	554.55	156.58	593286	719208	539300	539536	695538	591735	680066	557550	positive	Cer(d18:0/17:0)
1524	0.05	0.5528	0.7732	-7.5762	0.111708	260.046	564.76	94363.4	97836.6	87744.1	91045.5	98403.5	94216.8	95658.7	95223.6	negative
319	0.09	0.5549	0.7757	-7.5784	0.110306	82.9451	158.03	328860	332304	366465	346737	289044	345068	410518	431542	positive
457	0.05	0.5554	0.7759	-7.579	0.110194	75.0998	790.14	132935	134478	125129	125475	130156	127110	138984	140436	positive
702	0.17	0.5572	0.7778	-7.5808	0.109132	699.515	666.92	30540.3	15097.7	20046.1	34011.9	31738.3	25492.1	29758.1	20983.3	positive
1766	0.05	0.5578	0.7781	-7.5814	0.108965	174.024	2259	34914.9	36884.9	34522.7	35930.2	35836.3	38360.8	38136.4	34908.9	negative
1973	0.07	0.5581	0.7781	-7.5818	0.108965	388.951	2231.09	18357.5	18566.2	15631	15358.9	16075.5	18584	19245.8	17153.1	negative
1413	-0.1	0.5588	0.7786	-7.5825	0.108686	247.062	331.67	162225	133916	103321	120029	131334	124469	128081	96791.6	negative	Coriandrone E
191	-0.16	0.5595	0.7789	-7.5832	0.108518	826.56	408.98	4663.42	4031.49	3735.4	4090.25	6337.12	3523.17	3175.56	2595.9	positive	PS(15:0/22:1(11Z));PS(15:1(9Z)/22:0);PS(16:1(9Z)/21:0);PS(17:0/20:1(11Z));PS(17:0/22:4(7Z,10Z,13Z,16Z));PS(17:1(9Z)/20:0);PS(17:2(9Z,12Z)/22:2(13Z,16Z));PS(18:0/19:1(9Z));PS(18:1(9Z)/19:0);PS(18:4(6Z,9Z,12Z,15Z)/21:0);PS(19:0/18:1(9Z));PS(19:0/20:4(5Z,8Z,11Z,14Z));PS(19:1(9Z)/18:0);PS(19:1(9Z)/20:3(8Z,11Z,14Z));PS(20:0/17:1(9Z));PS(20:1(11Z)/17:0);PS(20:3(8Z,11Z,14Z)/19:1(9Z));PS(20:4(5Z,8Z,11Z,1…
363	0.23	0.5604	0.7797	-7.5842	0.108072	654.332	147.91	103546	114628	117695	143674	306325	109865	132123	84890.3	positive
2008	-0.07	0.5615	0.7808	-7.5853	0.10746	240.006	2025.72	15740.9	15607.3	14932.2	14394.5	14884.1	12977.8	16900.8	13496.2	negative
1688	0.07	0.5627	0.7814	-7.5866	0.107127	247.062	2142.54	40800.1	41286.8	39809.9	45726.9	36108	49069.5	43972.9	48295.9	negative	Coriandrone E
1163	-0.06	0.5627	0.7814	-7.5866	0.107127	218.032	669.82	857563	1.02582e+06	902282	918298	854196	807759	990438	897507	negative
1756	-0.11	0.5636	0.7821	-7.5874	0.106738	310.903	1865.35	25298.9	39537.8	25220.8	23846	23044.1	24791.6	28802.7	27108.4	negative
1624	0.35	0.5652	0.7834	-7.5067	0.106016	455.104	307.83	25752.6	18651	18379	22814.9	NA	56948.8	9715.18	35453.6	negative
521	-0.45	0.5651	0.7834	-7.5891	0.106016	284.331	831.41	15368	7763.73	10943.8	90487.2	18552.6	12744.9	18683.8	7579.06	positive
1598	0.35	0.5662	0.7842	-7.5077	0.105573	342.113	334.62	30425.1	20052	24958	29289	NA	66716.9	11650	46130.2	negative
1569	0.05	0.567	0.7848	-7.5909	0.105241	287.039	2210.24	74754.3	73317.3	68351.1	68840.2	76986.4	69491.9	72683.3	76105.2	negative	N-Desalkyl flurazepam
595	0.16	0.5691	0.7857	-7.5931	0.104743	168.065	649.72	33619.7	29304.6	29257.2	30214.8	56342.7	26793.5	23780	37365.4	positive	3alpha,4,5,7alpha-Tetrahydro-5-hydroxy-1H-isoindole-1,3(2H)-dione;3alpha,4,7,7alpha-Tetrahydro-4-hydroxy-1H-isoindole-1,3(2H)-dione;5-Hydroxymethyl-2-furancarboxaldehyde;5-Hydroxymethyl-2-furaldehyde;Isopyridoxal;Isopyridoxal;5-Methylfuran-2-carboxylic acid;3-Methoxyanthranilate;3-Methoxyanthranilate;Pyridoxal;Methyl 2-furoate;Maltol;Maltol;4-Hydroxy-2H-pyran-3-carboxaldehyde;1,3,5-Trihydroxybenz…
2022	0.07	0.5691	0.7857	-7.5931	0.104743	293.053	2135.73	12994.1	14845.4	12650.2	15863.3	15188	16115.2	14554.3	13119.2	negative	Aplysin;Filiformin;Laurinterol
1799	0.05	0.5693	0.7857	-7.5933	0.104743	393.007	2062.94	12796	13950.3	12430.2	12874.3	13501.4	13590.9	13584.5	13062.7	negative
712	0.19	0.5695	0.7857	-7.5935	0.104743	750.543	622.01	19123	17154.4	20943.6	18529.5	10578.7	25587.6	31943.6	25189.6	positive	PE(22:5(7Z,10Z,13Z,16Z,19Z)/P-16:0);PE(22:5(4Z,7Z,10Z,13Z,16Z)/P-16:0);PE(20:2(11Z,14Z)/P-16:0);PE(20:4(8Z,11Z,14Z,17Z)/P-18:1(11Z));PE(20:4(8Z,11Z,14Z,17Z)/P-18:1(9Z));PE(20:4(5Z,8Z,11Z,14Z)/P-18:1(11Z));PE(20:4(5Z,8Z,11Z,14Z)/P-18:1(9Z));PE(20:5(5Z,8Z,11Z,14Z,17Z)/P-18:0);PE(18:1(9Z)/P-18:1(11Z));PE(18:1(9Z)/P-18:1(9Z));PE(18:1(11Z)/P-18:1(11Z));PE(18:1(11Z)/P-18:1(9Z));PE(18:2(9Z,12Z)/P-18:0);…
2124	-0.07	0.5697	0.7857	-7.5937	0.104743	261.043	1738.29	7814.1	6205.29	6854.04	6497.69	7272.31	6665.59	6181.03	6005.41	negative
196	-0.09	0.5698	0.7857	-7.5939	0.104743	603.535	172.94	1.476e+06	1.18825e+06	1.19146e+06	1.19216e+06	1.06617e+06	1.48408e+06	1200248	1.03333e+06	positive	1-O-Hexadecyl-2-(9Z-octadecenoyl)-sn-glycerol;DG(O-16:0/18:1(9Z));1-(14-methyl-pentadecanoyl)-2-(8-[3]-ladderane-octanyl)-sn-glycerol
461	0.09	0.5704	0.786	-7.5944	0.104577	756.59	692.68	89136.6	98412.8	82260.7	84042.2	115123	85475.4	103691	75955.5	positive	PE(20:1(11Z)/P-18:1(11Z));PE(20:1(11Z)/P-18:1(9Z));PE(20:2(11Z,14Z)/P-18:0);PE(22:2(13Z,16Z)/P-16:0);PE(P-16:0/22:2(13Z,16Z));PE(P-16:0/22:2(13Z,16Z));PE(P-18:0/20:2(11Z,14Z));PE(P-18:0/20:2(11Z,14Z));PE(P-18:1(11Z)/20:1(11Z));PE(P-18:1(9Z)/20:1(11Z));PA(O-18:0/20:2(11Z,14Z));PA(O-16:0/22:2(13Z,16Z));PA(O-20:0/18:2(9Z,12Z));PA(P-20:0/18:1(9Z));PA(P-18:0/20:1(11Z));PA(P-16:0/22:1(11Z));PC(O-20:0/1…
939	-0.06	0.5715	0.7865	-7.5955	0.104301	157.17	755.82	6244.29	6799.69	6686.55	7627.22	6883.12	6861.39	5866.5	6617.31	positive	Isobutylpropylamine;2,4-dimethylpentan-3-amine
858	-0.07	0.5715	0.7865	-7.5956	0.104301	256.3	841.51	13787.2	10033.7	12118.1	12758.6	11487.3	11249.1	12821.8	10529.2	positive
812	-0.11	0.5723	0.7872	-7.5964	0.103915	703.54	211.91	8161.34	7343.16	5983.48	5506.71	6985.14	7261.14	5973.65	4853.29	positive	PE(15:0/P-16:0);PE(P-16:0/15:0);PE(P-16:0/15:0);lysoPC(28:1(5Z));Plastoquinone 8;PE(P-18:0/13:0);PC(P-16:0/12:0);PE-Cer(d14:1(4E)/22:1(13Z)(2OH));PE-Cer(d14:2(4E,6E)/22:0(2OH));PE-Cer(d16:1(4E)/20:1(11Z)(2OH));PE-Cer(d16:2(4E,6E)/20:0(2OH));PE(O-16:0/15:1(9Z))
711	-0.26	0.5733	0.788	-7.5974	0.103474	130.086	1584.82	15436.2	32127.3	23433	31929.5	31923.5	8990.73	29661.4	21261.5	positive	L-Pipecolic acid;L-Pipecolate;Butyric acid;Butanoic acid;Butyric acid;Pipecolic acid;N4-Acetylaminobutanal;N4-Acetylaminobutanal;3-Acetamidobutanal;Isobutyric acid;2-Methylpropanoate;Isobutyric acid;Isopropyl formate;Vigabatrin;Vigabatrin;Propyl formate;D-Pipecolic acid;L-trans-4-Methyl-2-pyrrolidinecarboxylic acid;2-Pyrrolidineacetic acid;Methyl propionate;formyl propionate;Ethyl acetate;Ethyl a…
686	-0.13	0.575	0.7894	-7.599	0.102703	367.284	152.79	34239.9	31023.9	28996.9	36119	36574.8	29901.4	36856.6	19494.6	positive
274	0.11	0.5755	0.7894	-7.5995	0.102703	373.347	524.15	3432.1	3519.76	3382.45	4264.38	5339.08	3835.2	3840.3	2981.47	positive	B-Norcholesterol;A-Nor-5alpha-cholestan-2-one;24-norcholesterol
1580	0.06	0.5761	0.7894	-7.6001	0.102703	306.046	1876.67	22139.7	21143.1	20618.4	21718.1	24924.5	21455.9	22925.4	19973.7	negative
272	0.12	0.5763	0.7894	-7.6003	0.102703	288.29	523.18	466923	433546	362959	521310	689312	419021	496748	374615	positive	C17 Sphinganine
2099	-0.14	0.5763	0.7894	-7.6003	0.102703	601.866	871.93	5076.96	10194.2	9606.38	7022.82	7335.29	7000.27	5754.07	8057.95	negative
1043	-0.07	0.5768	0.7894	-7.6008	0.102703	780.542	186.49	6.47727e+06	6.28189e+06	5.70514e+06	6253009	5.01626e+06	5.67377e+06	6665951	6.36177e+06	negative	PI-Cer(d18:0/16:0)
962	0.11	0.5769	0.7894	-7.6009	0.102703	563.515	550.22	4933.47	4906.28	3524.63	4600.81	6557.93	4100.19	4903.64	4050.85	positive	erythro-6,8-Pentatriacontanediol;erythro-8,10-Pentatriacontanediol;Cer(d18:2/15:0)
1760	0.05	0.5785	0.7906	-7.6025	0.102043	415.944	1978.25	33115.8	36935.7	33651.5	32856.7	34685.2	35091.7	38206.8	33475.5	negative
1874	0.05	0.5786	0.7906	-7.6025	0.102043	414.948	2012.36	18973.4	18358.4	17733.6	19192.1	18353.8	18389.9	20187.4	19847.1	negative
1802	0.04	0.5802	0.7924	-7.6041	0.101056	174.024	293.55	31567.2	32124.5	30456.8	31299.3	30743.9	32122.2	33995.5	32618	negative
2025	-0.06	0.5817	0.7938	-7.6055	0.100289	287.969	2157.32	13204.7	16066.2	14377.5	12766.1	13383.8	12345.9	14069.7	14155	negative
1956	-0.06	0.5835	0.7958	-7.6073	0.0991961	425.981	2105.67	20301.4	20799.3	17221.7	19015.7	18547.5	17185.6	19349.2	19237	negative
2123	0.05	0.5839	0.7959	-7.6077	0.0991415	191.016	1835.96	7541.07	7215.73	7169.41	7532.65	7866.56	7795.78	7149.32	7594.95	negative
762	0.09	0.5866	0.799	-7.6103	0.0974532	307.19	150.77	20736.4	17568.8	14127.6	16829.8	18071.3	22061.7	16807.8	16398.7	positive	Capsiate;Capsiate;Mirtazapine;Mirtazapine;Antazoline;5'-Carboxy-gamma-chromanol;Acridine orange;Brevicolline;Compactin diol lactone;Di-n-pentyl phthalate
2054	0.05	0.5869	0.799	-7.6106	0.0974532	246.027	2080.63	12004.3	13166.6	13521.5	14053.7	13569.5	13696.2	13674.8	13482.8	negative
1792	-0.06	0.5882	0.8003	-7.6119	0.0967472	130.017	417.91	35201.8	31880.2	28573.5	31388.5	29791.5	32862.2	31034.8	28378.3	negative
852	-0.23	0.5895	0.8014	-7.613	0.0961507	652.412	613.61	5800.49	4765.1	4956.05	14331.9	9161.68	5473.95	4415.32	4741.33	positive
794	-0.44	0.5901	0.8014	-7.6136	0.0961507	217.13	1151.24	11969.8	4587.92	6115.46	6449.77	1425.4	18689.2	2838.96	8477.12	positive	Citrulline;L-Citrulline;N-a-Acetyl-L-arginine;Argininic acid
1406	-0.16	0.5902	0.8014	-7.6137	0.0961507	797.999	547.96	77481.5	58132.9	58770.4	63039.3	40628.5	69865.7	92212.4	40942.3	negative
823	-0.09	0.5909	0.8019	-7.6144	0.0958798	220.935	870.7	12575.1	10132.2	12713.5	13927.7	12143.3	12935.6	8958.39	12562.7	positive	Succimer;Succimer
832	-0.22	0.5914	0.802	-7.6148	0.0958256	608.385	574.22	7466.36	4965.61	5647.36	16450.3	9699.42	6469.95	5323.45	5597.66	positive
1465	0.05	0.5918	0.802	-7.6152	0.0958256	434.952	1998.03	21178.9	20420	21491.5	21920	22505.5	21450.2	23147.2	20673.4	negative
259	0.12	0.5924	0.8024	-7.6158	0.0956091	184.073	1610.07	527583	522507	510694	671881	573389	802088	701256	410327	positive	Lentialexin;4-Hydroxystyrene;4-Hydroxystyrene;Acetophenone;Acetophenone;1-(2,3-Dihydro-1H-pyrrolizin-5-yl)-2-propen-1-one;3,4-Dihydro-4-[(5-methyl-2-furanyl)methylene]-2H-pyrrole;3-[(5-Methyl-2-furanyl)methyl]-1H-pyrrole;(R)-Boschniakine;3-Methylbenzaldehyde;3-Methylbenzaldehyde;4-Methylbenzaldehyde;p-Tolualdehyde;2-Methylbenzaldehyde;2-Methylbenzaldehyde;3-Dehydroxycarnitine;Phenylacetaldehyde;P…
1699	0.05	0.593	0.8027	-7.6164	0.0954467	310.973	2114.98	45163.2	45383.2	41213.3	40403.6	42232.7	44739.8	46727.8	44146	negative
357	0.26	0.5938	0.8032	-7.6171	0.0951763	131.049	748.93	5571.24	2993.75	4321.71	4759.7	3755.86	12239	2628.38	5803.34	positive
952	-0.09	0.5944	0.8036	-7.6177	0.0949601	228.268	853.67	6827.99	6026.76	4815.62	6183.09	5976.5	6937.65	4720.29	4840.74	positive
819	-0.07	0.5948	0.8036	-7.618	0.0949601	616.463	204.3	16643.4	16182.8	13087.5	15818.1	14033.1	14968.1	16698.4	13240.1	positive
1124	0.09	0.5957	0.8043	-7.6189	0.0945819	882.625	1072.22	98147.1	99195.6	96216.5	105817	139104	104875	111271	79013.4	negative
714	-0.13	0.5968	0.8053	-7.6199	0.0940423	342.264	1527.47	6856.82	5308.55	5944.15	8439.91	6074.41	8388.78	4147.19	6019.84	positive	MG(0:0/14:1(9Z)/0:0);MG(14:1(9Z)/0:0/0:0);trans-2-Dodecenoylcarnitine;2-methyl-hexadecanedioic acid;3-methyl-hexadecanedioic acid;4-methyl-hexadecanedioic acid;5-methyl-hexadecanedioic acid;8-methyl-hexadecanedioic acid;Heptadecanedioic acid
901	-0.19	0.5974	0.8055	-7.6204	0.0939345	806.799	872.15	6766.44	6661.93	7980.58	8733.74	6213.69	8659.59	3276.5	10500.3	positive
940	0.11	0.5986	0.806	-7.6215	0.093665	632.617	758.99	6688.83	6357.56	4040.09	7175.11	7214.86	5783.58	5903.48	6723.79	positive
398	0.13	0.5988	0.806	-7.6217	0.093665	814.67	166.4	127807	154646	124545	126041	112669	232280	115290	147405	positive	PE(24:0/P-18:1(11Z));PE(24:0/P-18:1(9Z));PE(24:1(15Z)/P-18:0);PE(P-18:0/24:1(15Z));PE(P-18:1(11Z)/24:0);PE(P-18:1(9Z)/24:0);PA(O-20:0/22:1(11Z));PA(P-20:0/22:0);PE(P-20:0/22:1(11Z));PC(P-20:0/19:1(9Z));PE(O-20:0/22:2(13Z,16Z))
974	-0.19	0.5988	0.806	-7.6217	0.093665	164.93	872.56	3364.89	5221.11	3384.59	4956.16	4815.28	2486.86	5988.32	2455.68	positive	Dibasic sodium phosphate
2075	-0.15	0.5993	0.8061	-7.5406	0.0936111	807.502	673.16	9056.43	7369.87	8993.08	8516.55	12108.4	NA	6486.89	5645.48	negative	PI(16:1(9Z)/16:0);PI(16:1(9Z)/16:0);PI(16:0/16:1(9Z));PI(16:0/16:1(9Z));PI(13:0/19:1(9Z));PI(12:0/20:1(11Z));PI(18:1(9Z)/14:0);PI(19:1(9Z)/13:0);PI(20:1(11Z)/12:0);PI(17:1(9Z)/15:0);PI(18:0/14:1(9Z));PI(17:0/15:1(9Z));PI(15:1(9Z)/17:0);PI(15:0/17:1(9Z));PI(14:1(9Z)/18:0);PI(14:0/18:1(9Z))
206	0.26	0.6002	0.8061	-7.623	0.0936111	582.312	187.96	37864.1	13357.7	8296.01	20121.1	22113.1	33152.2	15953.1	14950.6	positive
1204	0.05	0.6006	0.8061	-7.6233	0.0936111	460.949	2197.03	29131	32064.1	29681.4	30177.3	29665.1	33416.7	31603.4	30310.5	negative	Quercetin 3,3'-bissulfate;Quercetin 3,3'-di-O-sulfate;Quercetin 3,4'-bissulfate;Quercetin 3,4'-di-O-sulfate;Quercetin 3,7-di-O-sulfate;6-Hydroxyluteolin 6,7-disulfate;Tricetin 7,3'-disulfate
1461	-0.04	0.6007	0.8061	-7.6234	0.0936111	310.973	2024.74	43463.1	45727.7	44339.8	44392.9	43617.2	42935.8	43858.7	42613.5	negative
2077	-0.05	0.6008	0.8061	-7.6235	0.0936111	433.061	2234.61	11872.8	11949.2	10769.4	10630.8	10719.1	9914.09	11034.6	11975	negative
793	-0.16	0.602	0.8072	-7.6246	0.0930188	317.324	489.15	18798.6	8613.63	8275.18	10777.2	13191.9	9866.35	9862.11	7162.15	positive
1657	-0.52	0.6026	0.8074	-7.6251	0.0929113	133.014	840.27	23157.4	13051.5	17390.8	10966.2	1962.02	54777	6142.09	20704	negative	Malic acid;Malate;L-Malic acid;(S)-Malate;D-Malic acid;(R)-Malate;Velcorin;3-Dehydro-L-threonate
1537	-0.04	0.603	0.8075	-7.6255	0.0928575	216.039	2222.9	82516.5	80182.9	85853.2	87347.5	81135.3	80082.5	85996.7	78754.6	negative
673	-0.18	0.6037	0.8079	-7.6261	0.0926424	550.629	684.46	39796.6	21414.7	15843.6	22028.8	17225.7	20886.9	31937.4	15855.1	positive
1388	-0.23	0.604	0.8079	-7.6264	0.0926424	711.563	187.47	195124	83268.4	57414.2	75548.6	116180	82866.1	85811.4	44650.7	negative
598	0.09	0.6056	0.8095	-7.6278	0.0917831	711.574	157.56	36901.4	50080.8	52103.3	42932.3	55098	43677.3	40312.9	54040.8	positive	DG(20:4(5Z,8Z,11Z,14Z)/0:0/20:4(5Z,8Z,11Z,14Z)) (d5)
1866	0.28	0.6071	0.8106	-7.6291	0.0911934	697.814	814.65	11058.9	7023.31	6878.89	6974.84	6630.12	27254.5	4385.82	10337.8	negative
1791	0.07	0.6072	0.8106	-7.6293	0.0911934	338.057	685.85	30444.7	34017.2	29420.2	26276.6	31400.7	26948.3	32102.1	35361.6	negative
809	-0.28	0.6079	0.8111	-7.6299	0.0909256	422.339	1323.08	3903.35	4275.77	3288.51	17813.3	4790.91	5643.16	4098.76	4108.37	positive	3-Epidemissidine;Ophiobolin F;3-Aza-A-homocholest-4a-en-4-one;3,7,11,15,19-Pentamethyleicosa-2E,6E,10E,14E,18-pentaen-1-ol;Demissidine;Behenoyl-EA;N-stearoyl histidine
1855	0.05	0.6086	0.8113	-7.6305	0.0908185	326.91	974.05	23937.5	28396.7	25538.4	26222.1	27223.2	26213	27993.6	25951.4	negative
1702	-0.06	0.6089	0.8113	-7.6307	0.0908185	434.058	2269.56	13199.4	13343.1	10055.5	12273.5	11880.4	11699.4	12065.6	10950.9	negative	Cloxacillin;Cloxacillin
1803	-0.05	0.61	0.8117	-7.6318	0.0906045	174.025	434.61	29776.6	33754.3	31987.7	30124.2	32062.8	29034.2	30116.5	30474.9	negative
1747	0.05	0.6102	0.8117	-7.6319	0.0906045	164.984	434.28	41020.3	36088.7	36760.3	33218	40435.8	35749.6	40134.6	36120.9	negative
1932	-0.05	0.6105	0.8117	-7.6322	0.0906045	295.013	2372.16	22180.6	21888.3	20373	21240.8	20301.8	19650.5	22699.5	20449.8	negative
295	0.17	0.6113	0.8117	-7.6329	0.0906045	861.549	311.74	16425.4	9813	9800.23	13213.9	23839.4	13899	11634.5	8715.94	positive	PI(18:1(9Z)/18:2(9Z,12Z));PI(18:1(9Z)/18:2(9Z,12Z));PI(18:2(9Z,12Z)/18:1(11Z));PI(18:2(9Z,12Z)/18:1(9Z));PI(18:2(9Z,12Z)/18:1(9Z));PI(18:3(6Z,9Z,12Z)/18:0);PI(18:3(6Z,9Z,12Z)/18:0);PI(18:3(9Z,12Z,15Z)/18:0);PI(18:3(9Z,12Z,15Z)/18:0);PI(18:0/16:0);PI(18:0/16:0);PI(18:0/18:3(6Z,9Z,12Z));PI(18:0/18:3(6Z,9Z,12Z));PI(18:0/18:3(9Z,12Z,15Z));PI(18:0/18:3(9Z,12Z,15Z));PI(18:1(11Z)/18:2(9Z,12Z));PI(16:0/1…
1660	-0.05	0.6119	0.8117	-7.6334	0.0906045	284.013	2256.45	52876.6	54623	47255.7	48095.4	48348.8	48565.5	50799.1	48492.8	negative
634	0.14	0.6125	0.8117	-7.6339	0.0906045	885.546	308.22	26995.8	25198.9	23490.4	25742.9	47541.2	26728.7	24661	19185.4	positive	PI(18:1(11Z)/20:4(5Z,8Z,11Z,14Z));PI(18:1(11Z)/20:4(8Z,11Z,14Z,17Z));PI(18:1(9Z)/18:1(11Z));PI(18:1(9Z)/18:1(9Z));PI(18:1(9Z)/20:4(5Z,8Z,11Z,14Z));PI(18:1(9Z)/20:4(5Z,8Z,11Z,14Z));PI(18:1(9Z)/20:4(8Z,11Z,14Z,17Z));PI(18:2(9Z,12Z)/18:0);PI(18:2(9Z,12Z)/18:0);PI(18:2(9Z,12Z)/20:3(5Z,8Z,11Z));PI(18:2(9Z,12Z)/20:3(8Z,11Z,14Z));PI(18:2(9Z,12Z)/20:3(8Z,11Z,14Z));PI(16:2(9Z,12Z)/22:3(10Z,13Z,16Z));PI(18…
1824	0.05	0.6125	0.8117	-7.6339	0.0906045	191.016	2171.5	26995	26477.6	25256.8	27650.6	27205.1	26233.3	31000.6	25839.3	negative
903	-0.1	0.6127	0.8117	-7.6341	0.0906045	688.679	755.8	5717.07	4458.58	3890.88	5833.21	5424.84	4762.44	4907.54	3441.72	positive
963	0.11	0.6129	0.8117	-7.6342	0.0906045	787.51	601.14	3678.25	4981.79	4503.09	5043.72	4537.76	5301.19	6500.2	3570.05	positive	Spinosyn D
759	-0.11	0.613	0.8117	-7.6343	0.0906045	810.557	254.63	18412.7	14456.7	19248.3	19376.4	17323.6	22681.6	11610.2	15991.2	positive
1627	-0.05	0.6139	0.8124	-7.6351	0.0902301	287.008	1980.55	60347.7	59465	57622.6	52421.6	54208.9	53834.2	60213.2	54146.4	negative
750	0.1	0.6159	0.8146	-7.6368	0.0890556	772.523	687.76	15183.9	17894.3	16840.9	22790.3	18276.5	21087.5	14916.1	23673	positive	PE(22:5(7Z,10Z,13Z,16Z,19Z)/P-16:0);PE(22:5(4Z,7Z,10Z,13Z,16Z)/P-16:0);PE(20:0/15:0);PE(20:0/15:0);PE(20:4(8Z,11Z,14Z,17Z)/P-18:1(11Z));PE(20:4(8Z,11Z,14Z,17Z)/P-18:1(9Z));PE(20:4(5Z,8Z,11Z,14Z)/P-18:1(11Z));PE(20:4(5Z,8Z,11Z,14Z)/P-18:1(9Z));PE(20:5(5Z,8Z,11Z,14Z,17Z)/P-18:0);PC(16:0/16:0);PC(16:0/16:0);PE(15:0/20:0);PE(15:0/20:0);PE(P-16:0/22:5(4Z,7Z,10Z,13Z,16Z));PE(P-16:0/22:5(7Z,10Z,13Z,16Z,…
349	0.23	0.6167	0.8152	-7.6375	0.0887358	120.081	745.2	137189	82492.7	116330	117220	86983.9	315004	75761.2	140769	positive	Benzene;Benzene
1074	-0.22	0.6194	0.8172	-7.4278	0.0876716	515.995	159.45	62026.3	29018.6	32124.4	24560.6	NA	36584.8	NA	24046	negative
1851	-0.05	0.6194	0.8172	-7.6398	0.0876716	130.017	2192.9	28400.1	28878.9	25545.5	25249.3	26397	24598.4	26142.1	27412.1	negative
1778	-0.05	0.6199	0.8172	-7.6402	0.0876716	278.995	2370.96	36373.2	32530.9	29917.6	28696.3	28627.4	31112.3	32341.8	30399.4	negative
1445	-0.04	0.6201	0.8172	-7.6404	0.0876716	366.013	2216.48	26823.7	25557	28258.9	24891.4	24252.2	25961.5	26449.1	25682.9	negative
1542	-0.06	0.6204	0.8172	-7.6407	0.0876716	322.006	659.7	29638.2	33307	36409.8	29021.8	32956.8	27981.9	30195	32038.4	negative
883	-0.24	0.6208	0.8172	-7.6411	0.0876716	235.119	530.19	7622.22	5924.9	6432.44	8069.15	2710.12	12004.8	3945.9	9371.01	positive	4-(Nitrosoamino)-1-(3-pyridinyl)-1-butanone;4-(Nitrosoamino)-1-(3-pyridinyl)-1-butanone
1312	0.04	0.6209	0.8172	-7.6411	0.0876716	263.035	260.99	333684	355079	343612	313216	356161	320093	353166	358418	negative	Frutinone A
941	0.12	0.6214	0.8173	-7.6415	0.0876185	290.284	501.13	4509.98	5164.02	3502.22	5491.64	7595.18	4665.94	4389.5	4024.48	positive	3,7-Diethyl-11-methyltrideca-1,3,6,10-tetraene;3Z,6Z,9Z-Octadecatriene;6Z,9Z,12Z-Octadecatriene
539	0.17	0.6228	0.8183	-7.6427	0.0870874	797.625	1081.97	21770.3	16204.3	11316.1	19098	27305.7	21376	19393.9	10651.7	positive	GlcCer(d15:2(4E,6E)/22:0(2OH))
707	-0.57	0.6229	0.8183	-7.6428	0.0870874	247.129	1407.62	13741.9	5946.75	9194.11	5450.11	644.59	32664.2	3453.16	11491.1	positive	Isoleucyl-Aspartate;Leucyl-Aspartate;Aspartyl-Leucine;Aspartyl-Isoleucine;Glu-Val;L-beta-aspartyl-L-leucine ;L-gamma-glutamyl-L-valine ;Dihydro-2,4-dimethyl-6-(2-methylpropyl)-4H-1,3,5-dithiazine;Dihydro-4,6-dimethyl-2-(2-methylpropyl)-4H-1,3,5-dithiazine;Dihydro-2,4-dimethyl-6-(1-methylpropyl)-4H-1,3,5-dithiazine;Dihydro-4,6-dimethyl-2-(1-methylpropyl)-4H-1,3,5-dithiazine;N-Methylcalystegine C1;…
1466	-0.04	0.6249	0.8204	-7.6444	0.0859743	313.966	2039.54	22373	21429.7	20814.8	20453	21013.8	21727.1	21026.2	18830.9	negative
1715	-0.04	0.6256	0.8208	-7.645	0.0857627	244.96	82.51	41706.2	44278.3	40535.7	37682.4	38337.4	38271.4	40544.7	41867.4	negative
58	-0.24	0.6263	0.8213	-7.434	0.0854982	498.901	869.59	1.34088e+06	495758	702530	632522	NA	860990	NA	451554	positive
893	-0.17	0.6309	0.826	-7.6494	0.08302	371.327	902.9	6450.84	4844.02	6881.64	7429.28	5903.58	4274.79	10957	3576.85	positive	Dihydroceramide;Palmitoyl Serinol ;Penaresidin B;Penaresidin A
1422	0.14	0.6311	0.826	-7.6496	0.08302	942.551	1023.43	76889.5	77191.5	75785	95563.1	155577	69324.9	96499	61363.2	negative
2074	0.05	0.6318	0.826	-7.6502	0.08302	349.057	2388.64	11803	10966.9	10959	9539.58	12301.6	10778.3	10124.2	11691.7	negative
2055	0.05	0.6321	0.826	-7.6504	0.08302	295.084	102.71	13047.2	11894.4	13380.2	10900.4	12684.5	13975.8	12828.3	11529.3	negative	4-Carboxynevirapine;2,3,9,10-Tetrahydroxyberberine
2001	0.05	0.6322	0.826	-7.6505	0.08302	302.126	2361.6	14464.1	15332.1	13940.9	15312.8	14255.2	15066.4	17517.5	14422.8	negative	Pipemidic acid
1680	-0.04	0.6322	0.826	-7.6505	0.08302	158.012	2146.81	49783.9	50922.5	50588.8	50706.5	49464.6	47237	49899.4	50333.1	negative
1209	0.1	0.6327	0.826	-7.6508	0.08302	699.52	693.24	446806	455645	360505	454888	624936	466645	477755	318251	negative
1875	0.06	0.6334	0.8261	-7.6514	0.0829674	433.061	2020.5	11389.1	11517.3	9431.76	9258.38	11796.5	10525.5	9984.63	10801.5	negative
1314	0.06	0.6337	0.8261	-7.6517	0.0829674	304.054	244.61	51602.9	57704.3	56640.8	50384.8	53950.1	50020	55649.3	66089	negative
890	0.08	0.6339	0.8261	-7.6518	0.0829674	687.676	755.63	9033.53	9369.69	6847.08	11192.7	10049.6	10613.7	9109.43	8360.82	positive
1807	0.07	0.635	0.8271	-7.6528	0.082442	348.093	361.54	27966.3	33476.8	24917.8	24254.6	32700.9	26476.2	29732.2	26459.7	negative
1554	-0.31	0.6359	0.8273	-7.6534	0.082337	204.067	319.46	29536.8	25289.6	44990.7	35679.8	13921.3	81099.9	10552.4	42144.1	negative	Indolelactic acid;Indolelactate;5-Methoxyindoleacetate;5-Methoxyindoleacetate;Cinnamoylglycine;3-Indolehydracrylic acid;Edulitine;Methyl 1-methoxy-1H-indole-3-carboxylate;Gentianamine;Swietenidin B
1330	-0.3	0.6359	0.8273	-7.6535	0.082337	831.611	151.38	165668	163851	152887	156106	34669.4	339604	143523	164808	negative	PG(21:0/19:1(9Z));PG(22:1(11Z)/18:0);PG(20:0/20:1(11Z));PG(22:0/18:1(9Z));PG(18:1(9Z)/22:0);PG(18:0/22:1(11Z));PG(20:1(11Z)/20:0);PG(19:1(9Z)/21:0)
1619	-0.28	0.6376	0.8289	-7.6548	0.0814979	204.067	336.12	25801.7	20918.4	43743	32496.9	12771.8	62638.6	11256.1	38663	negative	Indolelactic acid;Indolelactate;5-Methoxyindoleacetate;5-Methoxyindoleacetate;Cinnamoylglycine;3-Indolehydracrylic acid;Edulitine;Methyl 1-methoxy-1H-indole-3-carboxylate;Gentianamine;Swietenidin B
914	-0.15	0.638	0.8289	-7.6551	0.0814979	417.24	631.94	9729.89	4500.85	4778.24	5198.62	7681.62	5444.92	4219.02	4074.88	positive	Ramipril;2-Arachidonylglycerol;2-Arachidonoylglycerol;MG(0:0/20:4(5Z,8Z,11Z,14Z)/0:0);MG(0:0/20:4(8Z,11Z,14Z,17Z)/0:0);MG(20:4(5Z,8Z,11Z,14Z)/0:0/0:0);MG(20:4(8Z,11Z,14Z,17Z)/0:0/0:0);1-Acetoxy-2-hydroxy-5,12,15-heneicosatrien-4-one;CPA(18:2(9Z,12Z)/0:0);Persenone A;[12]-Gingerol;1-Arachidonoylglycerol;Stanolone benzoate;9-deoxy-9-methylene-16,16-dimethyl -PGE2;3alpha,7alpha,12alpha-Trihydroxy-24…
1786	-0.05	0.6383	0.8289	-7.6554	0.0814979	450.912	2058.16	32766.5	35091.7	32540.2	30542.5	32063	29131.9	35434	30255	negative
1883	-0.05	0.6387	0.8289	-7.6557	0.0814979	246.065	1976.11	25789.4	21564.1	24834.3	25606.2	22665.9	25252.3	22618.2	23992.7	negative
404	0.26	0.6396	0.8296	-7.6564	0.0811313	101.06	165.26	166948	155309	107942	45135.7	139701	224899	59003.7	139655	positive	Senecioic acid;beta,beta-dimethyl acrylic acid;Dihydro-5-methyl-2(3H)-furanone;gamma-valerolactone;Ethyl acrylate;Ethyl acrylate;ethyl 2E-propenoate;Dihydro-3-methyl-2(3H)-furanone;2-Ethylacrylic acid;2-ethyl acrylic acid;Tiglic acid;Tiglic acid;Tiglic acid;Angelic acid;Angelic acid;Glutaral;Glutaral;Isopropenyl acetate;Methyl methacrylate;Methyl methacrylate;3-Methylbutyrolactone;2,4-Pentanedion…
1531	-0.14	0.6406	0.8301	-7.6572	0.0808696	477.253	163.77	54546.8	57369.8	62128.2	58526.1	34081.3	57338.6	43436.2	91488.1	negative
1597	0.24	0.6414	0.8301	-7.6578	0.0808696	218.945	975.58	30420	38326.5	25713.1	18218.6	12965	45927.2	26957.2	67076.4	negative
1338	0.05	0.6414	0.8301	-7.6578	0.0808696	289.032	235.66	40398.9	43421	41053.6	48991	45638.5	41355.2	43020.9	50077.6	negative	Sedoheptulose 1-phosphate;Sedoheptulose 1-phosphate;D-Sedoheptulose 7-phosphate;Sedoheptulose 7-phosphate;D-glycero-alpha-D-manno-Heptose 1-phosphate;D-glycero-D-manno-Heptose 7-phosphate;D-glycero-alpha-D-manno-Heptose 7-phosphate;D-glycero-beta-D-manno-Heptose 1-phosphate;D-glycero-beta-D-manno-Heptose 7-phosphate
1979	0.04	0.6418	0.8301	-7.6581	0.0808696	501.999	2079.07	17066.3	18733.2	16964.1	16206.7	17540.4	17199.9	19068.8	17185.8	negative
293	0.16	0.6424	0.8301	-7.6586	0.0808696	878.576	312.2	19277.9	16377.7	14708.9	16716	34200.4	17605.9	18472.7	10734.2	positive	PI(18:1(9Z)/16:0);PI(18:1(9Z)/16:0);PI(18:0/16:1(9Z));PI(18:0/16:1(9Z));PI(18:1(11Z)/16:0);PI(16:1(9Z)/18:0);PI(16:1(9Z)/18:0);PI(16:0/18:1(11Z));PI(16:0/18:1(9Z));PI(16:0/18:1(9Z));1-Hexadecanoyl-2-(9Z-octadecenoyl)-sn-glycero-3-phospho-1'-myo-inositol;PI(12:0/22:1(11Z));PI(22:1(11Z)/12:0);PI(19:1(9Z)/15:0);PI(19:0/15:1(9Z));PI(20:1(11Z)/14:0);PI(20:0/14:1(9Z));PI(17:1(9Z)/17:0);PI(17:0/17:1(9Z)…
197	-0.1	0.6428	0.8301	-7.6589	0.0808696	864.568	173.27	391037	228882	237026	248451	216502	303702	226568	269654	positive
929	-0.2	0.6431	0.8301	-7.6592	0.0808696	184.17	254.88	7930.88	6191.59	7816.56	4391.79	8625	7536.03	2427.57	6140.31	positive	1-Nonen-3-ol;delta1-nonen-3-ol;(E)-6-Nonenol;6E-Nonen-1-ol;Nonanal;Pelargonaldehyde;(Z)-6-Nonen-1-ol;6Z-Nonen-1-ol;(Z)-3-Nonen-1-ol;3Z-Nonen-1-ol;Dihydroisophorol;(Z)-2-Nonen-1-ol;2-Nonen-1-ol;2E-Nonen-1-ol;(E)-3-Nonen-1-ol;3,5,5-Trimethylhexanal;2-Methyloctanal;Amyl propyl ketone;Nonan-4-one;3-Nonanone;Nonan-3-one;2-Nonanone;Nonan-2-one;2,6-Dimethyl-4-heptanone;2-Methyl-4-heptanone;(Â±)-2,6-Dime…
1285	0.04	0.6435	0.8301	-7.6594	0.0808696	304.086	2132.08	130758	128449	118841	126639	128404	122583	143828	125743	negative
1472	-0.14	0.6441	0.8301	-7.6599	0.0808696	797.497	545.81	92643.9	78899.4	73182.3	81235.9	46151.7	90042.5	119428	59646.9	negative
961	0.21	0.6444	0.8301	-7.6601	0.0808696	588.543	643.43	3239.29	3734.22	4727.47	4333.37	1748.5	5992.62	6401.74	6575.4	positive
558	-0.05	0.6446	0.8301	-7.6603	0.0808696	123.964	90.26	30172.5	30537.1	29557.8	29141.4	28543.3	28315.8	33368.4	25746.4	positive
393	-0.13	0.6448	0.8301	-7.6604	0.0808696	384.311	159.8	49144.2	78379.9	48421.7	70095.8	55217.9	43815.6	85010.3	44819.2	positive	PGF1a alcohol;Eicosanedioic acid;N-oleoyl threonine
953	0.21	0.6454	0.8301	-7.6609	0.0808696	492.308	846.23	6927.13	2850.34	2123.83	3666.39	5308.6	6107.47	4044.5	2123.44	positive	Schidigeragenin B;25-Hydroxyvitamin D3-26,23-lactone;Spirostane-3,6-dione;Celastrol;12-epi-Scalaradial;Hydroxyprogesterone caproate;1,25-Dihydroxy-24-oxo-16-ene-vitamin D3;15,20-dihydroxycholest-4,14-dien-3,16-dione;(22E)-(24S,25S)-25,26-epoxy-1alpha,24-dihydroxy-22,23-didehydrovitamin D3 / (22E)-(24S,25S)-25,26-epoxy-1alpha,24-dihydroxy-22,23-didehydrocholecalciferol;17(20)-Dehydrocryptogenin ;(…
1772	0.04	0.6457	0.8301	-7.6612	0.0808696	332.043	471.5	33784.3	36545.2	33402.3	35784.5	35326.7	34071.7	37628.1	36311.5	negative
1784	0.04	0.6459	0.8301	-7.6613	0.0808696	296.01	424.88	32302.4	35848.2	32314.3	32349.4	34757.3	31604.7	35451.5	34830.2	negative
1306	-0.15	0.6476	0.8314	-7.6626	0.08019	568.365	1215.11	378354	250315	221299	274508	349798	285790	280029	136224	negative
888	0.08	0.6479	0.8314	-7.6629	0.08019	804.78	195.1	9502.75	11375.9	6717	10404.9	9767.94	10139.3	11020.7	8727.1	positive
842	-0.19	0.648	0.8314	-7.6629	0.08019	444.88	876.01	3949.43	5038.11	6021.71	15237.3	6551.17	4950.45	5847.81	5739.18	positive
1167	-0.05	0.6486	0.8317	-7.6634	0.0800333	277.999	664.78	34964.8	39413.7	39234.1	32150	37308.1	31462.2	37553.1	34142.6	negative
1825	-0.05	0.6498	0.8324	-7.6643	0.0796679	303.123	2226.02	26405.5	30885.3	24825.3	26522.9	25891.3	25769	25792.9	27531.2	negative	Matricarin;p-HPEA-EDA;3'-Deoxyoleacein;Angustibalin;Linifolin A;Arteglasin A
1203	0.04	0.6499	0.8324	-7.6644	0.0796679	302.126	2219.78	32208	33419	35763.6	35832.3	33573.1	39114.7	33890.1	34926.3	negative	Pipemidic acid
633	0.33	0.651	0.8326	-7.6653	0.0795636	186.222	712.14	17936.8	19621.3	17507.5	6740.21	48216.5	24546	5070.77	17040.3	positive
1847	0.05	0.6512	0.8326	-7.6654	0.0795636	278.996	431.17	25596.2	29045.1	23264.4	24239.3	27451.2	24647.1	27394.9	25786.3	negative
1564	-0.04	0.6513	0.8326	-7.6654	0.0795636	285.01	77.33	74920.9	77960.9	78727.1	67924.2	73463.7	68628.7	73860.6	74839.4	negative
1333	-0.15	0.6528	0.8338	-7.6666	0.0789381	744.556	700.69	206781	171542	154652	192320	324644	148189	130313	110248	negative	PE(20:0/16:1(9Z));PE(20:0/16:1(9Z));PE(20:1(11Z)/16:0);PE(20:1(11Z)/16:0);PE(22:0/14:1(9Z));PE(22:0/14:1(9Z));PE-NMe2(16:0/18:1(9Z));PE-NMe2(16:0/18:1(9Z));PE(22:1(13Z)/14:0);PE(18:1(9Z)/18:0);PE(18:1(9Z)/18:0);PE(18:1(11Z)/18:0);PE(14:1(9Z)/22:0);PE(14:1(9Z)/22:0);PE(14:0/22:1(13Z));PE(16:0/20:1(11Z));PE(16:0/20:1(11Z));PE(18:0/18:1(11Z));PE(18:0/18:1(9Z));PE(18:0/18:1(9Z));PE(16:1(9Z)/20:0);PE(…
1414	-0.09	0.6532	0.8338	-7.6669	0.0789381	292.893	1763.73	161522	152984	103561	111211	111899	108827	124359	148099	negative
1958	-0.08	0.6534	0.8338	-7.667	0.0789381	233.044	191.04	18793.4	20646.6	16729	13023.8	16120.4	16135.3	13735.3	18997.9	negative
908	0.16	0.6539	0.8339	-7.6674	0.078886	562.35	1192.18	5002.57	5197.64	4000.93	6651.36	10173.1	7065.97	4409.62	3419.28	positive	PS(O-20:0/0:0);PG(O-18:0/0:0)
789	-0.09	0.6561	0.8363	-7.6691	0.0776379	722.51	659.01	13646.7	14657.6	15165.6	19688.5	12161.2	17849	17811.1	12105.4	positive	PE(18:4(6Z,9Z,12Z,15Z)/P-18:1(11Z));PE(18:4(6Z,9Z,12Z,15Z)/P-18:1(9Z));PE(20:5(5Z,8Z,11Z,14Z,17Z)/P-16:0);PE(18:2(9Z,12Z)/P-16:0);PE(16:1(9Z)/P-18:1(11Z));PE(16:1(9Z)/P-18:1(9Z));PE(P-16:0/20:5(5Z,8Z,11Z,14Z,17Z));PE(P-16:0/20:5(5Z,8Z,11Z,14Z,17Z));PE(P-16:0/18:2(9Z,12Z));PE(P-16:0/18:2(9Z,12Z));PE(P-18:1(11Z)/16:1(9Z));PE(P-18:1(11Z)/18:4(6Z,9Z,12Z,15Z));PE(P-18:1(9Z)/16:1(9Z));PE(P-18:1(9Z)/18:…
1500	-0.04	0.6576	0.8372	-7.6702	0.0771708	356.973	2171.73	40904.5	39797	35678.5	37830.7	37986	36727.3	38297.7	37006.6	negative
565	-0.13	0.6576	0.8372	-7.6702	0.0771708	561.505	156.1	38870	69019.3	41708.3	51379.7	48553.6	27792.7	50988.4	58609.2	positive	1,2-Epoxy-1,2,7,7',8,8',11',12'-octahydro-psi,psi-carotene;Phytoene 1,2-epoxide
665	-0.15	0.6598	0.8394	-7.6717	0.076031	260.286	713.33	36530	26138.2	19357.2	27422.7	41683.3	25448.2	21558	14494.4	positive
675	-0.15	0.6618	0.8413	-7.6732	0.0750491	214.253	799.18	38878.6	23478	23487.3	14320.7	31176.2	20482.6	15573.9	20413.5	positive
396	-0.13	0.662	0.8413	-7.6734	0.0750491	147.117	158.01	25995.4	30157.8	19387.5	30536.7	35874.5	14602.7	26233.9	23602.5	positive	(3-Methyl-2-butenyl)-benzene
898	0.08	0.6625	0.8414	-7.6738	0.0749975	407.363	797.12	8187.75	7862.23	6963	9014.4	10783.2	7462.68	9669.08	6505.29	positive
1563	0.07	0.6639	0.8426	-7.6747	0.0743785	238.985	1027.19	56074.7	56707.5	58206.9	59960.6	64386.3	53471.3	79089.9	49417.3	negative
1744	0.03	0.6642	0.8426	-7.675	0.0743785	278.995	2110.7	40834.5	39965.8	39265.8	39827.4	40329.7	40198.6	42212.2	40908.8	negative
152	-0.2	0.6688	0.8435	-7.4687	0.0739149	499.057	157.64	60748.2	44061.4	39122.6	28297	NA	55567.4	NA	23445.6	positive
2127	0.09	0.6654	0.8435	-7.6759	0.0739149	188.115	149.15	4967.14	6608.37	4892.86	6734.16	7691.51	4580.9	6943.22	5663.75	negative
857	-0.11	0.6666	0.8435	-7.6767	0.0739149	524.531	187.17	8816.51	10292.7	13960.2	9336.02	6151.92	10249.3	11186.5	12309.7	positive
111	0.14	0.6669	0.8435	-7.6769	0.0739149	714.605	156.1	3315978	3.33664e+06	3.70324e+06	3.18859e+06	5763127	2.21551e+06	5367877	2817592	positive	DG(20:0/0:0/20:4n3);DG(20:0/0:0/20:4n6);DG(18:0/0:0/22:4n6);DG(18:1(11Z)/20:3(5Z,8Z,11Z)/0:0);DG(18:0/22:4(7Z,10Z,13Z,16Z)/0:0);DG(18:0/22:4(7Z,10Z,13Z,16Z)/0:0)[iso2];DG(22:0/0:0/18:4n3);DG(18:3(9Z,12Z,15Z)/22:1(13Z)/0:0);DG(18:3(9Z,12Z,15Z)/22:1(13Z)/0:0)[iso2];DG(18:3(6Z,9Z,12Z)/22:1(13Z)/0:0);DG(18:2(9Z,12Z)/22:2(13Z,16Z)/0:0);DG(18:2(9Z,12Z)/22:2(13Z,16Z)/0:0)[iso2];DG(22:1n9/0:0/18:3n3);DG(…
1370	-0.18	0.6671	0.8435	-7.677	0.0739149	634.336	1192.48	26875.6	11139.1	8206.43	13273.6	14329.8	16147.6	11367.7	7611.32	negative
1415	0.04	0.6676	0.8435	-7.6774	0.0739149	260.079	2200.32	144843	155937	147739	152757	151506	160670	146538	157652	negative
1513	0.05	0.6679	0.8435	-7.6776	0.0739149	300.969	1833.97	37114.1	37547.8	33601.3	32008.7	36609.8	34539.4	41133.3	32894.1	negative
1342	0.03	0.6685	0.8435	-7.678	0.0739149	217.035	2264.45	316069	315502	299603	291784	304894	320590	316047	310480	negative
1457	0.03	0.6687	0.8435	-7.6782	0.0739149	307.043	461.24	112086	115697	115790	115532	113604	115055	122668	118797	negative
2139	-0.12	0.6689	0.8435	-7.6783	0.0739149	387.288	915.06	3567.17	3552.02	3040.67	5078.1	3362.58	2798.27	5528.37	2720.79	negative
1195	0.04	0.6709	0.8455	-7.6797	0.0728864	294.05	688.98	20853.1	20939.7	24952.6	24238.9	23891.2	23671.1	21631	24406	negative	5-Aminoimidazole ribonucleotide;Aminoimidazole ribotide
1609	-0.03	0.6715	0.8459	-7.6802	0.072681	216.039	2350.08	61758.7	64844.2	61127.8	63102.1	59032.6	61108.7	63985.8	60933.6	negative
2092	-0.16	0.6729	0.8471	-7.6812	0.0720653	881.521	639.78	10732.2	7193.96	5271.87	6232.77	10496	6690.94	6804.15	3413.29	negative	PI(16:0/22:6(4Z,7Z,10Z,13Z,16Z,19Z));PI(18:2(9Z,12Z)/20:4(5Z,8Z,11Z,14Z));PI(18:1(9Z)/20:5(5Z,8Z,11Z,14Z,17Z));PI(22:6(4Z,7Z,10Z,13Z,16Z,19Z)/16:0);PI(20:5(5Z,8Z,11Z,14Z,17Z)/18:1(9Z));PI(20:4(5Z,8Z,11Z,14Z)/18:2(9Z,12Z));PI(20:3(8Z,11Z,14Z)/18:3(6Z,9Z,12Z));PI(20:3(8Z,11Z,14Z)/18:3(9Z,12Z,15Z));PI(20:2(11Z,14Z)/18:4(6Z,9Z,12Z,15Z));PI(18:4(6Z,9Z,12Z,15Z)/20:2(11Z,14Z));PI(18:3(9Z,12Z,15Z)/20:3(8…
1341	0.14	0.6734	0.8472	-7.6815	0.0720141	576.498	172.38	280578	148006	186381	160044	178140	321173	130058	245315	negative	Cer(d14:2(4E,6E)/22:1(13Z)(2OH));Cer(d16:2(4E,6E)/20:1(11Z)(2OH))
360	0.09	0.6748	0.8481	-7.6824	0.0715529	316.321	512.48	218347	185247	180336	228015	311254	195650	222400	158224	positive
1801	-0.05	0.6752	0.8481	-7.6828	0.0715529	339.053	673.8	28245.3	31238.2	26772.7	29006	26462.7	24292.6	32672.7	28378.3	negative
1373	0.24	0.6756	0.8481	-7.683	0.0715529	203.083	745.26	42946	22306	21584	28980.3	15832.5	91028.4	20594.6	38941.3	negative	L-Tryptophan;L-Tryptophan;Ethotoin;Ethotoin;S-nirvanol;Nirvanol;Nirvanol;4-Hydroxyantipyrine;(Â±)-Tryptophan;Tryptophan;3-Hydroxymethylantipyrine;D-Tryptophan;D-Tryptophan;Idazoxan;Vasicinol
1214	0.03	0.6757	0.8481	-7.6831	0.0715529	304.054	2139.64	69539.2	70332.6	70884.4	66835.6	74258.5	67370.4	73969.7	68970.2	negative
509	-0.28	0.6771	0.8493	-7.684	0.0709389	436.355	1315.13	17715.6	13677.3	14130	103098	25457.3	22236.9	20548.7	13951.6	positive	B-Norcholesterol;A-Nor-5alpha-cholestan-2-one;Tricosanoyl-EA;24-norcholesterol
1955	0.05	0.6784	0.8494	-7.685	0.0708877	161.024	708.52	17539.4	19962.9	18014.7	16685.3	19883.5	16831.6	17225.5	20812.8	negative	Umbelliferone;Umbelliferone;3 Hydroxycoumarin;4-Hydroxycoumarin
2108	-0.06	0.6789	0.8494	-7.6853	0.0708877	178.881	84.46	6566.46	7682.47	5215.62	5716.79	6452.72	5669.38	6303.88	5525.29	negative
1998	-0.04	0.679	0.8494	-7.6854	0.0708877	261.075	1826.7	15924.3	14919	17728.5	17208.4	15813.1	16564.3	15366.9	16177.2	negative
156	0.21	0.6799	0.8494	-7.686	0.0708877	560.371	1181.59	10144.6	3516.65	2352.54	3270.48	6203.05	6757.59	4662.6	2547.23	positive	LysoPE(22:0/0:0);PE(22:0/0:0);LysoPE(0:0/22:0);PC(O-17:0/2:0);PC(O-18:0/1:0);PC(O-16:0/3:0);PC(19:0/0:0)
499	0.27	0.68	0.8494	-7.6861	0.0708877	340.293	215.98	65472.1	20230.4	22008.3	24702.8	31776.1	105530	16028.3	28066.8	positive
1812	0.04	0.6805	0.8494	-7.6864	0.0708877	174.024	1995.1	31142.7	32321.1	27895.5	29334.6	32171	30641.1	31122.5	29720.3	negative
708	0.24	0.6807	0.8494	-7.6865	0.0708877	300.885	885.06	5345.91	7165.58	6494.17	32644.6	12591.1	8283.75	12138.8	12379.4	positive
1154	0.09	0.6807	0.8494	-7.6865	0.0708877	889.583	183.82	144365	138960	150048	154533	138181	135178	242745	130808	negative	PI(18:1(9Z)/20:1(11Z));PI(18:1(9Z)/20:1(11Z));PI(18:2(9Z,12Z)/20:0);PI(18:2(9Z,12Z)/20:0);PI(20:0/18:2(9Z,12Z));PI(20:0/18:2(9Z,12Z));PI(18:0/20:2(11Z,14Z));PI(18:0/20:2(11Z,14Z));PI(18:1(11Z)/20:1(11Z));PI(16:0/22:2(13Z,16Z));PI(16:0/22:2(13Z,16Z));PI(22:2(13Z,16Z)/16:0);PI(22:2(13Z,16Z)/16:0);PI(20:1(11Z)/18:1(11Z));PI(20:1(11Z)/18:1(9Z));PI(20:1(11Z)/18:1(9Z));PI(20:2(11Z,14Z)/18:0);PI(20:2(11…
1046	-0.11	0.6807	0.8494	-7.6865	0.0708877	935.691	334.5	47753.3	40893.3	35378.7	41118	55901.8	36599.4	43465.8	23563.4	negative
44	0.11	0.6815	0.8499	-7.687	0.0706322	708.511	148.08	289795	375144	320254	316416	408313	260507	564112	251804	positive
57	-0.2	0.6837	0.8506	-7.4797	0.0702746	566.888	869.59	1646886	608070	849713	803356	NA	1.10877e+06	NA	562370	positive
320	-0.06	0.6828	0.8506	-7.6879	0.0702746	84.9421	158.19	210952	227068	225844	258027	176202	214223	250042	250862	positive
870	-0.14	0.6833	0.8506	-7.6883	0.0702746	696.438	647.67	7143.57	5212.45	6523.75	13144.9	10269.4	6988.89	5233.9	5797.91	positive
208	0.05	0.6839	0.8506	-7.6887	0.0702746	502.374	171.8	1.05826e+06	1241876	1.07285e+06	1.19485e+06	1.29491e+06	1.36596e+06	1.11009e+06	996551	positive
568	0.07	0.6841	0.8506	-7.6888	0.0702746	251.047	151.79	55014.6	65930.1	60363.9	42404.8	66939	47166.9	57816.4	62210	positive	Benzyl Benzoate;Benzyl benzoate;Benzoin;Benzoin;Anthracene-cis-1,2-dihydrodiol;Anthracene-9,10-dihydrodiol;(R)-Benzoin;(S)-Benzoin;trans-9(S),10(S)-Dihydrodiolphenanthrene;Pinosylvin;Pinosylvin;4,4'-Dihydroxystilbene;4,4'-Dihydroxystilbene;(+)-cis-3,4-Dihydrophenanthrene-3,4-diol
1152	-0.19	0.6846	0.8507	-7.6891	0.0702236	620.395	1175.73	14182.9	5906.05	3080.06	6485.72	7526.12	6517.99	5644.46	3530.33	negative
1168	-0.04	0.6849	0.8507	-7.6894	0.0702236	297.006	666.55	33639	33172.3	33421.3	32316.6	34360.7	29255.4	33765.2	32106.1	negative
905	-0.06	0.6858	0.8511	-7.6899	0.0700194	792.568	283.9	4827.41	4607.77	4394.56	5073.09	5178.83	5010.06	3393.58	4732.38	positive	1-hexadecanyl-2-(8-[3]-ladderane-octanyl)-sn-glycerophosphocholine
231	-0.07	0.6861	0.8511	-7.6901	0.0700194	546.4	179.01	671552	727565	549108	705403	733558	544031	748668	523724	positive
1852	-0.11	0.6867	0.8514	-7.6905	0.0698664	439.284	161.49	28677.2	14863.6	26385.4	24124.9	28230.1	16009.4	21775.2	20584.6	negative	Suillin;2-Acetoxy-3-geranylgeranyl-1,4-dihydroxybenzene;Bolegrevilol;13'-Carboxy-gamma-tocotrienol;26,26,26-trifluoro-25-hydroxy-27-norvitamin D3 / 26,26,26-trifluoro-25-hydroxy-27-norcholecalciferol
1521	-0.1	0.6878	0.8518	-7.4826	0.0696624	144.97	147.73	22902.9	13843	16673.7	17038	NA	18539.2	NA	14061.5	negative
1477	0.04	0.6877	0.8518	-7.6912	0.0696624	337.06	672.95	18830.3	18216.3	17372.5	17692.2	18642.2	15862	20901.3	19281.3	negative	N-(Carbomethoxyacetyl)-4-S-chlorotryptophan
623	-0.05	0.6889	0.8519	-7.692	0.0696114	204.123	1545.68	49653.4	41692.6	44463.5	42138.6	39026.3	49371.9	37341.8	46725.4	positive	L-Acetylcarnitine;2-(1-Ethoxyethoxy)propanoic acid;Metenamine;Dimethicone;N-lactoyl-Leucine;Oleandrose;beta-Cymaropyranose
2026	0.04	0.689	0.8519	-7.6921	0.0696114	424.985	2210.2	13145.7	13772.1	13543.9	14619.1	13641.6	13566.5	13474.6	16021.1	negative
1630	0.03	0.6891	0.8519	-7.6921	0.0696114	337.899	1649.54	53486	54214.1	53846.3	52838.6	52411.7	55659.6	59698.2	52117.1	negative
175	-0.08	0.6906	0.853	-7.6931	0.069051	458.347	167.8	1.46476e+06	1.96385e+06	1.24035e+06	1.43289e+06	1.81965e+06	1.25951e+06	1.53375e+06	1.16661e+06	positive
1315	0.03	0.6909	0.853	-7.6933	0.069051	296.01	246.74	35489.1	37354.3	35975.8	35832.2	35817.3	35476.7	37997.1	38712.1	negative
833	-0.19	0.6912	0.853	-7.6935	0.069051	308.906	876.06	3699.42	4088.63	4548.01	16341.9	5043.38	4360.49	5434.84	5565.36	positive
1366	-0.04	0.6919	0.8534	-7.6939	0.0688474	377.951	1838.07	35182.5	37295	32613	33336.2	35911.9	32289.1	35600.9	31053.5	negative
1221	0.04	0.6933	0.8535	-7.6948	0.0687965	366.014	651.61	19759.8	20493.9	21005.3	18895.5	22329.9	20807.9	18461	20819.3	negative
1536	0.03	0.6933	0.8535	-7.6948	0.0687965	305.083	2219.19	82892.7	85574.4	86368.4	80808.5	88593.4	80795.5	86184.8	87788.6	negative	Dehydrowarfarin;gamma-Glutamyl-S-(1-propenyl)cysteine sulfoxide;Musanolone C;2,3-Dihydro-2,3-dihydroxy-4-(4-hydroxyphenyl)-1H-phenalen-1-one
916	-0.09	0.6935	0.8535	-7.695	0.0687965	306.279	696.31	7357.32	5295.72	7414.95	9698.52	8058.01	6695.12	7956.11	5068.91	positive	(Â±)-(Z)-2-(5-Tetradecenyl)cyclobutanone;9,12-octadecadienal;9,12,15-Octadecatrien-1-ol;11Z,13Z-Octadecadienal;11E,14E-Octadecadienal;2E,13Z-Octadecadienal;3E,13Z-Octadecadienal;13Z,15Z-Octadecadienal;3Z,13Z-Octadecadienal;9Z,12Z-Octadecadienal;5-(1-hydroxypropan-2-yl)isolongifolane;9S,10R-Epoxy-6Z-octadecene;6S,7R-Epoxy-3Z,9Z-octadecadiene;3,4-Epoxy-6,9-octadecadiene;Clavepictine B
1350	-0.03	0.6937	0.8535	-7.6951	0.0687965	261.043	2354.46	297408	305946	287351	301853	279921	299179	302324	285483	negative
1432	0.03	0.694	0.8535	-7.6953	0.0687965	349.09	2054.26	23408.6	23864.6	21457.2	21799	22676.6	23134.1	23883.9	22848	negative
1763	-0.05	0.6956	0.8542	-7.6963	0.0684404	370.067	1954.96	10602.3	11480.7	10100.5	9764	11936.2	9056.88	10370	9396.02	negative
447	-0.12	0.6956	0.8542	-7.6963	0.0684404	747.573	703.33	107594	82589.4	73039.4	93543.9	153920	66441.1	67681.5	62265.8	positive
818	-0.15	0.6957	0.8542	-7.6964	0.0684404	158.154	836.46	15220	5887.96	16834.6	8826.29	7642.3	10796.3	8335.81	12930.1	positive	(Â±)-2-Heptanol;xi-3-Heptanol;Heptan-3-ol;1-Heptanol;n-heptanol;Methyl hexyl ether;4S-Methylhexan-3R-ol;4S-Methylhexan-3S-ol; 3-Methylhexan-2-ol; 5-Methylhexan-3-ol;Heptan-2S-ol;Heptan-2R-ol;Heptan-4-ol
2085	-0.12	0.6997	0.8571	-7.6195	0.0669685	895.553	1027.32	6779.4	10164.3	9096.58	8407.33	NA	5034.36	11406.7	8421.17	negative
1023	0.05	0.6988	0.8571	-7.6984	0.0669685	861.553	174.12	6.74371e+06	7.1719e+06	6127665	6.55653e+06	7073715	8.14542e+06	6.4581e+06	5965429	negative	PI(18:1(9Z)/18:1(11Z));PI(18:1(9Z)/18:1(9Z));PI(18:2(9Z,12Z)/18:0);PI(18:2(9Z,12Z)/18:0);PI(18:0/18:2(9Z,12Z));PI(18:0/18:2(9Z,12Z));PI(18:1(11Z)/18:1(11Z));PI(18:1(11Z)/18:1(9Z));PI(16:0/20:2(11Z,14Z));PI(16:0/20:2(11Z,14Z));PI(20:2(11Z,14Z)/16:0);PI(20:2(11Z,14Z)/16:0);PI(22:2(13Z,16Z)/14:0);PI(22:1(11Z)/14:1(9Z));PI(20:1(11Z)/16:1(9Z));PI(19:1(9Z)/17:1(9Z));PI(19:0/17:2(9Z,12Z));PI(17:2(9Z,12Z…
1671	0.04	0.6989	0.8571	-7.6984	0.0669685	329.017	2118.66	50115.4	49486.5	48546.2	43406.5	47339.2	46345.2	53556.9	49318.9	negative
900	-0.06	0.6994	0.8571	-7.6987	0.0669685	704.516	240.66	8189.98	8488.73	7821.83	8833.79	7125.65	10504.4	6568.32	8232.59	positive
251	0.09	0.7012	0.8577	-7.6999	0.0666646	184.073	1595.05	610600	569155	536966	688749	596105	878378	764646	415341	positive	Lentialexin;4-Hydroxystyrene;4-Hydroxystyrene;Acetophenone;Acetophenone;1-(2,3-Dihydro-1H-pyrrolizin-5-yl)-2-propen-1-one;3,4-Dihydro-4-[(5-methyl-2-furanyl)methylene]-2H-pyrrole;3-[(5-Methyl-2-furanyl)methyl]-1H-pyrrole;(R)-Boschniakine;3-Methylbenzaldehyde;3-Methylbenzaldehyde;4-Methylbenzaldehyde;p-Tolualdehyde;2-Methylbenzaldehyde;2-Methylbenzaldehyde;3-Dehydroxycarnitine;Phenylacetaldehyde;P…
418	0.33	0.7013	0.8577	-7.6999	0.0666646	204.134	1272.36	26825.8	10511.5	15522.9	11865.2	6540.77	88520.4	8104.65	27455.6	positive	5-Hydroxylysine;L-Hydroxylysine;Glycyl-Lysine;Lysyl-Glycine;2-Deoxystreptamine;allo-Hydroxy-L-lysine;N6-Hydroxy-L-lysine
1464	-0.03	0.7014	0.8577	-7.7	0.0666646	493.922	2007.68	29101.8	31813.2	30179.1	28300.1	29585.3	28485.7	29140.7	29491.7	negative
1216	0.03	0.7018	0.8577	-7.7002	0.0666646	347.097	2110.9	29971.3	28529.7	30163.1	32300.6	31991.6	29444	31982.3	30309.5	negative
1423	0.18	0.703	0.8586	-7.701	0.0662091	655.51	156.13	72739	47392.2	56382.1	61716.6	35290.2	154440	43183.4	83662.4	negative
229	0.08	0.7033	0.8586	-7.7012	0.0662091	414.321	163.77	690981	1.07888e+06	705675	876648	1.04699e+06	743398	1.00089e+06	733175	positive	3-Hydroxy-9-hexadecenoylcarnitine;N-stearoyl glutamic acid
316	0.15	0.7057	0.8605	-7.4947	0.0652491	794.548	781.96	9539.93	5934.01	4522.32	6544.49	NA	9553.76	NA	5266.42	positive	PE(20:1(11Z)/P-18:1(11Z));PE(20:1(11Z)/P-18:1(9Z));PE(20:2(11Z,14Z)/P-18:0);PE(22:2(13Z,16Z)/P-16:0);PE(P-16:0/22:2(13Z,16Z));PE(P-16:0/22:2(13Z,16Z));PE(P-18:0/20:2(11Z,14Z));PE(P-18:0/20:2(11Z,14Z));PE(P-18:1(11Z)/20:1(11Z));PE(P-18:1(9Z)/20:1(11Z));1-(6-[5]-ladderane-hexanyl)-2-(8-[3]-ladderane-octanyl)-sn-glycerophosphocholine;PE(P-20:0/18:2(9Z,12Z));PC(P-18:0/17:2(9Z,12Z));PE(O-18:0/20:3(8Z,…
[truncated: 384 more rows]

## Sheet: LmxM_ClemTx_metabolome
Peak id	Log FC	P-value	Adjusted P-value	Log Odds	LOG10 (adj P-value)*-1	Mass	RT	Ed_WTCx_0001.mzXML	Ed_WTCx_0002.mzXML	Ed_WTCx_0003.mzXML	Ed_WTCx_0004.mzXML	Ed_WTTx_0001.mzXML	Ed_WTTx_0002.mzXML	Ed_WTTx_0003.mzXML	Ed_WTTx_0004.mzXML	Polarity	FrAnK Annotation	Identification	PiMP Annotation	InChI Key	KEGG ID
[truncated: 2,454 more rows]
